# Supplementary material for: Comparative proteomic analysis of glomerular proteins in IgA nephropathy and IgA vasculitis with nephritis
Source: Clin Proteomics. 2023 May 13;20:21. doi: 10.1186/s12014-023-09409-w (PMC10182656; doi:10.1186/s12014-023-09409-w)
Supplement: Supplementary file 3 — Additional file 3: table S3 Summary of proteomics data (Proteins). [file 12014_2023_9409_MOESM3_ESM.xlsx]

## Sheet: Proteins
Table S3 Summary of proteomics data (Proteins)
Checked	Protein FDR Confidence: Combined	Master	Accession	Description	Exp. q-value: Combined	Sum PEP Score	Coverage [%]	# Peptides	# PSMs	# Unique Peptides	# AAs	MW [kDa]	calc. pI	Score Mascot: Mascot	# Peptides (by Search Engine): Mascot	Biological Process	Cellular Component	Molecular Function	Pfam IDs	Entrez Gene ID	Gene Symbol	Chromosome	WikiPathways	Ensembl Gene ID	KEGG Pathways	Reactome Pathways	# Protein Pathway Groups	Abundance Ratio: (IgAN-I) / (Kidney transplant)	Abundance Ratio: (IgAN-II) / (Kidney transplant)	Abundance Ratio: (IgAVN-I) / (Kidney transplant)	Abundance Ratio: (IgAVN-II) / (Kidney transplant)	Abundance Ratio: (IgAVN-III) / (Kidney transplant)	Abundance Ratio: (IgAVN-IV) / (Kidney transplant)	Abundance Ratio Adj. P-Value: (IgAN-I) / (Kidney transplant)	Abundance Ratio Adj. P-Value: (IgAN-II) / (Kidney transplant)	Abundance Ratio Adj. P-Value: (IgAVN-I) / (Kidney transplant)	Abundance Ratio Adj. P-Value: (IgAVN-II) / (Kidney transplant)	Abundance Ratio Adj. P-Value: (IgAVN-III) / (Kidney transplant)	Abundance Ratio Adj. P-Value: (IgAVN-IV) / (Kidney transplant)	Abundance Ratio Variability [%]: (IgAN-I) / (Kidney transplant)	Abundance Ratio Variability [%]: (IgAN-II) / (Kidney transplant)	Abundance Ratio Variability [%]: (IgAVN-I) / (Kidney transplant)	Abundance Ratio Variability [%]: (IgAVN-II) / (Kidney transplant)	Abundance Ratio Variability [%]: (IgAVN-III) / (Kidney transplant)	Abundance Ratio Variability [%]: (IgAVN-IV) / (Kidney transplant)	Abundances (Grouped): Kidney transplant	Abundances (Grouped): IgAN-I	Abundances (Grouped): IgAN-II	Abundances (Grouped): IgAVN-I
FALSE	High	Master Protein	375314777	keratin 1 [Homo sapiens]	0	1051.82	78	81	2751	33	645	66.1	8.12	84447	81	cell death;defense response;metabolic process;regulation of biological process;response to stimulus;transport	cytoskeleton;cytosol;extracellular;membrane;nucleus	catalytic activity;motor activity;protein binding;receptor activity;structural molecule activity	Pf00038, Pf01576, Pf05103, Pf05957, Pf12128, Pf13166, Pf13514	3848	KRT1	12	Corticotropin-releasing hormone signaling pathway				1	0.385	0.523	0.271	0.223	0.248	0.215	0.305087	0.401112	0.0932328	0.0476645	0.0779494	0.0474366	100.94	120.27	98.99	107.95	108.99	100.7	169.4	69	153.8	64.6
FALSE	High	Master Protein	55956899	keratin, type I cytoskeletal 9 [Homo sapiens]	0	1094.59	98	69	2099	68	623	62	5.24	71505	69	cell death;cell organization and biogenesis	cytosol;membrane;nucleus	structural molecule activity	Pf00038, Pf13166	3857	KRT9	17		ENSG00000171403.9		Formation of the cornified envelope	3	0.364	0.644	0.324	0.206	0.313	0.148	0.274775	0.571869	0.151853	0.0363883	0.149826	0.0138379	118.89	132.64	119.19	120.76	122.26	115.21	119.8	77.8	187.6	77.2
FALSE	High	Master Protein	47132620	keratin, type II cytoskeletal 2 epidermal [Homo sapiens]	0	823.72	93	71	1898	1	639	65.4	8	58441	71	cell death;cell organization and biogenesis;cell proliferation;cellular component movement;metabolic process	cytoskeleton;cytosol;membrane;nucleus	protein binding;structural molecule activity	Pf00038, Pf08614, Pf12128, Pf13166	3849	KRT2	12		ENSG00000172867.3		Formation of the cornified envelope	3	0.344	0.823	0.588	0.362	0.472	0.501	0.24312	0.783404	0.510264	0.1889	0.352321	0.373292	72.08	77.48	77.93	70.14	75.68	64.93	161.5	67.4	135.6	70.6
FALSE	High	Master Protein	181402	epidermal cytokeratin 2 [Homo sapiens]	0	808.52	93	71	1897	1	645	65.8	8	56437	71	cell death;cell organization and biogenesis;cell proliferation;cellular component movement;metabolic process	cytoskeleton;cytosol;membrane;nucleus	protein binding;structural molecule activity	Pf00038, Pf12128, Pf13166	3849	KRT2	12					0	0.703	0.649	0.363	0.541	0.357	0.523	0.69986	0.577847	0.201908	0.436925	0.200821	0.403775	58.5	102.45	52.37	79.87	80.46	69.47	156.3	106.9	105.8	53.2
FALSE	High	Master Protein	119581085	keratin 10 (epidermolytic hyperkeratosis; keratosis palmaris et plantaris), isoform CRA_b [Homo sapiens]	0	715.708	65	56	1557	18	624	63.3	5.21	52240	56	cell death;cell differentiation;metabolic process	cytoplasm;cytoskeleton;cytosol;membrane;nucleus	structural molecule activity	Pf00038, Pf04111	3858	KRT10	17					0	0.42	0.447	0.3	0.266	0.293	0.384	0.357066	0.288337	0.124229	0.0836148	0.127273	0.221417	98.35	101.34	103.38	104.08	111.49	92.21	192.4	80.1	89.3	81.6
FALSE	High	Master Protein	386854	type II keratin subunit protein, partial [Homo sapiens]	0	654.783	48	49	1775	4	493	52.8	5.44	45609	49	cell death;defense response;metabolic process;regulation of biological process;response to stimulus;transport	cytoskeleton;cytosol;extracellular;membrane;nucleus	protein binding;receptor activity;structural molecule activity	Pf00038, Pf13166, Pf13514	3848	KRT1	12	Corticotropin-releasing hormone signaling pathway				1	100	100	100	100	2.261	1.441	1.86615e-17	1.74423e-17	1.91544e-17	1.85662e-17	0.461024	0.948396					11.84	10.7		410.7	35.1	28.3
FALSE	High	Master Protein	62414289	vimentin [Homo sapiens]	0	528.386	79	56	1959	36	466	53.6	5.12	45018	56	cell differentiation;cell organization and biogenesis;cellular component movement;metabolic process;regulation of biological process;response to stimulus	cytoplasm;cytoskeleton;cytosol;membrane	protein binding;RNA binding;structural molecule activity	Pf00038, Pf04111, Pf04156, Pf04732, Pf05622, Pf10186	7431	VIM	10	Allograft Rejection; Spinal Cord Injury; Primary Focal Segmental Glomerulosclerosis FSGS; Apoptosis-related network due to altered Notch3 in ovarian cancer; Striated Muscle Contraction; TGF-B Signaling in Thyroid Cells for Epithelial-Mesenchymal Transition; T-Cell antigen Receptor (TCR) Signaling Pathway	ENSG00000026025.15	Epstein-Barr virus infection; MicroRNAs in cancer	Interleukin-4 and 13 signaling; Caspase-mediated cleavage of cytoskeletal proteins; Striated Muscle Contraction	20	0.978	0.832	1.146	1.235	1.259	1.299	0.927006	0.793334	0.978695	0.980014	0.924068	0.993091	89.42	102.95	100.59	95.28	95.93	89.95	72.7	98.8	84.7	125.2
FALSE	High	Master Protein	623409	keratin 10 [Homo sapiens]	0	476.04	55	39	1163	1	561	57.2	5.07	39016	39	cell death;cell differentiation;metabolic process	cytoplasm;cytoskeleton;cytosol;membrane;nucleus	structural molecule activity	Pf00038, Pf04111	3858	KRT10	17					0
FALSE	High	Master Protein	12803709	Keratin 14 [Homo sapiens]	0	538.84	82	56	1061	6	472	51.6	5.16	29999	56	cell death;cell organization and biogenesis;response to stimulus	cytoplasm;cytosol;nucleus	protein binding;structural molecule activity	Pf00038, Pf13514	3861	KRT14	17	Corticotropin-releasing hormone signaling pathway				1	0.514	0.694	0.339	0.331	0.263	0.327	0.492824	0.637912	0.171272	0.153527	0.0933017	0.151675	111.92	100.08	97.23	88.93	103.92	103.68	193.9	71.8	105.9	69.1
FALSE	High	Master Protein	119395754	keratin, type II cytoskeletal 5 [Homo sapiens]	0	554.357	67	62	1330	38	590	62.3	7.74	26659	62	cell death;cell organization and biogenesis;metabolic process	cytoplasm;cytosol;membrane;mitochondrion;nucleus	catalytic activity;motor activity;protein binding;structural molecule activity	Pf00038, Pf01576, Pf02994, Pf03961, Pf04111, Pf05957, Pf12128	3852	KRT5	12		ENSG00000186081.11		Formation of the cornified envelope; Type I hemidesmosome assembly	6	0.533	0.731	0.363	0.317	0.334	0.35	0.521091	0.683402	0.201461	0.136695	0.169191	0.178685	94.74	106.86	89.04	95.86	97.32	80.76	143.7	73.6	149.3	75.9
FALSE	High	Master Protein	119573310	nestin, isoform CRA_c [Homo sapiens]	0	401.527	43	61	891	32	1621	177.3	4.36	26005	61	cell organization and biogenesis;cell proliferation;regulation of biological process	cytoplasm;cytoskeleton	protein binding;structural molecule activity	Pf00038	10763	NES	1					0	1.475	1.277	1.575	1.521	1.546	1.36	0.829588	0.889177	0.847596	0.84267	0.770831	0.982174	94.79	96.44	98.96	93.3	91.16	90.75	71.9	104.3	96.9	121
FALSE	High	Master Protein	24430192	keratin, type I cytoskeletal 16 [Homo sapiens]	0	481.071	82	49	935	28	473	51.2	5.05	23855	49	cell death;cell differentiation;cell organization and biogenesis;cell proliferation;cellular component movement;defense response;regulation of biological process;response to stimulus	cytoskeleton;cytosol;nucleus	protein binding;structural molecule activity	Pf00038, Pf07888, Pf13514	3868	KRT16	17		ENSG00000186832.8		Formation of the cornified envelope	3	0.316	0.203	0.238	0.263	0.225	0.281	0.201173	0.025349	0.0633172	0.0801249	0.0576415	0.102796	133.2	126.61	118.44	121.25	123.69	111.61	294.6	54.4	55.4	49.1
FALSE	High	Master Protein	5031839	keratin, type II cytoskeletal 6C [Homo sapiens]	0	569.169	66	61	1059	6	564	60	8	20900	61	cell death;cell differentiation;cell organization and biogenesis;defense response;metabolic process;regulation of biological process;response to stimulus	cytosol;membrane;nucleus	protein binding;structural molecule activity	Pf00038, Pf04111, Pf13166	3853	KRT6A	12	Ectoderm Differentiation	ENSG00000205420.10		Formation of the cornified envelope	4	0.569	0.293	0.208	0.201	0.269	0.127	0.570865	0.0920816	0.0411584	0.0338571	0.0999357	0.00772061	131.73	127.36	116.77	100.09	108.51	89.28	302.2	73.2	39.5	47.9
FALSE	High	Master Protein	4501885	actin, cytoplasmic 1 [Homo sapiens]	0	342.931	83	28	694	2	375	41.7	5.48	20538	28	cell organization and biogenesis;cellular component movement;metabolic process;regulation of biological process;response to stimulus	cytoplasm;cytoskeleton;cytosol;membrane;nucleus	DNA binding;nucleotide binding;protein binding;structural molecule activity	Pf00022	60	ACTB	7	Arrhythmogenic Right Ventricular Cardiomyopathy; Pathogenic Escherichia coli infection; Common Pathways Underlying Drug Addiction; Myometrial Relaxation and Contraction Pathways; Focal Adhesion; Fas Ligand (FasL) pathway and Stress induction of Heat Shock Proteins (HSP) regulation; Regulation of Actin Cytoskeleton	ENSG00000075624.13	Arrhythmogenic right ventricular cardiomyopathy (ARVC); Proteoglycans in cancer; Hypertrophic cardiomyopathy (HCM); Phagosome; Vibrio cholerae infection; Rap1 signaling pathway; Leukocyte transendothelial migration; Pathogenic Escherichia coli infection; Salmonella infection; Shigellosis; Apoptosis; Influenza A; Oxytocin signaling pathway; Bacterial invasion of epithelial cells; Dilated cardiomyo…	Formation of annular gap junctions; Cell-extracellular matrix interactions; UCH proteinases; MAP2K and MAPK activation; Interaction between L1 and Ankyrins; Factors involved in megakaryocyte development and platelet production; Translocation of GLUT4 to the plasma membrane; EPH-ephrin mediated repulsion of cells; Prefoldin mediated transfer of substrate to CCT/TriC; EPHB-mediated forward signalin…	102	1.357	1.468	1.695	1.865	1.747	2.331	0.885205	0.779794	0.790443	0.679241	0.668574	0.641086	60.99	77.1	53.99	68.21	71.74	80.09	66	98.8	98.2	115
FALSE	High	Master Protein	119703753	keratin, type II cytoskeletal 6B [Homo sapiens]	0	537.274	66	59	1029	3	564	60	8	20500	59	cell death;cell organization and biogenesis;metabolic process	cytosol	catalytic activity;motor activity;protein binding;structural molecule activity	Pf00038, Pf01576, Pf04111, Pf13166	3854	KRT6B	12		ENSG00000185479.5		Formation of the cornified envelope	3	0.552	0.429	0.453	0.348	0.405	0.265	0.547187	0.262501	0.328301	0.174058	0.268607	0.0881114	121.2	99.36	105.46	102.11	110.06	70.82	173.8	105.3	57.3	83.9
FALSE	High	Master Protein	84040267	Keratin 6C [Homo sapiens]	0	524.242	66	56	982	1	564	60	7.72	20429	56	cell death;cell organization and biogenesis;metabolic process	cytosol	catalytic activity;motor activity;protein binding;structural molecule activity	Pf00038, Pf01576, Pf04111, Pf13166	286887	KRT6C	12					0	0.409	0.798	0.122	0.179	0.127	0.01	0.340001	0.757971	0.00579294	0.0227466	0.00679233	1.97601e-17	3.27	46.61	3.27	34.52	8.03		210.8	86.2	144.8	25.8
FALSE	High	Master Protein	119591513	collagen, type VI, alpha 3, isoform CRA_e [Homo sapiens]	0	361.749	21	63	766	63	3177	343.5	6.68	19554	63	cell organization and biogenesis;metabolic process;regulation of biological process	extracellular;membrane;organelle lumen	enzyme regulator activity;protein binding	Pf00014, Pf00041, Pf00092, Pf01391, Pf13519, Pf13768	1293	COL6A3	2					0	1.04	1.152	1.123	1.149	1.267	0.782	0.956868	0.966031	0.967948	0.974214	0.918333	0.673506	79.32	79.12	87.97	80.54	82.34	84.62	66.5	106.2	108.3	107.2
FALSE	High	Master Protein	1103585	laminin beta 2 chain [Homo sapiens]	0	290.722	28	44	687	44	1798	196	6.54	18540	44	cell growth;cell organization and biogenesis;cellular component movement;metabolic process;regulation of biological process;transport	cytoplasm;extracellular;Golgi;organelle lumen	catalytic activity;motor activity;nucleotide binding;protein binding;structural molecule activity;transporter activity	Pf00053, Pf00055, Pf00430, Pf00769, Pf01576, Pf02050, Pf02841, Pf04111, Pf06008, Pf09831, Pf12128, Pf12795, Pf13514, Pf13851, Pf13868, Pf15070, Pf15558	3913	LAMB2	3	Alpha 6 Beta 4 signaling pathway; Focal Adhesion; Inflammatory Response Pathway				3	1.267	0.913	1.057	1.089	1.213	0.692	0.927009	0.86379	0.928724	0.938794	0.945729	0.590983	84.02	83.36	85.04	85.79	80.64	80.5	80.1	123.9	83.8	104.7
FALSE	High	Master Protein	34364820	hypothetical protein [Homo sapiens]	0	275.253	22	38	553	38	2444	268.5	6.06	16478	38	cell differentiation;cell organization and biogenesis;cellular component movement;defense response;metabolic process;regulation of biological process;response to stimulus;transport	extracellular;membrane;organelle lumen	enzyme regulator activity;protein binding	Pf00039, Pf00040, Pf00041	2335	FN1	2	Focal Adhesion; TGF-beta Signaling Pathway; Inflammatory Response Pathway; Regulation of Actin Cytoskeleton; Senescence and Autophagy in Cancer				5	2.415	2.945	2.592	2.471	2.306	4.01	0.492115	0.23661	0.476457	0.482291	0.44579	0.280541	94.55	100.41	94.34	97.14	93.96	89.76	37.9	85.5	161.7	124.9
FALSE	High	Master Protein	11602963	heparan sulfate proteoglycan perlecan [Homo sapiens]	0	347.77	17	54	626	54	4370	466.3	6.49	16280	54	cell differentiation;cell growth;cell organization and biogenesis;defense response;metabolic process;regulation of biological process;response to stimulus;transport	extracellular;membrane;organelle lumen	metal ion binding;protein binding	Pf00008, Pf00047, Pf00052, Pf00053, Pf00054, Pf00057, Pf02210, Pf07679, Pf07686, Pf12785, Pf13385, Pf13895, Pf13927	3339	HSPG2	1					0	1.309	1.188	1.079	1.154	1.173	1.145	0.903695	0.946599	0.942914	0.976811	0.966714	0.921043	76.31	81.45	84.44	73.35	81.85	72.09	91.2	113.7	123.7	73.1
FALSE	High	Master Protein	12025678	alpha-actinin-4 isoform 1 [Homo sapiens]	0	271.584	50	38	474	24	911	104.8	5.44	15911	38	cell organization and biogenesis;cellular component movement;regulation of biological process;response to stimulus;transport	cytoplasm;cytoskeleton;cytosol;extracellular;nucleus;organelle lumen	DNA binding;metal ion binding;protein binding;RNA binding	Pf00307, Pf00435, Pf08726, Pf11971, Pf13499	81	ACTN4	19; CHR_HG26_PATCH	Arrhythmogenic Right Ventricular Cardiomyopathy; Primary Focal Segmental Glomerulosclerosis FSGS; Striated Muscle Contraction	ENSG00000282844.1; ENSG00000130402.11	Regulation of actin cytoskeleton; Tight junction; Viral carcinogenesis; Leukocyte transendothelial migration; Focal adhesion; Amoebiasis; Systemic lupus erythematosus; Adherens junction; Arrhythmogenic right ventricular cardiomyopathy (ARVC)	Platelet degranulation ; Nephrin family interactions	18	1.422	0.825	1.264	1.244	1.467	1.052	0.855196	0.785586	0.980201	0.974395	0.815276	0.877724	81.14	92.02	79.98	87.68	87.03	81.03	91.6	108.9	78.3	104.3
FALSE	High	Master Protein	119581149	keratin 14 (epidermolysis bullosa simplex, Dowling-Meara, Koebner), isoform CRA_a [Homo sapiens]	0	370.984	93	38	501	1	261	30	4.89	14847	38	cell death;cell organization and biogenesis;response to stimulus	cytoplasm;cytosol;nucleus	protein binding;structural molecule activity	Pf00038, Pf13514	3861	KRT14	17	Corticotropin-releasing hormone signaling pathway				1	0.369	0.367	0.366	0.01	0.01	0.389	0.28138	0.178743	0.205355	1.85662e-17	1.97413e-17	0.227669	101.43	32.98	0.64			30.11	256	65.4	85	93.6
FALSE	High	Master Protein	76879682	nestin [Homo sapiens]	0	206.664	31	30	464	1	1018	110.6	4.12	13828	30	cell organization and biogenesis;cell proliferation;regulation of biological process	cytoplasm;cytoskeleton	protein binding;structural molecule activity		10763	NES	1					0	5.221	3.863	2.889	6.095	5.89	6.96	0.0977162	0.112031	0.396028	0.0563934	0.0503648	0.0736041	95.52	74.25	85.25	96.02	112.99	104.12	29.8	125.1	115.1	86.1
FALSE	High	Master Protein	119595778	laminin, alpha 5, isoform CRA_a [Homo sapiens]	0	318.271	19	58	643	1	3695	399.3	6.98	13067	58	cell differentiation;cell organization and biogenesis;cell proliferation;cellular component movement;regulation of biological process;response to stimulus;transport	extracellular;membrane;nucleus	catalytic activity;motor activity;protein binding;structural molecule activity	Pf00052, Pf00053, Pf00054, Pf00055, Pf00529, Pf01576, Pf02210, Pf06008, Pf06009, Pf12795, Pf13514, Pf13747	3911	LAMA5	20	Alpha 6 Beta 4 signaling pathway; Focal Adhesion; Inflammatory Response Pathway				3	11.688	1.995	5.124	7.49	9.248	5.801	0.00664165	0.517569	0.10569	0.0285146	0.0158132	0.120595	34.13	0	68.23	11.97	2.48	11.38	18.3	214.1	36.5	93.9
FALSE	High	Master Protein	20147503	laminin alpha5 chain precursor [Homo sapiens]	0	317.922	19	58	644	1	3695	399.4	6.98	13062	58	cell differentiation;cell organization and biogenesis;cell proliferation;cellular component movement;regulation of biological process;response to stimulus;transport	extracellular;membrane;nucleus	catalytic activity;motor activity;protein binding;structural molecule activity	Pf00052, Pf00053, Pf00054, Pf00055, Pf00529, Pf01576, Pf02210, Pf06008, Pf06009, Pf12795, Pf13514, Pf13747	3911	LAMA5	20	Alpha 6 Beta 4 signaling pathway; Focal Adhesion; Inflammatory Response Pathway				3	1.72	2.25	1.402	1.854	2.053	1.156	0.71925	0.419556	0.9159	0.682434	0.528896	0.923281	111.36	100.34	108.82	93.85	82.69	113.82	56.9	97.8	150.9	87.8
FALSE	High	Master Protein	358439935	Chain A, Crystal Structure Of Vimentin (fragment 144-251) From Homo Sapiens, Northeast Structural Genomics Consortium Target Hr4796b	0	122.478	48	13	449	3	119	14.3	5.07	12939	13			structural molecule activity	Pf00038								0	1.095	0.554	0.98	1.386	1.142	1.384	0.987263	0.449224	0.889987	0.901777	0.985366	0.972015	81.6	98.6	98.1	92.9	98.85	100.17	127.2	110.9	52	102.7
FALSE	High	Master Protein	28336	mutant beta-actin (beta'-actin) [Homo sapiens]	0	211.041	82	26	590	2	375	41.8	5.39	12043	26	cell organization and biogenesis;cellular component movement;metabolic process;regulation of biological process;response to stimulus	cytoplasm;cytoskeleton;cytosol;membrane;nucleus	DNA binding;nucleotide binding;protein binding;structural molecule activity	Pf00022	60	ACTB	7	Arrhythmogenic Right Ventricular Cardiomyopathy; Pathogenic Escherichia coli infection; Myometrial Relaxation and Contraction Pathways; Focal Adhesion; Fas Ligand (FasL) pathway and Stress induction of Heat Shock Proteins (HSP) regulation; Regulation of Actin Cytoskeleton				6	1.083	1.26	1.791	1.251	1.371	1.541	0.979172	0.900523	0.752087	0.971552	0.861322	0.906679	71.16	111.28	69.5	106.32	71.33	90.62	74.3	106.9	99.7	137.4
FALSE	High	Master Protein	4502027	serum albumin preproprotein [Homo sapiens]	0	250.665	62	44	602	5	609	69.3	6.28	11746	44	cell communication;cell organization and biogenesis;metabolic process;regulation of biological process;response to stimulus;transport	cytoplasm;endoplasmic reticulum;extracellular;Golgi;nucleus;organelle lumen	antioxidant activity;catalytic activity;DNA binding;metal ion binding;protein binding	Pf00273	213	ALB	4	Selenium Micronutrient Network; Vitamin B12 Metabolism; Folate Metabolism	ENSG00000163631.16	Thyroid hormone synthesis	Post-translational protein phosphorylation; Regulation of Insulin-like Growth Factor (IGF) transport and uptake by Insulin-like Growth Factor Binding Proteins (IGFBPs); Scavenging of heme from plasma; Platelet degranulation ; Defective SLCO1B1 causes hyperbilirubinemia, Rotor type (HBLRR); HDL remodeling; Defective SLCO1B3 causes hyperbilirubinemia, Rotor type (HBLRR); Transport of organic anions…	32	4.569	4.263	4.026	4.011	4.996	2.345	0.138578	0.0822016	0.198507	0.183135	0.0783019	0.637897	86.82	93.43	99.26	88.43	100.42	67.7	41.4	119.5	123	103.8
FALSE	High	Master Protein	145309326	laminin subunit gamma-1 precursor [Homo sapiens]	0	178.139	24	32	306	32	1609	177.5	5.12	10995	32	cell organization and biogenesis;cellular component movement;metabolic process;regulation of biological process	extracellular;organelle lumen	catalytic activity;motor activity;protein binding;structural molecule activity	Pf00052, Pf00053, Pf00055, Pf00261, Pf01576, Pf05262, Pf05483, Pf05557, Pf05667, Pf05701, Pf06008, Pf08317, Pf10174, Pf11068, Pf12128, Pf12795, Pf13166, Pf13514, Pf13868	3915	LAMC1	1	Alpha 6 Beta 4 signaling pathway; Endoderm Differentiation; miRNA targets in ECM and membrane receptors; Focal Adhesion; Focal Adhesion-PI3K-Akt-mTOR-signaling pathway; Inflammatory Response Pathway	ENSG00000135862.5	Focal adhesion; Amoebiasis; PI3K-Akt signaling pathway; Pathways in cancer; Small cell lung cancer; Toxoplasmosis; Prion diseases; ECM-receptor interaction	ECM proteoglycans; Post-translational protein phosphorylation; Regulation of Insulin-like Growth Factor (IGF) transport and uptake by Insulin-like Growth Factor Binding Proteins (IGFBPs); L1CAM interactions; Laminin interactions; Degradation of the extracellular matrix; MET activates PTK2 signaling; Non-integrin membrane-ECM interactions	31	1.324	1.019	1.072	1.112	1.232	0.717	0.898666	0.951156	0.939336	0.951453	0.938207	0.618772	72.95	78.48	86.85	81.63	80.36	74.98	111.6	112.1	79	97.8
FALSE	High	Master Protein	4557701	keratin, type I cytoskeletal 17 [Homo sapiens]	0	366.411	79	47	527	19	432	48.1	5.02	10238	47	cell death;cell organization and biogenesis;regulation of biological process;response to stimulus	cytoplasm;cytoskeleton;cytosol	protein binding;receptor activity;signal transducer activity;structural molecule activity	Pf00038, Pf07888	3872	KRT17	17		ENSG00000128422.15		Formation of the cornified envelope	3	0.353	0.314	0.205	0.215	0.211	0.162	0.256822	0.114538	0.0392209	0.0423368	0.0464536	0.0186597	127.59	112.1	91.9	110.32	106.81	87.69	350.1	31.2	48.6	36.4
FALSE	High	Master Protein	49168516	ACTG2 [Homo sapiens]	0	120.232	51	18	470	1	376	41.9	5.48	10065	18	regulation of biological process	cytoplasm;cytosol	nucleotide binding	Pf00022	72	ACTG2	2					0	0.485	0.079	0.01	0.084	0.091	0.01	0.45034	0.00027507	1.91544e-17	0.000886487	0.00144303	1.97601e-17	18.55	0		0	0		303.5	147.1	23.9
FALSE	High	Master Protein	28590	unnamed protein product [Homo sapiens]	0	211.27	60	41	560	2	609	69.3	6.28	9888	41	cell communication;cell organization and biogenesis;metabolic process;regulation of biological process;response to stimulus;transport	endoplasmic reticulum;extracellular;Golgi;nucleus;organelle lumen	antioxidant activity;catalytic activity;DNA binding;metal ion binding;protein binding	Pf00273	213	ALB	4	Selenium Micronutrient Network; Vitamin B12 Metabolism; Folate Metabolism				3	1.3	1.911	1.695	1.872	1.978	1.444	0.907754	0.551915	0.790483	0.676993	0.571613	0.94667	55.07	94.54	44.07	35.09	47.33	28.56	39.2	58.6	107.4	139.1
FALSE	High	Master Protein	645912968	tubulin beta chain isoform a [Homo sapiens]	0	169.8	47	21	367	4	464	52	4.96	9869	21	cell division;cell organization and biogenesis;cellular component movement;defense response;regulation of biological process;response to stimulus;transport	cytoplasm;cytoskeleton;extracellular;membrane;nucleus;organelle lumen	catalytic activity;nucleotide binding;protein binding;structural molecule activity	Pf00091, Pf03953	203068	TUBB	6	Pathogenic Escherichia coli infection; Parkin-Ubiquitin Proteasomal System pathway				2	1.665	1.53	2.226	1.819	1.791	2.527	0.744138	0.746654	0.595583	0.698024	0.647128	0.584551	88.7	61.97	68.02	78.85	60.04	46.89	71	103.2	87.6	113.2
FALSE	High	Master Protein	193784876	unnamed protein product [Homo sapiens]	0	104.884	48	17	424	1	376	41.8	5.48	8790	17	regulation of biological process	cytoplasm;cytosol	nucleotide binding	Pf00022	72	ACTG2	2					0	0.01	0.01	0.01	0.01	0.01	0.01	1.86615e-17	1.74423e-17	1.91544e-17	1.85662e-17	1.97413e-17	1.97601e-17							500
FALSE	High	Master Protein	20809886	Tubulin, beta 2C [Homo sapiens]	0	165.267	49	21	362	2	445	49.8	4.86	8573	21	cell organization and biogenesis;cellular component movement;defense response;regulation of biological process;response to stimulus;transport	cytoplasm;cytoskeleton;cytosol;extracellular;nucleus;organelle lumen	catalytic activity;nucleotide binding;protein binding;RNA binding;structural molecule activity	Pf00091, Pf03953, Pf10644	10383	TUBB4B	9	Pathogenic Escherichia coli infection; Parkin-Ubiquitin Proteasomal System pathway				2	2.404	1.758	2.669	2.522	2.696	2.791	0.495365	0.626609	0.4533	0.467992	0.33587	0.504483	61.2	69.87	52.61	62.65	58.33	56.02	57.3	117.8	78.8	120.2
FALSE	High	Master Protein	530360311	PREDICTED: agrin isoform X1 [Homo sapiens]	0	245.902	27	40	330	40	2049	215.2	6.51	8357	40	cell organization and biogenesis;metabolic process;regulation of biological process;response to stimulus	cytosol;extracellular;membrane;organelle lumen	metal ion binding;protein binding;structural molecule activity	Pf00050, Pf00053, Pf00054, Pf01390, Pf02210, Pf03146, Pf07648	375790	AGRN	1					0	0.986	0.642	0.596	0.723	0.731	0.45	0.931438	0.569047	0.521915	0.657879	0.6911	0.305531	78.54	82.89	93.13	82.41	87.97	72.93	122.8	126.4	70.3	80.4
FALSE	High	Master Protein	119573383	lamin A/C, isoform CRA_c [Homo sapiens]	0	173.478	39	30	326	28	790	87.3	8.72	7956	30	cell organization and biogenesis;regulation of biological process;response to stimulus;transport	cytosol;membrane;nucleus	protein binding;structural molecule activity	Pf00038, Pf00932, Pf02463, Pf05911, Pf12128	4000	LMNA	1	Arrhythmogenic Right Ventricular Cardiomyopathy; Adipogenesis; Fas Ligand (FasL) pathway and Stress induction of Heat Shock Proteins (HSP) regulation				3	1.877	1.411	1.851	1.854	1.881	1.637	0.655914	0.811815	0.749701	0.682434	0.611092	0.877724	89.25	89.54	85.97	84.07	83.73	77.79	37.3	139.6	89.6	122.1
FALSE	High	Master Protein	189069169	unnamed protein product [Homo sapiens]	0	161.227	44	20	322	4	445	49.9	4.89	7480	20	cell organization and biogenesis	cytoplasm;cytoskeleton;nucleus	catalytic activity;nucleotide binding;protein binding;structural molecule activity	Pf00091, Pf03953, Pf10644	7280	TUBB2A	6	Pathogenic Escherichia coli infection; Parkin-Ubiquitin Proteasomal System pathway				2	1.008	0.932	1.253	1.077	1.268	0.912	0.94331	0.880525	0.984631	0.931557	0.918333	0.79061	94.73	81.56	112.03	90.28	103.76	107.62	126.7	106.7	70.7	94
FALSE	High	Master Protein	67461069	RecName: Full=PDZ and LIM domain protein 2; AltName: Full=PDZ-LIM protein mystique	0	87.239	45	13	234	13	352	37.4	8.72	7230	13		cytoplasm;cytoskeleton;nucleus	metal ion binding;protein binding	Pf00412, Pf00595, Pf13180	64236	PDLIM2	8		ENSG00000120913.23			0	1.344	1.026	1.377	1.453	1.466	1.074	0.885205	0.955863	0.92681	0.87347	0.815453	0.877724	63.73	65.48	63.95	64.9	69.26	67	91.4	113.4	65	111.4
FALSE	High	Master Protein	37492	alpha-tubulin [Homo sapiens]	0	121.763	45	16	209	5	451	50.1	5.15	7057	16	cell division;cell organization and biogenesis;regulation of biological process;transport	cytoskeleton;cytosol;endosome;membrane;nucleus	catalytic activity;nucleotide binding;protein binding;structural molecule activity	Pf00091, Pf03953	7846	TUBA1A	12	Pathogenic Escherichia coli infection; Parkin-Ubiquitin Proteasomal System pathway				2	1.429	1.375	2.14	1.958	1.638	1.989	0.851319	0.833379	0.626999	0.667838	0.720199	0.754849	75.26	80.78	58.36	58.2	58.31	54.09	46.1	116.3	96.7	124.1
FALSE	High	Master Protein	119575948	histone 1, H4e [Homo sapiens]	0	107.817	44	13	270	2	138	15.3	11.66	6884	13	cell organization and biogenesis;metabolic process;regulation of biological process;response to stimulus	chromosome;extracellular;membrane;nucleus	DNA binding;protein binding;RNA binding	Pf00125, Pf02969, Pf15630	8367	HIST1H4E	6					0	3.448	0.904	1.441	2.025	1.727	1.641	0.26695	0.855496	0.901697	0.640516	0.679599	0.877724	71.24	121.12	117.26	106.63	95.74	88.64	47.1	138.4	75.8	107.1
FALSE	High	Master Protein	115298674	nidogen-1 precursor [Homo sapiens]	0	136.927	19	24	282	2	1247	136.3	5.29	6854	24	cell organization and biogenesis;regulation of biological process	cell surface;extracellular;membrane	metal ion binding;protein binding	Pf00008, Pf00058, Pf00086, Pf06119, Pf06247, Pf07474, Pf07645, Pf12662, Pf12947, Pf14670	4811	NID1	1		ENSG00000116962.14		Laminin interactions; Degradation of the extracellular matrix	3	2.095	1.565	1.874	2.149	2.18	1.71	0.597432	0.72673	0.740969	0.592872	0.491805	0.874745	45.61	81.36	60.3	46.04	48.55	48.37	58.9	123.5	96.6	94.4
FALSE	High	Master Protein	34527233	unnamed protein product [Homo sapiens]	0	69.521	20	9	198	1	495	53.1	6.52	6567	9	cell organization and biogenesis;cellular component movement;defense response;metabolic process;regulation of biological process;response to stimulus;transport	extracellular	protein binding	Pf07654, Pf08205	3493	IGHA1	14					0	1.674	2.021	1.232	1.872	1.982	0.692	0.740436	0.506679	0.993128	0.676993	0.561596	0.590983	106.05	96.64	98.81	84.43	108.79	78.59	60.9	157.8	93.5	75.1
FALSE	High	Master Protein	34527290	unnamed protein product [Homo sapiens]	0	65.412	20	9	195	1	499	53.2	6.96	6465	9	cell organization and biogenesis;cellular component movement;defense response;metabolic process;regulation of biological process;response to stimulus;transport	extracellular	protein binding	Pf07654, Pf07686, Pf08205	3493	IGHA1	14					0	100	100	100	100	100	100	1.86615e-17	1.74423e-17	1.91544e-17	1.85662e-17	1.97413e-17	1.97601e-17								186.9	120.7	86.8
FALSE	High	Master Protein	131412225	keratin, type I cytoskeletal 13 isoform a [Homo sapiens]	0	60.057	15	10	286	2	458	49.5	4.96	6094	10	cell death;cell organization and biogenesis;response to stimulus	cytoskeleton;cytosol;nucleus	protein binding;structural molecule activity	Pf00038	3860	KRT13	17					0	4.431	0.01	0.25	0.01	0.242	0.01	0.14906	1.74423e-17	0.0739317	1.85662e-17	0.076377	1.97601e-17	85.91		95.58		93.4		168.1	289.9		42
FALSE	High	Master Protein	221042248	unnamed protein product [Homo sapiens]	0	107.925	25	18	179	6	822	94.7	5.69	6074	18	cell differentiation;cell organization and biogenesis;regulation of biological process;transport	cytoplasm;cytosol;extracellular;membrane;organelle lumen	metal ion binding;protein binding;RNA binding	Pf00307, Pf00435, Pf08726, Pf11971, Pf13405, Pf13499, Pf13833	87	ACTN1	14	Arrhythmogenic Right Ventricular Cardiomyopathy; Focal Adhesion; Regulation of Actin Cytoskeleton				3	2.942	2.511	2.765	2.911	2.757	5.201	0.357944	0.338882	0.426454	0.374042	0.32269	0.158496	74.15	74.5	65.59	68.56	65.71	54.14	29.6	118.4	122.3	120.4
FALSE	High	Master Protein	119578757	talin 1, isoform CRA_b [Homo sapiens]	0	118.728	10	20	195	3	2541	269.6	6.07	5900	20	cell organization and biogenesis;cellular component movement;regulation of biological process;response to stimulus;transport	cell surface;cytoskeleton;cytosol;extracellular	protein binding;structural molecule activity	Pf00373, Pf01608, Pf02174, Pf08913, Pf09141, Pf09379	7094	TLN1	9	Integrin-mediated Cell Adhesion; Focal Adhesion				2	1.706	0.791	1.241	1.349	0.952	0.871	0.725978	0.751349	0.990709	0.921097	0.899592	0.755128	84.93	68.5	66.26	67.64	52.24	54.36	99.9	124.9	64.3	116
FALSE	High	Master Protein	223582	histone H4	0	99.668	59	12	235	1	102	11.2	11.19	5779	12	metabolic process		DNA binding	Pf00125, Pf02969, Pf15630								0	1.035	0.833	1.055	2.278	1.282	2.26	0.955144	0.793601	0.927453	0.549511	0.910361	0.658007	72.87	98.74	85.33	96.8	76.95	102.57	61.4	81.1	73.8	68.8
FALSE	High	Master Protein	189209	nidogen [Homo sapiens]	0	137.341	17	23	257	1	1247	136.4	5.34	5715	23	cell organization and biogenesis;regulation of biological process	cell surface;extracellular;membrane	metal ion binding;protein binding	Pf00008, Pf00058, Pf00086, Pf06119, Pf06247, Pf07474, Pf07645, Pf08450, Pf12662, Pf12947, Pf14670	4811	NID1	1					0	1.377	1.608	1.519	0.01	1.588	0.01	0.878313	0.704027	0.871932	1.85662e-17	0.734247	1.97601e-17	141.94	147.05	144.84		153.41		90.8	125.1	146.1	138
FALSE	High	Master Protein	4503571	alpha-enolase isoform 1 [Homo sapiens]	0	89.303	36	13	144	11	434	47.1	7.39	5707	13	metabolic process;regulation of biological process;response to stimulus	cell surface;cytoplasm;cytosol;membrane;nucleus	catalytic activity;DNA binding;metal ion binding;protein binding;RNA binding	Pf00113, Pf03952, Pf13378	2023	ENO1	1	Glycolysis and Gluconeogenesis	ENSG00000074800.13	Metabolic pathways; Glycolysis / Gluconeogenesis; Biosynthesis of amino acids; Carbon metabolism; RNA degradation; HIF-1 signaling pathway	Gluconeogenesis; Glycolysis	12	0.698	0.884	1.02	0.856	0.84	1.07	0.693431	0.840059	0.906299	0.769099	0.809478	0.877724	49.14	61.83	60.76	64.16	59.42	48.47	104.5	77.4	89.4	128.2
FALSE	High	Master Protein	109148552	keratin, type II cytoskeletal 3 [Homo sapiens]	0	140.848	18	19	361	2	628	64.4	6.48	5662	19	cell death;cell differentiation;cell organization and biogenesis	cytosol	structural molecule activity	Pf00038	3850	KRT3	12		ENSG00000186442.7		Formation of the cornified envelope	3	0.171	0.5	0.199	0.114	0.228	0.637	0.0366752	0.367788	0.0355606	0.00365819	0.0694179	0.526836	41.53	27.49	67.4	43.6	54.94	350.26	165.2	37.1	147.6	84.7
FALSE	High	Master Protein	29446	unnamed protein product [Homo sapiens]	0	41.1	51	6	164	3	147	16	7.65	5471	6	cell organization and biogenesis;coagulation;metabolic process;regulation of biological process;response to stimulus;transport	cytosol;extracellular;organelle lumen	antioxidant activity;catalytic activity;metal ion binding;protein binding;transporter activity	Pf00042	3043	HBB	11	Selenium Micronutrient Network; Vitamin B12 Metabolism; Folate Metabolism				3	10.361	5.896	7.416	8.08	9.234	5.692	0.010558	0.0261563	0.0337699	0.0218152	0.00862609	0.126805	75.77	97.09	85.08	56.1	67.46	64.8	4	169.2	82.6	100.8
FALSE	High	Master Protein	197100396	myosin regulatory light chain 12A [Pongo abelii]	0	46.727	39	7	183	3	177	20.4	4.75	5469	7			metal ion binding	Pf00036, Pf13202, Pf13405, Pf13833	100172271	MYL12A	18		ENSPPYG00000009033.2	Platelet activation; Tight junction; Leukocyte transendothelial migration; Regulation of actin cytoskeleton; Focal adhesion		5	2.922	2.348	2.789	2.433	2.605	2.72	0.361869	0.386423	0.420437	0.495351	0.35978	0.526383	105.98	120.12	92.62	95.43	88.79	103.9	20	116.5	128.2	114
FALSE	High	Master Protein	1032207174	Chain C, Solution Structure Of The Isolated Histone H2a-h2b Heterodimer	0	81.399	64	9	169	1	133	14.3	11.05	5371	9			DNA binding	Pf00125, Pf00808								0	1.468	1.217	1.096	2.098	1.393	1.989	0.831482	0.92803	0.953589	0.612226	0.8533	0.754849	94.59	88.86	93.63	78.11	102.07	78.04	62.9	114.2	94	94.6
FALSE	High	Master Protein	229585	Ig A1 Bur	0	49.541	12	7	146	1	686	73.3	9.03	5335	7				Pf07654								0	100	100	100		100		1.86615e-17	1.74423e-17	1.91544e-17		1.97413e-17									52.9	339.9	107.2
FALSE	High	Master Protein	50845388	annexin A2 isoform 1 [Homo sapiens]	0	95.85	43	16	189	16	357	40.4	8.37	5324	16	cell organization and biogenesis;metabolic process;regulation of biological process;response to stimulus;transport	cell surface;cytoplasm;cytosol;endosome;extracellular;membrane;nucleus;organelle lumen	enzyme regulator activity;metal ion binding;protein binding;RNA binding	Pf00191	302	ANXA2	15	Prostaglandin Synthesis and Regulation	ENSG00000182718.16			1	0.982	0.915	0.903	0.818	0.971	0.742	0.929708	0.865397	0.83256	0.728777	0.9119	0.640433	51.4	58.63	60.67	65.54	65.13	61.75	132.8	81.4	132.3	80.5
FALSE	High	Master Protein	116256354	collagen alpha-2(IV) chain preproprotein [Homo sapiens]	0	63.446	7	9	224	9	1712	167.4	8.66	5323	9	cell differentiation;cell organization and biogenesis;metabolic process;regulation of biological process;response to stimulus	extracellular;organelle lumen	protein binding;structural molecule activity	Pf01391, Pf01413	1284	COL4A2	13	miRNA targets in ECM and membrane receptors; Focal Adhesion; Hepatitis C and Hepatocellular Carcinoma; Focal Adhesion-PI3K-Akt-mTOR-signaling pathway	ENSG00000134871.17	Protein digestion and absorption; ECM-receptor interaction; AGE-RAGE signaling pathway in diabetic complications; Amoebiasis; Small cell lung cancer; Pathways in cancer; PI3K-Akt signaling pathway; Focal adhesion	ECM proteoglycans; Collagen degradation; Integrin cell surface interactions; Laminin interactions; Collagen chain trimerization; Crosslinking of collagen fibrils; Anchoring fibril formation; Signaling by PDGF; NCAM1 interactions; Scavenging by Class A Receptors; Non-integrin membrane-ECM interactions	35	2.135	2.126	1.403	1.55	1.449	1.384	0.583031	0.466669	0.915886	0.830989	0.823097	0.972015	55.82	72.6	71.1	49.45	66.28	45.82	69.7	129.1	131.3	78.8
FALSE	High	Master Protein	4235275	talin [Homo sapiens]	0	106.951	9	18	164	1	2541	269.7	6.04	5258	18	cell organization and biogenesis;cellular component movement;regulation of biological process;response to stimulus;transport	cell surface;cytoskeleton;cytosol;extracellular	protein binding;structural molecule activity	Pf00373, Pf01608, Pf02174, Pf08913, Pf09141, Pf09379	7094	TLN1	9	Integrin-mediated Cell Adhesion; Focal Adhesion				2	100		100	100	100	100	1.86615e-17		1.91544e-17	1.85662e-17	1.97413e-17	1.97601e-17								308.8		102
FALSE	High	Master Protein	30582781	tubulin, beta, 4 [Homo sapiens]	0	82.145	14	12	212	1	797	88.3	5.86	5193	12	cell organization and biogenesis;cellular component movement;regulation of biological process;response to stimulus	cytoplasm;cytoskeleton;membrane;nucleus	catalytic activity;nucleotide binding;protein binding;receptor activity;signal transducer activity;structural molecule activity	Pf00001, Pf00091, Pf03953	10381	TUBB3	16	Pathogenic Escherichia coli infection; Parkin-Ubiquitin Proteasomal System pathway; Exercise-induced Circadian Regulation	ENSG00000198211.8			3	0.01	0.616	0.388	0.388	0.235	0.593	1.86615e-17	0.534532	0.23724	0.224021	0.0665253	0.468997		40.7	78.97	60.72	41.17	37.46	201.6		106.8	85.3
FALSE	High	Master Protein	14043072	heterogeneous nuclear ribonucleoproteins A2/B1 isoform B1 [Homo sapiens]	0	109.366	45	14	208	14	353	37.4	8.95	5122	14	metabolic process;regulation of biological process;response to stimulus;transport	cytoplasm;extracellular;membrane;nucleus;spliceosomal complex	DNA binding;protein binding;RNA binding	Pf00076, Pf13893, Pf14259	3181	HNRNPA2B1	7	mRNA Processing	ENSG00000122566.20		Gene and protein expression by JAK-STAT signaling after Interleukin-12 stimulation; Interleukin-12 family signaling; mRNA Splicing - Major Pathway	10	1.024	1.073	1.083	1.267	1.004	1.684	0.949959	0.98358	0.944183	0.962645	0.938207	0.877724	101.37	91.59	104.54	98	95.49	87.64	49.8	111.4	97.8	108.5
FALSE	High	Master Protein	119583083	heterogeneous nuclear ribonucleoprotein K, isoform CRA_e [Homo sapiens]	0	118.451	44	18	243	18	464	51.2	5.39	5037	18	metabolic process;regulation of biological process;response to stimulus	cytoplasm;membrane;nucleus;spliceosomal complex	DNA binding;protein binding;RNA binding	Pf00013, Pf08067, Pf13014, Pf13083	3190	HNRNPK	9	mRNA Processing				1	1.698	1.624	2.028	2.288	2.073	2.692	0.729883	0.69421	0.678919	0.545288	0.532224	0.533671	103.67	101.54	100.75	94.83	96.21	94.33	78.7	100.7	103	105
FALSE	High	Master Protein	113414871	Keratin 77 [Homo sapiens]	0	142.275	38	25	235	2	578	61.8	5.85	4968	25	cell death;cell organization and biogenesis	cytoskeleton;cytosol	protein binding;structural molecule activity	Pf00038, Pf03962, Pf13166, Pf14817	374454	KRT77	12					0	1.113	0.195	7.651	0.127	0.193	0.147	1	0.0219874	0.0303415	0.00592817	0.0344924	0.0135684	10.78	64.72	34.64	10.65	145.34	20.53	48.4	50	35.1	343.6
FALSE	High	Master Protein	31074631	keratin 1b [Homo sapiens]	0	128.76	38	24	234	1	578	61.8	5.97	4958	24	cell death;cell organization and biogenesis	cytoskeleton;cytosol	structural molecule activity	Pf00038, Pf03962, Pf13166, Pf14817	374454	KRT77	12					0	0.262	0.234	0.01	0.226	0.722	0.21	0.126731	0.0436484	1.91544e-17	0.0499886	0.681119	0.0442636	85.36	96.91		108.59	88.94	42.75	282.7	73.9	89.8
FALSE	High	Master Protein	31873316	hypothetical protein [Homo sapiens]	0	90.354	21	15	233	15	823	91.1	5.5	4951	15	cell differentiation;cell growth;cell organization and biogenesis;cellular component movement;defense response;metabolic process;regulation of biological process;response to stimulus;transport	cell surface;cytoplasm;endosome;membrane	metal ion binding;protein binding;receptor activity;signal transducer activity	Pf00362, Pf07965, Pf08725	3688	ITGB1	10	Integrin-mediated Cell Adhesion; Prolactin Signaling Pathway; Arrhythmogenic Right Ventricular Cardiomyopathy; Pathogenic Escherichia coli infection; Focal Adhesion; Signaling of Hepatocyte Growth Factor Receptor; TGF-beta Signaling Pathway; VEGFA-VEGFR2 Signaling Pathway				8	1.315	1.063	1.392	1.262	1.452	0.955	0.899594	0.979449	0.921537	0.966133	0.82114	0.827544	79	85.03	84.17	83.7	84.91	80.12	106.6	101.2	81.6	107.3
FALSE	High	Master Protein	4504251	histone H2A type 2-A [Homo sapiens]	0	106.761	65	10	164	2	130	14.1	10.9	4794	10	regulation of biological process	chromosome;nucleus	DNA binding;protein binding	Pf00125, Pf00808	723790; 8337	HIST2H2AA4; HIST2H2AA3	1		ENSG00000203812.2; ENSG00000272196.2	Systemic lupus erythematosus; Alcoholism	SIRT1 negatively regulates rRNA expression; UCH proteinases; RMTs methylate histone arginines; Activation of anterior HOX genes in hindbrain development during early embryogenesis; NoRC negatively regulates rRNA expression; Meiotic synapsis; Transcriptional regulation by small RNAs; Meiotic recombination; PRC2 methylates histones and DNA; HDACs deacetylate histones; Formation of the beta-catenin:…	66	2.148	2.587	1.865	2.574	3.037	1.861	0.580537	0.316297	0.743397	0.457463	0.274819	0.806027	76.14	109.42	115.71	82.86	108.28	86.86	35.5	203.4	41.1	58.1
FALSE	High	Master Protein	7669550	vinculin isoform meta-VCL [Homo sapiens]	0	139.823	26	26	200	26	1134	123.7	5.66	4722	26	cell growth;cell organization and biogenesis;cellular component movement;regulation of biological process;transport	cytoplasm;cytoskeleton;cytosol;extracellular;membrane;organelle lumen	protein binding;structural molecule activity	Pf01044	7414	VCL	10	Integrin-mediated Cell Adhesion; Primary Focal Segmental Glomerulosclerosis FSGS; Focal Adhesion; VEGFA-VEGFR2 Signaling Pathway; Regulation of Actin Cytoskeleton	ENSG00000035403.17	Shigellosis; Regulation of actin cytoskeleton; Amoebiasis; Bacterial invasion of epithelial cells; Adherens junction; Leukocyte transendothelial migration; Focal adhesion	Signaling by BRAF and RAF fusions; MAP2K and MAPK activation; Smooth Muscle Contraction; Signaling by RAS mutants; Signaling by high-kinase activity BRAF mutants; Signaling by moderate kinase activity BRAF mutants; Platelet degranulation ; Paradoxical activation of RAF signaling by kinase inactive BRAF; Neutrophil degranulation; Interleukin-20 family signaling	37	1.89	1.402	1.866	1.68	2.255	1.474	0.650193	0.815805	0.743268	0.764826	0.463182	0.934629	47.34	46.67	50.14	59.51	58.52	49.02	57.9	122.4	85.9	128.5
FALSE	High	Master Protein	1147813	desmoplakin I [Homo sapiens]	0	408.477	33	88	304	88	2871	331.6	6.81	4714	88	cell death;cell differentiation;cell organization and biogenesis;metabolic process;regulation of biological process;response to stimulus;transport	cytoskeleton;membrane;nucleus	catalytic activity;motor activity;protein binding;RNA binding;structural molecule activity	Pf00038, Pf00681, Pf01540, Pf01576, Pf02463, Pf04111, Pf04156, Pf05483, Pf05557, Pf05622, Pf06008, Pf06160, Pf06637, Pf07888, Pf10174, Pf12072, Pf12128, Pf13166	1832	DSP	6	Arrhythmogenic Right Ventricular Cardiomyopathy				1	0.4	0.907	0.367	0.316	0.366	0.283	0.328163	0.857604	0.207808	0.134926	0.214029	0.104726	98.8	116.52	106.52	104.82	107.7	98.52	180.9	51.9	131.4	89
FALSE	High	Master Protein	4504517	heat shock protein beta-1 [Homo sapiens]	0	69.14	72	10	168	10	205	22.8	6.4	4673	10	cellular component movement;metabolic process;regulation of biological process;response to stimulus	cytoplasm;cytoskeleton;cytosol;membrane;nucleus;proteasome	enzyme regulator activity;protein binding;RNA binding	Pf00011	3315	HSPB1	7	Apoptosis-related network due to altered Notch3 in ovarian cancer; Fas Ligand (FasL) pathway and Stress induction of Heat Shock Proteins (HSP) regulation; MAPK Signaling Pathway; ATM Signaling Network in Development and Disease; VEGFA-VEGFR2 Signaling Pathway; p38 MAPK Signaling Pathway	ENSG00000106211.8	VEGF signaling pathway; Epstein-Barr virus infection; MAPK signaling pathway; Amoebiasis	AUF1 (hnRNP D0) binds and destabilizes mRNA; VEGFA-VEGFR2 Pathway; MAPK6/MAPK4 signaling	19	1.452	1.467	1.889	1.632	1.684	2.274	0.839386	0.780444	0.735241	0.789829	0.697016	0.652978	89.91	96.98	83.33	88.12	90.69	91.63	59.3	94	118.6	108.8
FALSE	High	Master Protein	119703744	desmoglein-1 preproprotein [Homo sapiens]	0	170.105	30	23	172	23	1049	113.7	5.03	4608	23	cell death;cell organization and biogenesis;regulation of biological process;response to stimulus;transport	cytoskeleton;cytosol;membrane	metal ion binding;protein binding	Pf00028, Pf01049	1828	DSG1	18		ENSG00000134760.5	Staphylococcus aureus infection	Apoptotic cleavage of cell adhesion proteins; Formation of the cornified envelope; Neutrophil degranulation	12	0.744	1.347	0.618	0.645	0.62	0.47	0.744135	0.846968	0.550604	0.565898	0.561596	0.333917	79.41	90.56	91.62	103.85	98.85	99.11	97.1	81	139.3	89.2
FALSE	High	Master Protein	578815184	PREDICTED: clusterin isoform X1 [Homo sapiens]	0	67.756	20	13	142	13	501	57.8	6.68	4541	13	cell organization and biogenesis;cell proliferation;defense response;metabolic process;regulation of biological process;response to stimulus;transport	cell surface;cytoplasm;cytosol;endoplasmic reticulum;extracellular;Golgi;membrane;mitochondrion;nucleus;organelle lumen	catalytic activity;protein binding	Pf01093	1191	CLU	8	Complement and Coagulation Cascades				1	2.481	2.412	1.805	1.574	2.017	1.392	0.473174	0.366394	0.752087	0.818033	0.556161	0.969707	87.08	109.01	84.97	77.56	77.35	76.93	30.8	150.9	135.8	105.2
FALSE	High	Master Protein	21755908	unnamed protein product [Homo sapiens]	0	128.31	38	22	230	17	520	56.8	6.02	4535	22	cell death	cytosol	structural molecule activity	Pf00038, Pf12128, Pf13166	196374	KRT78	12					0	0.436	0.855	0.316	0.312	0.32	0.32	0.380623	0.8132	0.142208	0.130133	0.152152	0.143473	95.26	110.48	90.81	94.15	95.58	85.8	199	64	121.8	64
FALSE	High	Master Protein	609412460	Chain A, Crystal Structure Of Human Lnkh2b-h2a.z-anp32e	0	165.874	67	20	270	3	209	22.5	10.23	4513	20			DNA binding	Pf00125, Pf00808								0	0.905	1.346	1.301	1.529	1.235	1.645	0.881873	0.846968	0.964506	0.839177	0.938207	0.877724	64.7	60.43	60.06	58.57	57.89	60.01	77.4	91.6	112.1	92.8
FALSE	High	Master Protein	12667788	myosin-9 [Homo sapiens]	0	172.174	16	26	159	26	1960	226.4	5.6	4421	26	cell differentiation;cell organization and biogenesis;cellular component movement;metabolic process;regulation of biological process;response to stimulus;transport	cytoplasm;cytoskeleton;cytosol;extracellular;membrane;nucleus	catalytic activity;motor activity;nucleotide binding;protein binding;RNA binding;transporter activity	Pf00063, Pf01442, Pf01496, Pf01576, Pf01765, Pf02736, Pf03962, Pf04111, Pf04156, Pf05911, Pf06637, Pf07888, Pf09731, Pf11068, Pf11559, Pf12128, Pf13094	4627	MYH9	22	Primary Focal Segmental Glomerulosclerosis FSGS; VEGFA-VEGFR2 Signaling Pathway	ENSG00000100345.20	Tight junction; Salmonella infection; Regulation of actin cytoskeleton	RHO GTPases activate PAKs; EPHA-mediated growth cone collapse; RHO GTPases Activate ROCKs; Sema4D induced cell migration and growth-cone collapse; Regulation of actin dynamics for phagocytic cup formation; RHO GTPases activate CIT; RHO GTPases activate PKNs	23	0.989	0.822	0.894	0.899	1.008	0.764	0.931941	0.781274	0.827528	0.810551	0.938207	0.655894	79.27	83.75	86.32	84.35	90.16	82.89	351.6	39.1	35	38.6
FALSE	High	Master Protein	426352021	PREDICTED: histone H2B type 1-N-like isoform 4 [Gorilla gorilla gorilla]	0	142.329	52	16	199	1	166	18.8	10.54	4380	16		chromosome	DNA binding;protein binding	Pf00125, Pf00808	101143236	LOC101143236	6					0	100	100	100	100	100		1.86615e-17	1.74423e-17	1.91544e-17	1.85662e-17	1.97413e-17									69.1	337	90.4
FALSE	High	Master Protein	1568557	histone H2B [Homo sapiens]	0	143.33	69	16	196	1	126	13.9	10.32	4374	16	cell organization and biogenesis;defense response;metabolic process;response to stimulus	chromosome;cytosol;nucleus	DNA binding;protein binding	Pf00125, Pf00808	8347	HIST1H2BC	6					0	1.571	2.278	1.607	2.031	1.807	0.552	0.786007	0.409867	0.832748	0.638382	0.667956	0.432392	87.81	97.15	33.49	26.62	68.13	60.73	46.3	109.3	176.1	74.4
FALSE	High	Master Protein	119577699	basal cell adhesion molecule (Lutheran blood group), isoform CRA_b [Homo sapiens]	0	98.577	24	14	146	14	707	76.6	7.37	4347	14	regulation of biological process;response to stimulus	extracellular;membrane	protein binding;receptor activity;signal transducer activity	Pf00047, Pf07679, Pf08205, Pf13895, Pf13927	4059	BCAM	19					0	1.653	1.1	1.344	1.314	1.372	0.935	0.750165	0.998	0.942952	0.938794	0.861089	0.809804	66.94	71.13	73.58	66.07	81.89	75.98	75.2	119.1	76.8	109.3
FALSE	High	Master Protein	6678467	tubulin alpha-4A chain isoform 1 [Mus musculus]	0	115.839	40	14	135	2	448	49.9	5.06	4232	14	cell organization and biogenesis	cytoplasm;cytoskeleton	catalytic activity;nucleotide binding;protein binding;structural molecule activity	Pf00091, Pf03953	22145	Tuba4a	1		ENSMUSG00000026202.13	Apoptosis; Phagosome; Gap junction	Anchoring of the basal body to the plasma membrane; Intraflagellar transport; Hedgehog 'on' state; AURKA Activation by TPX2; Loss of Nlp from mitotic centrosomes; Recruitment of mitotic centrosome proteins and complexes; Hedgehog 'off' state; Regulation of PLK1 Activity at G2/M Transition; Platelet degranulation ; Recruitment of NuMA to mitotic centrosomes	28	0.268	3.256	0.318	0.467	0.261	0.512	0.134394	0.183342	0.144609	0.335673	0.100732	0.388102	39.92	31.57	59.89	43.92	33.77	31.49	95.2	24.4	309.9	28.4
FALSE	High	Master Protein	4507953	14-3-3 protein zeta/delta [Homo sapiens]	0	73.149	45	11	162	7	245	27.7	4.79	4164	11	cell organization and biogenesis;metabolic process;regulation of biological process;response to stimulus;transport	cytoplasm;cytosol;membrane;mitochondrion;nucleus	catalytic activity;protein binding;RNA binding	Pf00244	7534	YWHAZ	8	Cell Cycle; Prolactin Signaling Pathway; Pathogenic Escherichia coli infection; Myometrial Relaxation and Contraction Pathways; Calcium Regulation in the Cardiac Cell; Sudden Infant Death Syndrome (SIDS) Susceptibility Pathways	ENSG00000164924.17	Epstein-Barr virus infection; Viral carcinogenesis; Oocyte meiosis; Hepatitis B; PI3K-Akt signaling pathway; Hippo signaling pathway; Pathogenic Escherichia coli infection; Cell cycle	Chk1/Chk2(Cds1) mediated inactivation of Cyclin B:Cdk1 complex; Interleukin-3, 5 and GM-CSF signaling; KSRP (KHSRP) binds and destabilizes mRNA; Activation of BAD and translocation to mitochondria ; GP1b-IX-V activation signalling; Translocation of GLUT4 to the plasma membrane; Rap1 signalling; Deactivation of the beta-catenin transactivating complex; TP53 Regulates Metabolic Genes; RHO GTPases a…	51	2.045	1.514	2.362	1.971	2.283	1.857	0.61599	0.754244	0.546596	0.662674	0.452779	0.807781	75.34	78.1	91.28	85.16	102.58	84.08	27	120.8	84.8	151.2
FALSE	High	Master Protein	12803727	Keratin 7 [Homo sapiens]	0	65.615	13	9	244	1	469	51.4	5.49	4134	9	cell death	cytoplasm;cytosol;nucleus	protein binding;structural molecule activity	Pf00038, Pf12128	3855	KRT7	12					0	0.01	0.334	0.01	0.01	0.01	0.01	1.86615e-17	0.136844	1.91544e-17	1.85662e-17	1.97413e-17	1.97601e-17		93.51	54.45		81.11		410.6		86.4	3
FALSE	High	Master Protein	189053257	unnamed protein product [Homo sapiens]	0	82.679	65	10	155	1	130	14.1	10.9	4014	10	regulation of biological process	chromosome;nucleus	DNA binding;protein binding	Pf00125, Pf00808	3013	HIST1H2AD	6			Systemic lupus erythematosus; Alcoholism		2	1.43	1.83	3.387	1.614	3.006	1.973	0.851183	0.58949	0.293188	0.799078	0.279354	0.761002	18.75	105.91	56.12	122.98	99.06	68.68	52.8	72.6	96.6	192.9
FALSE	High	Master Protein	115298678	complement C3 preproprotein [Homo sapiens]	0	138.379	17	25	170	25	1663	187	6.4	4006	25	cell organization and biogenesis;defense response;metabolic process;regulation of biological process;response to stimulus;transport	extracellular;membrane;organelle lumen	catalytic activity;enzyme regulator activity;protein binding	Pf00207, Pf01759, Pf01821, Pf01835, Pf07677, Pf07678, Pf07703, Pf10569, Pf11974	718	C3	19	Allograft Rejection; TYROBP Causal Network; Complement Activation; Complement and Coagulation Cascades	ENSG00000125730.16	Chagas disease (American trypanosomiasis); Staphylococcus aureus infection; Complement and coagulation cascades; Tuberculosis; Viral carcinogenesis; Legionellosis; Systemic lupus erythematosus; Pertussis; Herpes simplex infection; Phagosome; Leishmaniasis	Post-translational protein phosphorylation; Regulation of Insulin-like Growth Factor (IGF) transport and uptake by Insulin-like Growth Factor Binding Proteins (IGFBPs); Alternative complement activation; Peptide ligand-binding receptors; Regulation of Complement cascade; Activation of C3 and C5; Neutrophil degranulation; Immunoregulatory interactions between a Lymphoid and a non-Lymphoid cell; G …	36	6.746	5.354	4.862	2.64	3.438	3.493	0.0462398	0.0376861	0.122447	0.439229	0.207255	0.369603	114.91	107.18	93.25	92.76	94.85	92.72	13.2	202.5	109.6	120.1
FALSE	High	Master Protein	29568111	myosin regulatory light polypeptide 9 isoform a [Homo sapiens]	0	39.321	40	6	139	2	172	19.8	4.92	3942	6	regulation of biological process	cytosol	metal ion binding;structural molecule activity	Pf00036, Pf13202, Pf13405, Pf13833	10398	MYL9	20	Striated Muscle Contraction	ENSG00000101335.9	Oxytocin signaling pathway; Leukocyte transendothelial migration; Vascular smooth muscle contraction; Focal adhesion; cGMP-PKG signaling pathway; Tight junction; cAMP signaling pathway; Regulation of actin cytoskeleton	RHO GTPases activate PAKs; EPHA-mediated growth cone collapse; RHO GTPases Activate ROCKs; RUNX1 regulates genes involved in megakaryocyte differentiation and platelet function; Sema4D induced cell migration and growth-cone collapse; Smooth Muscle Contraction; RHO GTPases activate CIT; RHO GTPases activate PKNs	30	1.689	1.495	1.435	1.525	1.329	0.98	0.733677	0.767529	0.904248	0.841483	0.884012	0.846622	57.16	63.55	60.56	64.91	45.79	54.38	31.5	145.8	105	117.8
FALSE	High	Master Protein	21669411	immunoglobulin kappa light chain VLJ region [Homo sapiens]	0	65.025	31	6	112	1	277	29.7	7.66	3939	6				Pf07654, Pf07686								0	100	100	100	100	100	100	1.86615e-17	1.74423e-17	1.91544e-17	1.85662e-17	1.97413e-17	1.97601e-17								106.6	188.1	90.4
FALSE	High	Master Protein	87196339	collagen alpha-1(VI) chain precursor [Homo sapiens]	0	42.169	8	7	158	7	1028	108.5	5.43	3933	7	cell differentiation;cell organization and biogenesis;metabolic process;response to stimulus	extracellular;membrane;organelle lumen	protein binding	Pf00092, Pf01391, Pf13519	1291	COL6A1	21	miRNA targets in ECM and membrane receptors	ENSG00000142156.14	ECM-receptor interaction; Protein digestion and absorption; PI3K-Akt signaling pathway; Focal adhesion	ECM proteoglycans; Collagen degradation; Integrin cell surface interactions; Assembly of collagen fibrils and other multimeric structures; Collagen chain trimerization; NCAM1 interactions; Signaling by PDGF	21	1.07	1.265	1.356	1.258	1.513	1.025	0.969974	0.897035	0.938916	0.968051	0.79075	0.877724	68.02	67.08	76.09	63.64	68.55	64.59	85.9	95.1	98.5	111.3
FALSE	High	Master Protein	3169770	immunoglobulin kappa light chain [Homo sapiens]	0	67.711	33	6	102	2	211	23	8.05	3906	6				Pf00047, Pf07654, Pf07686								0	4.709	7.914	4.392	7.245	5.848	6.987	0.128619	0.00777317	0.160273	0.0319892	0.0475409	0.0727797	37.43	72.3	44.08	44.79	55.5	39.23	18.5	94.3	163.1	81.5
FALSE	High	Master Protein	337758	pre-serum amyloid P component [Homo sapiens]	0	44.615	30	7	125	7	223	25.4	6.54	3891	7	cell organization and biogenesis;defense response;metabolic process;regulation of biological process;response to stimulus	extracellular;nucleus	metal ion binding;protein binding	Pf00354, Pf13385	325	APCS	1					0	2.326	4.153	4.088	3.326	4.396	3.115	0.521091	0.0893578	0.192035	0.283587	0.115071	0.432392	88.36	86.32	78.89	90.13	86.7	77.33	14	65.5	147.1	137.1
FALSE	High	Master Protein	62421170	actin-like protein, partial [Homo sapiens]	0	111.231	83	5	95	1	103	11.5	6.52	3742	5	cell organization and biogenesis;cellular component movement;regulation of biological process;response to stimulus	cytoskeleton;cytosol;membrane;nucleus	nucleotide binding;protein binding;structural molecule activity	Pf00022	71	ACTG1	17	Arrhythmogenic Right Ventricular Cardiomyopathy; Pathogenic Escherichia coli infection; Myometrial Relaxation and Contraction Pathways; Focal Adhesion; Fas Ligand (FasL) pathway and Stress induction of Heat Shock Proteins (HSP) regulation; Striated Muscle Contraction; Regulation of Actin Cytoskeleton				7	1.14	0.871	1.144	1.404	1.091	1.406	0.981803	0.829659	0.978357	0.895908	0.987203	0.9636	25.52	56.35	22.32	24.79	42.84	14.79	87	106.9	77.3	105.9
FALSE	High	Master Protein	28173564	keratin, type II cytoskeletal 73 [Homo sapiens]	0	41.811	10	7	174	2	540	58.9	7.23	3685	7	cell death	cytosol;nucleus	catalytic activity;motor activity;protein binding;structural molecule activity	Pf00038, Pf01576, Pf03961, Pf05622, Pf06548, Pf08614, Pf09726, Pf09728, Pf12128	319101	KRT73	12		ENSG00000186049.8		Formation of the cornified envelope	3	0.091			0.041	0.045		0.00353205			1.80791e-05	3.06767e-05		42.48			21.8	29.75		393.4	34.7	40.2	12.6
FALSE	High	Master Protein	27764565	TPA_exp: keratin 5c [Homo sapiens]	0	39.614	11	7	176	2	543	59.3	7.65	3666	7	cell death;cell organization and biogenesis	cytoplasm;cytosol	catalytic activity;motor activity;protein binding;structural molecule activity	Pf00038, Pf01576	121391	KRT74	12					0	0.332	0.35	0.219	0.295	0.239	0.397	0.224272	0.157326	0.0489479	0.112764	0.0694378	0.238572	81.23	123.31	90.05	93.93	81.3	76.52	274.1	58.1	71.4	42.7
FALSE	High	Master Protein	225698079	Chain L, Igg1 Fab Characterized By HD EXCHANGE	0	86.868	50	7	101	1	214	23.5	8.03	3594	7				Pf00047, Pf07654, Pf07679, Pf07686, Pf13927								0		100						1.74423e-17													500
FALSE	High	Master Protein	10800140	histone H2B type 1-B [Homo sapiens]	0	140.346	69	16	197	1	126	13.9	10.32	3559	16	cell organization and biogenesis;metabolic process	chromosome;cytosol;nucleus	DNA binding;protein binding	Pf00125, Pf00808	3018	HIST1H2BB	6		ENSG00000276410.3	Viral carcinogenesis; Alcoholism; Systemic lupus erythematosus	SIRT1 negatively regulates rRNA expression; Nonhomologous End-Joining (NHEJ); Activation of anterior HOX genes in hindbrain development during early embryogenesis; NoRC negatively regulates rRNA expression; Meiotic synapsis; Transcriptional regulation by small RNAs; Meiotic recombination; PRC2 methylates histones and DNA; Recruitment and ATM-mediated phosphorylation of repair and signaling protei…	77	1.571	2.278	1.664	2.031	100		0.786007	0.409867	0.805586	0.638382	1.97413e-17		87.81	97.15	45.98	26.62			45.6	107.7	173.5	80.5
FALSE	High	Master Protein	4504253	histone H2AX [Homo sapiens]	0	88.494	59	9	128	2	143	15.1	10.74	3510	9	cell organization and biogenesis;metabolic process;regulation of biological process;response to stimulus	chromosome;nucleus	DNA binding;protein binding	Pf00125, Pf00808	3014	H2AFX	11	miRNA Regulation of DNA Damage Response; miRNAs involved in DNA damage response; Proteasome Degradation; ATM Signaling Network in Development and Disease; DNA Damage Response	ENSG00000188486.3	Systemic lupus erythematosus; Alcoholism	SIRT1 negatively regulates rRNA expression; RMTs methylate histone arginines; Nonhomologous End-Joining (NHEJ); Activation of anterior HOX genes in hindbrain development during early embryogenesis; NoRC negatively regulates rRNA expression; Meiotic synapsis; Transcriptional regulation by small RNAs; Meiotic recombination; PRC2 methylates histones and DNA; Recruitment and ATM-mediated phosphorylat…	75
FALSE	High	Master Protein	149673891	immunoglobulin light chain [Homo sapiens]	0	68.313	41	6	98	1	215	23.3	7.17	3470	6				Pf00047, Pf07654, Pf07686								0	0.01	4.434	0.235	0.461	0.393	0.403	1.86615e-17	0.072694	0.0611912	0.326704	0.26759	0.246182		0	83.92	11.72	233.28	10.99	81.6		361.7	19.2
FALSE	High	Master Protein	194173385	immunoglobulin light chain [Homo sapiens]	0	78.692	42	6	96	0	215	23.6	5.58	3459	6				Pf00047, Pf07654, Pf07679, Pf07686, Pf13927								0
FALSE	High	Master Protein	4507677	endoplasmin precursor [Homo sapiens]	0	78.427	20	15	137	13	803	92.4	4.84	3436	15	cell organization and biogenesis;metabolic process;regulation of biological process;response to stimulus;transport	cytosol;endoplasmic reticulum;extracellular;membrane;nucleus;organelle lumen	metal ion binding;nucleotide binding;protein binding;RNA binding	Pf00183, Pf02518, Pf13589	7184	HSP90B1	12	Photodynamic therapy-induced unfolded protein response; Focal Adhesion-PI3K-Akt-mTOR-signaling pathway; Sudden Infant Death Syndrome (SIDS) Susceptibility Pathways	ENSG00000166598.14	Pathways in cancer; Estrogen signaling pathway; Prostate cancer; Thyroid hormone synthesis; PI3K-Akt signaling pathway; Protein processing in endoplasmic reticulum	Post-translational protein phosphorylation; Regulation of Insulin-like Growth Factor (IGF) transport and uptake by Insulin-like Growth Factor Binding Proteins (IGFBPs); ATF6 (ATF6-alpha) activates chaperone genes; Interleukin-4 and 13 signaling; Trafficking and processing of endosomal TLR; Scavenging by Class A Receptors	26	1.719	1.84	2.475	2.24	1.856	2.159	0.719411	0.585143	0.509417	0.557973	0.618792	0.69003	102.06	99.17	88.7	98.03	96.81	99.84	24.3	80.3	112.6	142.8
FALSE	High	Master Protein	21669337	immunoglobulin kappa light chain VLJ region [Homo sapiens]	0	59.575	30	6	98	1	269	28.7	6.55	3402	6				Pf00047, Pf07654, Pf07686								0	2.778	6.076	3.143	4.035	3.758	2.964	0.392688	0.0232495	0.338858	0.18109	0.157555	0.457689	48.23	40.87	52.57	36.79	39.78	11.26	29.4	81.5	178.4	92.3
FALSE	High	Master Protein	160420317	filamin-A isoform 2 [Homo sapiens]	0	103.052	9	17	109	17	2647	280.6	6.06	3362	17	cell organization and biogenesis;cellular component movement;metabolic process;regulation of biological process;response to stimulus;transport	cytoplasm;cytoskeleton;cytosol;extracellular;membrane;nucleus	protein binding;RNA binding;signal transducer activity	Pf00307, Pf00630	2316	FLNA	X	Androgen receptor signaling pathway; Prolactin Signaling Pathway; Focal Adhesion; Hypothesized Pathways in Pathogenesis of Cardiovascular Disease; MAPK Signaling Pathway; IL-4 Signaling Pathway	ENSG00000196924.14	Salmonella infection; Focal adhesion; Proteoglycans in cancer; MAPK signaling pathway	Platelet degranulation ; RHO GTPases activate PAKs; Cell-extracellular matrix interactions; GP1b-IX-V activation signalling	22	2.778	2.599	2.834	2.521	2.423	3.454	0.392688	0.312741	0.408408	0.467992	0.412943	0.373292	80.59	95.83	67.29	84.64	76.17	72.32	21.1	130.5	135.9	106.4
FALSE	High	Master Protein	307358	peripherin [Homo sapiens]	0	44.319	8	6	170	1	471	53.8	5.53	3320	6		membrane	protein binding;structural molecule activity	Pf00038, Pf04732	5630	PRPH	12	Amyotrophic lateral sclerosis (ALS)				1	0.309	0.698	0.445	0.462	0.499	0.403	0.190594	0.642874	0.316579	0.328166	0.393381	0.246141	56.49	55.22	51.12	58.12	37.18	39.7	174.1	53.8	121.6	77.5
FALSE	High	Master Protein	14917115	keratin, type I cuticular Ha1 [Homo sapiens]	0	78.738	37	16	177	2	416	47.2	4.88	3207	16	cell death;cell organization and biogenesis	cytosol	protein binding;structural molecule activity	Pf00038, Pf04156, Pf13514, Pf14362, Pf14643	3881	KRT31	17; CHR_HSCHR17_1_CTG4		ENSG00000094796.4; ENSG00000262993.1		Formation of the cornified envelope	3	0.25	0.616	0.177	0.365	0.234	0.149	0.11232	0.534532	0.0241672	0.19257	0.0656904	0.0140696	85.08	92.7	90.14	75.73	88.72	84.29	290.4	38.8	69	26.3
FALSE	High	Master Protein	4501893	alpha-actinin-2 isoform 1 [Homo sapiens]	0	55.128	10	8	122	1	894	103.8	5.45	3207	8	cell organization and biogenesis;cellular component movement;metabolic process;regulation of biological process;response to stimulus;transport	cytoplasm;cytoskeleton;cytosol;extracellular;membrane;organelle lumen	metal ion binding;protein binding;structural molecule activity	Pf00307, Pf00435, Pf08726, Pf11971, Pf13499, Pf13833	88	ACTN2	1	Arrhythmogenic Right Ventricular Cardiomyopathy; Striated Muscle Contraction	ENSG00000077522.12	Regulation of actin cytoskeleton; Amoebiasis; Systemic lupus erythematosus; Focal adhesion; Arrhythmogenic right ventricular cardiomyopathy (ARVC); Viral carcinogenesis; Leukocyte transendothelial migration; Adherens junction; Tight junction	Ras activation uopn Ca2+ infux through NMDA receptor; Platelet degranulation ; Nephrin family interactions; Unblocking of NMDA receptor, glutamate binding and activation; RAF/MAP kinase cascade; CREB phosphorylation through the activation of CaMKII; Striated Muscle Contraction; Interleukin-20 family signaling	36	1.842	0.622	1.626	1.144	1.483	1.114	0.666694	0.540969	0.826062	0.971271	0.80688	0.901172	76	94.41	85.36	82.49	96.06	86.58	82.8	145.4	58.4	118.6
FALSE	High	Master Protein	1034599131	PREDICTED: glial fibrillary acidic protein isoform X1 [Homo sapiens]	0	19.787	8	4	169	1	472	54.2	6.19	3116	4	cell differentiation;cell organization and biogenesis;regulation of biological process;response to stimulus;transport	cytoplasm;cytoskeleton;cytosol;vacuole	catalytic activity;motor activity;protein binding;structural molecule activity;transporter activity	Pf00038, Pf01496, Pf01576, Pf04732, Pf05761, Pf12128, Pf13270	2670	GFAP	17	Neural Crest Differentiation; Spinal Cord Injury	ENSG00000131095.12			2	1.814	1.697	2.202	1.716	2.087	1.595	0.67642	0.654356	0.604761	0.745476	0.528268	0.883962	87.61	82.11	87.23	90.01	75.91	80.44	59.3	107.6	100.7	130.6
FALSE	High	Master Protein	7657532	protein S100-A6 [Homo sapiens]	0	73.282	71	8	160	5	90	10.2	5.48	3067	8	cell organization and biogenesis;regulation of biological process;response to stimulus;transport	cytoplasm;cytosol;extracellular;membrane;nucleus	metal ion binding;protein binding;transporter activity	Pf01023	6277	S100A6	1	Gastric cancer network 2; Prostaglandin Synthesis and Regulation	ENSG00000197956.9			2	1.243	0.676	1.512	1.572	1.594	1.204	0.936855	0.614992	0.876058	0.818033	0.742489	0.948396	79.8	95.43	77.67	87.27	69.09	98.37	88.5	76.1	81.6	118.9
FALSE	High	Master Protein	469608410	transgelin-2 isoform a [Homo sapiens]	0	51.242	44	8	128	8	220	24.4	8.25	2990	8	cell differentiation;transport	cytosol;extracellular	protein binding	Pf00307, Pf00402	8407	TAGLN2	1		ENSG00000158710.14			0	2.93	2.569	2.848	3.123	2.767	3.602	0.360488	0.321531	0.405241	0.324374	0.32019	0.348403	82.07	98.72	84.22	86.41	84.59	90.1	39	118.8	108.2	111.9
FALSE	High	Master Protein	119604232	caldesmon 1, isoform CRA_a [Homo sapiens]	0	52.724	12	8	57	8	798	93.9	5.59	2943	8	cellular component movement	cytoskeleton;cytosol;membrane	protein binding	Pf02029	800	CALD1	7	Myometrial Relaxation and Contraction Pathways				1	1.522	2.514	1.658	1.529	1.692	1.47	0.805501	0.337694	0.807207	0.839177	0.692979	0.935092	58.05	53.69	68.74	71.83	66.25	67.7	38.6	79.8	141.1	116.7
FALSE	High	Master Protein	10337581	keratin, type I cuticular Ha3-II [Homo sapiens]	0	59.486	27	13	175	3	404	46.2	4.84	2934	13	cell death;transport	cytosol;membrane	catalytic activity;motor activity;protein binding;structural molecule activity	Pf00038, Pf00529, Pf01576, Pf04156, Pf13514, Pf14362	3884	KRT33B	17; CHR_HSCHR17_1_CTG4		ENSG00000263012.1; ENSG00000131738.10		Formation of the cornified envelope	3	0.038	0.138	0.023	0.014	0.025	0.01	5.52044e-05	0.00497646	5.69427e-07	1.25556e-08	7.17389e-07	1.97601e-17	87.44	126.68	76.31	93.98	72.4		470.2	12.9	11.3	2.6
FALSE	High	Master Protein	223099	Ig Aalpha1 Bur	0	27.291	12	5	89	1	472	50.6	9.11	2890	5				Pf07654								0	100	100		100	100		1.86615e-17	1.74423e-17		1.85662e-17	1.97413e-17									231.5	184.1
FALSE	High	Master Protein	4503143	cathepsin D preproprotein [Homo sapiens]	0	66.972	38	12	201	12	412	44.5	6.54	2840	12	metabolic process;transport	extracellular;membrane;organelle lumen;vacuole	catalytic activity;protein binding	Pf00026, Pf07966, Pf14541, Pf14543	1509	CTSD	11	Prolactin Signaling Pathway	ENSG00000117984.13	Apoptosis; Sphingolipid signaling pathway; Lysosome; Tuberculosis	Collagen degradation; Metabolism of Angiotensinogen to Angiotensins; Neutrophil degranulation; MHC class II antigen presentation	16	1.302	1.358	2.167	2.062	2.241	2.463	0.90631	0.842372	0.616415	0.625863	0.468561	0.603415	72.02	77.35	76.14	75.41	72.09	62.98	56.3	81	90.2	137.6
FALSE	High	Master Protein	4504927	keratin, type I cuticular Ha6 [Homo sapiens]	0	31.126	15	9	142	5	467	52.2	4.94	2742	9	cell death;regulation of biological process	cytoskeleton;cytosol	catalytic activity;motor activity;structural molecule activity	Pf00038, Pf01576	8689	KRT36	17		ENSG00000126337.13		Formation of the cornified envelope	3	0.025	0.431	0.627	0.618	0.706	0.543	5.45109e-06	0.265421	0.563702	0.534567	0.663883	0.432392	125.86	112.15	57.34	111.71	48.5	128.41	410	1.2	29	29.7
FALSE	High	Master Protein	33875446	JUP protein, partial [Homo sapiens]	0	166.468	38	23	102	23	784	85.6	6.49	2720	23	cell death;cell organization and biogenesis;cellular component movement;regulation of biological process;response to stimulus;transport	cytoplasm;cytoskeleton;cytosol;extracellular;membrane;nucleus;organelle lumen	protein binding;signal transducer activity;structural molecule activity	Pf00514	3728	JUP	17	Arrhythmogenic Right Ventricular Cardiomyopathy; Corticotropin-releasing hormone signaling pathway				2	0.262	0.947	0.255	0.219	0.255	0.223	0.126731	0.89292	0.0785743	0.0451282	0.0845391	0.0533513	102.28	121.36	108.68	101.73	107.41	100.11	135	79.9	165.1	74.3
FALSE	High	Master Protein	119581140	keratin, hair, acidic, 5, isoform CRA_a [Homo sapiens]	0	43.596	15	8	132	1	455	50.3	4.91	2683	8	cell death	cytosol	structural molecule activity	Pf00038	3886	KRT35	17					0	0.274	0.725	0.26	0.01	0.278	0.289	0.142425	0.67583	0.0824273	1.85662e-17	0.109725	0.110698	76.33	75.27	73.37		84.92	84.92	247.5	67	127.8	57.6
FALSE	High	Master Protein	665505971	dermcidin isoform 2 preproprotein [Homo sapiens]	0	41.579	31	5	104	5	121	12.4	7.97	2681	5	defense response;metabolic process;response to stimulus	extracellular	catalytic activity;protein binding;RNA binding	Pf15291	117159	DCD	12		ENSG00000161634.11			0	0.412	0.522	0.234	0.296	0.283	0.217	0.345429	0.399592	0.0604247	0.112944	0.115025	0.048929	74	76.8	79.98	83.78	80.94	91.2	211.9	85.8	88.2	51.8
FALSE	High	Master Protein	1335064	fibrillin [Homo sapiens]	0	117.395	10	27	180	27	3002	325.5	5	2679	27	cell organization and biogenesis;metabolic process;regulation of biological process;response to stimulus	cell surface;extracellular;membrane;organelle lumen	metal ion binding;protein binding;structural molecule activity	Pf00683, Pf06247, Pf07645, Pf12662, Pf12947, Pf14670	2200	FBN1	15					0	0.704	0.824	0.745	0.673	0.711	0.775	0.70103	0.78431	0.711628	0.600798	0.668574	0.665408	82.8	80.16	80.4	84.57	86.75	78.34	191.3	70.5	93.7	89.7
FALSE	High	Master Protein	5729877	heat shock cognate 71 kDa protein isoform 1 [Homo sapiens]	0	49.585	17	10	106	7	646	70.9	5.52	2650	10	cell communication;cell organization and biogenesis;metabolic process;regulation of biological process;response to stimulus;transport	cytoplasm;cytosol;endosome;extracellular;membrane;nucleus;organelle lumen;spliceosomal complex	catalytic activity;nucleotide binding;protein binding;RNA binding	Pf00012, Pf02463, Pf06723	3312	HSPA8	11	Parkin-Ubiquitin Proteasomal System pathway; MAPK Signaling Pathway; Exercise-induced Circadian Regulation	ENSG00000109971.13	Endocytosis; Legionellosis; Measles; MAPK signaling pathway; Longevity regulating pathway - multiple species; Estrogen signaling pathway; Toxoplasmosis; Spliceosome; Antigen processing and presentation; Influenza A; Protein processing in endoplasmic reticulum; Epstein-Barr virus infection	Protein methylation; Clathrin-mediated endocytosis; Regulation of HSF1-mediated heat shock response; Golgi Associated Vesicle Biogenesis; GABA synthesis, release, reuptake and degradation; Lysosome Vesicle Biogenesis; CHL1 interactions; AUF1 (hnRNP D0) binds and destabilizes mRNA; Attenuation phase; Neutrophil degranulation; mRNA Splicing - Major Pathway; Interleukin-4 and 13 signaling; HSP90 cha…	52	0.774	0.771	1.057	0.937	0.872	1.04	0.774411	0.729013	0.928724	0.839177	0.836419	0.877724	85.76	88.66	78.56	86.64	78.46	75.38	54.1	107.4	92.2	127
FALSE	High	Master Protein	148728589	mutant desmin [Homo sapiens]	0	44.174	11	8	181	3	470	53.6	5.27	2634	8	cell organization and biogenesis;cellular component movement;regulation of biological process	cytoskeleton;cytosol;membrane;nucleus	protein binding;structural molecule activity	Pf00038, Pf03962, Pf04732	1674	DES	2	Arrhythmogenic Right Ventricular Cardiomyopathy; Striated Muscle Contraction				2	1.303	1.431	1.6	1.412	1.276	1.719	0.905937	0.800361	0.835262	0.89458	0.91317	0.86982	52.71	55.75	61	69.11	64.24	43.68	69.9	94.7	107.3	108.2
FALSE	High	Master Protein	31873640	hypothetical protein [Homo sapiens]	0	28.279	13	6	76	5	487	54.1	5.39	2568	6	cell death	cytoskeleton;cytosol	protein binding;structural molecule activity	Pf00038, Pf07851	144501	KRT80	12					0	0.995	0.838	0.499	0.547	0.587	0.555	0.935556	0.797352	0.391473	0.443587	0.515596	0.432392	111.66	80.57	118.06	125	117.09	111.47	89.5	128.2	91.4	102.6
FALSE	High	Master Protein	28940	unnamed protein product [Homo sapiens]	0	58.527	22	8	69	8	539	57.9	6.15	2562	8	metabolic process;transport		nucleotide binding	Pf00006, Pf00306, Pf02874								0	1.454	1.208	1.478	1.28	1.139	1.463	0.838758	0.931607	0.891764	0.955754	0.987203	0.93706	82.5	82.58	86.07	78.82	78.28	59.39	60.3	115.8	78.8	136.6
FALSE	High	Master Protein	5803225	14-3-3 protein epsilon [Homo sapiens]	0	45.282	36	9	142	6	255	29.2	4.74	2523	9	cell organization and biogenesis;cellular component movement;cellular homeostasis;metabolic process;regulation of biological process;response to stimulus;transport	cytoplasm;cytosol;membrane;mitochondrion;nucleus	protein binding;RNA binding	Pf00244	7531	YWHAE	17; CHR_HSCHR17_2_CTG2	Cell Cycle; Myometrial Relaxation and Contraction Pathways; VEGFA-VEGFR2 Signaling Pathway; Calcium Regulation in the Cardiac Cell; Sudden Infant Death Syndrome (SIDS) Susceptibility Pathways	ENSG00000108953.16; ENSG00000274474.3	Oocyte meiosis; Epstein-Barr virus infection; Cell cycle; Neurotrophin signaling pathway; PI3K-Akt signaling pathway; Hippo signaling pathway; Viral carcinogenesis	Regulation of PLK1 Activity at G2/M Transition; Recruitment of NuMA to mitotic centrosomes; Loss of Nlp from mitotic centrosomes; NADE modulates death signalling; Translocation of GLUT4 to the plasma membrane; Deregulated CDK5 triggers multiple neurodegenerative pathways in Alzheimer's disease models; Chk1/Chk2(Cds1) mediated inactivation of Cyclin B:Cdk1 complex; Signaling by Hippo; AURKA Activa…	65	2.534	2.067	2.474	2.37	2.275	2.15	0.456473	0.492315	0.509579	0.516847	0.45527	0.693398	63.32	72.97	60.05	63.5	61.42	50.7	40.7	120.5	99.1	119.1
FALSE	High	Master Protein	215274264	RecName: Full=Collagen alpha-1(XVIII) chain; Contains: RecName: Full=Endostatin; Flags: Precursor	0	66.717	6	8	106	8	1754	178.1	6.01	2438	8	cell organization and biogenesis;metabolic process;regulation of biological process;response to stimulus	extracellular;organelle lumen	metal ion binding;protein binding;structural molecule activity	Pf01391, Pf01392, Pf06121, Pf06482, Pf13385	80781	COL18A1	21		ENSG00000182871.14	Protein digestion and absorption	Collagen degradation; Activation of Matrix Metalloproteinases; Integrin cell surface interactions; Laminin interactions; Assembly of collagen fibrils and other multimeric structures; Collagen chain trimerization	11	1.603	1.98	1.362	1.572	1.389	1.555	0.77407	0.524286	0.934838	0.818033	0.855568	0.901172	114.14	107.84	104.04	123.9	116.04	120.89	48.7	111.5	141.1	80.3
FALSE	High	Master Protein	119582950	annexin A1, isoform CRA_b [Homo sapiens]	0	61.543	26	9	88	9	359	40.2	7.02	2396	9	cell differentiation;cell organization and biogenesis;cellular component movement;defense response;metabolic process;regulation of biological process;response to stimulus;transport	cell surface;cytoplasm;cytoskeleton;cytosol;endosome;extracellular;membrane;nucleus;vacuole	catalytic activity;DNA binding;enzyme regulator activity;metal ion binding;protein binding;RNA binding;structural molecule activity	Pf00191	301	ANXA1	9	VEGFA-VEGFR2 Signaling Pathway; Prostaglandin Synthesis and Regulation				2	1.359	1.526	1.21	1.297	1.237	1.454	0.885205	0.74826	0.996969	0.947008	0.938207	0.941399	57.8	65.39	66.34	71.04	65.8	47.22	78.7	92.6	108.1	107.7
FALSE	High	Master Protein	23268683	hemoglobin beta chain variant Hb.Sinai-Bel Air [Homo sapiens]	0	18.471	42	3	82	1	105	11.5	6.05	2354	3	cell organization and biogenesis;coagulation;metabolic process;regulation of biological process;response to stimulus;transport	cytosol;extracellular;organelle lumen	antioxidant activity;catalytic activity;metal ion binding;protein binding;transporter activity	Pf00042	3043	HBB	11	Selenium Micronutrient Network; Vitamin B12 Metabolism; Folate Metabolism				3	100	100	100	100	100	100	1.86615e-17	1.74423e-17	1.91544e-17	1.85662e-17	1.97413e-17	1.97601e-17								314.2	48.4	56.9
FALSE	High	Master Protein	31645	glyceraldehyde-3-phosphate dehydrogenase [Homo sapiens]	0	124.281	54	12	113	10	335	36	8.21	2297	12	cell death;cell organization and biogenesis;defense response;metabolic process;regulation of biological process;response to stimulus	cytoplasm;cytoskeleton;cytosol;membrane;nucleus	catalytic activity;enzyme regulator activity;nucleotide binding;protein binding	Pf00044, Pf02800	2597	GAPDH	12					0	0.529	0.709	0.568	0.785	0.66	0.925	0.515973	0.653828	0.486371	0.695268	0.610982	0.801138	89.8	65.72	88.13	64.99	85.23	71.42	128	78.8	88	110.6
FALSE	High	Master Protein	4503689	fibrinogen alpha chain isoform alpha-E preproprotein [Homo sapiens]	0	55.049	14	11	145	8	866	94.9	6.01	2286	11	cell organization and biogenesis;coagulation;defense response;metabolic process;regulation of biological process;response to stimulus;transport	cell surface;extracellular;membrane;organelle lumen	metal ion binding;protein binding;structural molecule activity	Pf00147, Pf02414, Pf08702, Pf12160	2243	FGA	4	Blood Clotting Cascade; VEGFA-VEGFR2 Signaling Pathway	ENSG00000171560.14	Platelet activation; Complement and coagulation cascades	Post-translational protein phosphorylation; Integrin cell surface interactions; Regulation of Insulin-like Growth Factor (IGF) transport and uptake by Insulin-like Growth Factor Binding Proteins (IGFBPs); Signaling by BRAF and RAF fusions; Amyloid fiber formation; MAP2K and MAPK activation; GRB2:SOS provides linkage to MAPK signaling for Integrins ; Signaling by RAS mutants; Signaling by high-kin…	42	3.418	9.172	6.422	6.107	6.661	16.66	0.271971	0.00395311	0.054206	0.0560436	0.0304234	0.00348838	88.22	92.08	91.47	82.12	78.21	68.39	2.1	89.3	136.2	147.2
FALSE	High	Master Protein	119581136	keratin, hair, acidic, 7, isoform CRA_b [Homo sapiens]	0	13.471	6	4	116	1	479	54.1	5.24	2273	4	cell death	cytosol	structural molecule activity	Pf00038, Pf02463, Pf12128, Pf14643	8688	KRT37	17					0	0.208	0.589	0.235	0.01	0.253	0.01	0.0670477	0.502844	0.0611912	1.85662e-17	0.0830805	1.97601e-17	60.15	3.77	104.29		107.14		255.1	44.3	150.4	50.1
FALSE	High	Master Protein	62089082	spectrin, beta, non-erythrocytic 1 isoform 1 variant [Homo sapiens]	0	62.08	6	13	96	13	2377	276	5.53	2242	13	cell organization and biogenesis;cellular component movement;metabolic process;regulation of biological process;response to stimulus;transport	cytoplasm;cytoskeleton;cytosol	protein binding;RNA binding;structural molecule activity	Pf00169, Pf00307, Pf00435, Pf11971, Pf12128, Pf15410	6711	SPTBN1	2	TGF-beta Signaling Pathway				1	2.365	1.387	1.902	1.866	2.081	1.692	0.507268	0.82589	0.727816	0.679241	0.529646	0.877724	64.49	79	68.52	64.86	64.83	63.25	8.6	141.1	101.5	133.9
FALSE	High	Master Protein	12653819	Keratin 18 [Homo sapiens]	0	7.831	6	3	106	2	430	48	5.53	2193	3	cell death;cell organization and biogenesis;regulation of biological process;response to stimulus;transport	cytoplasm;cytosol	protein binding;RNA binding;structural molecule activity	Pf00038	3875	KRT18	12	Pathogenic Escherichia coli infection				1	0.446	0.606	0.444	0.455	0.506	1.473	0.392688	0.520525	0.314722	0.32001	0.40427	0.934629	56.83	68.39	93.39	56.06	59.21	104.13	159.8	69.5	120.8	55.3
FALSE	High	Master Protein	13477169	Vitronectin [Homo sapiens]	0	35.687	15	7	108	7	478	54.3	5.8	2185	7	cell differentiation;cell organization and biogenesis;regulation of biological process;response to stimulus;transport	endoplasmic reticulum;extracellular;organelle lumen	protein binding;receptor activity	Pf00045, Pf01033	7448	VTN	17	Focal Adhesion; Inflammatory Response Pathway; Senescence and Autophagy in Cancer				3	3.82	3.753	2.836	3.031	3.102	2.39	0.212631	0.122266	0.408399	0.343669	0.263072	0.626864	102.41	110.86	105.66	109.83	97.08	106.52	10.8	121.4	172	96.4
FALSE	High	Master Protein	20664042	Chain A, Crystal Structure Of Calcium-Free (Or Apo) Human S100a6; Cys3met Mutant (Selenomethionine Derivative)	0	40.476	48	4	78	1	90	10.2	5.48	2170	4				Pf01023								0	0.01	4.89	0.01	0.01	0.01	0.01	1.86615e-17	0.0521549	1.91544e-17	1.85662e-17	1.97413e-17	1.97601e-17		100.59					84.9		415.1
FALSE	High	Master Protein	306896	intercellular adhesion molecule-1 precursor [Homo sapiens]	0	51.227	17	8	63	6	532	57.8	7.68	2159	8	cell communication;cell organization and biogenesis;cellular component movement;cellular homeostasis;defense response;regulation of biological process;response to stimulus	cell surface;membrane	protein binding;receptor activity;signal transducer activity	Pf03921, Pf07679, Pf13895	3383	ICAM1	19	Selenium Micronutrient Network; Vitamin B12 Metabolism; Folate Metabolism; RANKL/RANK (Receptor activator of NFKB (ligand)) Signaling Pathway; Interleukin-11 Signaling Pathway; IL1 and megakaryocytes in obesity; Photodynamic therapy-induced NF-kB survival signaling; VEGFA-VEGFR2 Signaling Pathway; Type II interferon signaling (IFNG)				9	0.977	0.635	1.12	1.206	1.11	1.724	0.92641	0.558178	0.967067	0.995342	0.997158	0.868826	65.47	57.65	68.05	64.71	69.7	68.5	22.3	108.4	37.5	210.3
FALSE	High	Master Protein	342350777	Chain A, Human Annexin V With Incorporated Methionine Analogue Azidohomoalanine	0	38.628	22	8	96	8	320	35.7	5.05	2107	8			metal ion binding	Pf00191								0	1.498	1.144	1.287	1.272	1.258	1.212	0.817444	0.970667	0.971551	0.959322	0.92482	0.953889	91.5	101.56	92.14	92.03	86.89	86.41	71.5	106.7	103.9	103.5
FALSE	High	Master Protein	13274400	tropomyosin 4-anaplastic lymphoma kinase fusion protein [Homo sapiens]	0	59.877	23	13	130	5	320	36.6	4.92	2099	13	metabolic process		catalytic activity	Pf00261, Pf07714, Pf12718								0	1.951	1.976	3.172	2.602	2.98	2.968	0.640354	0.525801	0.334576	0.448391	0.279354	0.457689	74.05	82.18	80.34	87.65	91.78	86.29	58.9	94.6	109	129.2
FALSE	High	Master Protein	298508414	Chain L, Crystal Structure Of Igf-Ii Antibody Complex	0	50.804	40	5	77	1	215	23.5	7.69	2078	5				Pf00047, Pf07654, Pf07679, Pf07686, Pf13927								0	4.471	9.761	3.178	7.361	3.49	7.294	0.146042	0.00293641	0.333375	0.0302851	0.199501	0.0641904	14.34	55.14	23.21	18.02	78.66	0	19.4	86.7	189.4	61.7
FALSE	High	Master Protein	5454028	ras-related protein R-Ras [Homo sapiens]	0	32.177	28	5	55	5	218	23.5	6.93	2061	5	cell differentiation;regulation of biological process;response to stimulus	membrane	catalytic activity;nucleotide binding;protein binding	Pf00071, Pf08477	6237	RRAS	19	G Protein Signaling Pathways; Canonical and Non-canonical Notch signaling; MAPK and NFkB Signalling Pathways Inhibited by Yersinia YopJ; T-Cell antigen Receptor (TCR) pathway during Staphylococcus aureus infection; MAPK Cascade; Regulation of Actin Cytoskeleton	ENSG00000126458.3	Ras signaling pathway; HTLV-I infection; Phospholipase D signaling pathway; Axon guidance; Proteoglycans in cancer; Rap1 signaling pathway; cAMP signaling pathway; Regulation of actin cytoskeleton; MAPK signaling pathway; Tight junction	Sema4D mediated inhibition of cell attachment and migration; SEMA3A-Plexin repulsion signaling by inhibiting Integrin adhesion; CREB phosphorylation through the activation of Ras	28	1.114	0.935	1.02	1.025	1.07	0.911	0.999568	0.884429	0.906319	0.899631	0.973419	0.78933	58.15	68.94	67.14	66.84	64.08	82.01	67	120	89.2	113.2
FALSE	High	Master Protein	4885375	histone H1.2 [Homo sapiens]	0	84.6	38	13	119	2	213	21.4	10.93	1994	13	cell organization and biogenesis;metabolic process;regulation of biological process	chromosome;nucleus	DNA binding;protein binding;RNA binding	Pf00538	3006	HIST1H1C	6		ENSG00000187837.3		Formation of Senescence-Associated Heterochromatin Foci (SAHF); Activation of DNA fragmentation factor	10	0.593	1.091	1.131	0.989	1.171	0.893	0.598485	0.996305	0.973312	0.876703	0.96815	0.772732	35.93	56.16	58.75	52.66	62.5	31.2	109.7	61.6	134.1	95.7
FALSE	High	Master Protein	705044002	apolipoprotein E isoform a precursor [Homo sapiens]	0	48.382	31	9	95	4	343	39	6.24	1933	9	cell communication;cell organization and biogenesis;cellular homeostasis;metabolic process;regulation of biological process;response to stimulus;transport	cytoplasm;endoplasmic reticulum;endosome;extracellular;Golgi;membrane;nucleus;organelle lumen	antioxidant activity;catalytic activity;enzyme regulator activity;metal ion binding;protein binding;structural molecule activity;transporter activity	Pf01442	348	APOE	19	Vitamin B12 Metabolism; Apoptosis-related network due to altered Notch3 in ovarian cancer; Statin Pathway				3	1.416	1.627	1.01	0.949	1.206	0.817	0.8576	0.69317	0.903043	0.848425	0.950493	0.705395	82.98	91.46	75.1	77.21	83.9	63.06	78	118.2	132	66.7
FALSE	High	Master Protein	530410063	PREDICTED: beta-enolase isoform X1 [Homo sapiens]	0	21.276	11	3	28	1	443	48	8.16	1926	3	metabolic process	cytosol;membrane	catalytic activity;metal ion binding	Pf00113, Pf03952, Pf13378	2027	ENO3	17	Glycolysis and Gluconeogenesis				1	0.01	1.872	1.615	1.603	1.547	1.931	1.86615e-17	0.57086	0.828595	0.804719	0.770646	0.776151		1.53	8.32	18.5	7.4	0	82.1		153.7	132.6
FALSE	High	Master Protein	918027651	mutant hemoglobin alpha 2 globin chain [Homo sapiens]	0	21.816	39	5	78	3	142	15.2	8.68	1916	5	cell organization and biogenesis;metabolic process;regulation of biological process;response to stimulus;transport	cytosol;extracellular;membrane;organelle lumen	antioxidant activity;catalytic activity;metal ion binding;protein binding;transporter activity	Pf00042	3040	HBA2	16					0	2.314	1.169	1.857	2.746	2.675	1.554	0.522878	0.959816	0.747204	0.408925	0.34077	0.901177	59.27	47.32	71.69	44.25	45.36	68.02	21	125.1	66.8	98.9
FALSE	High	Master Protein	34740329	heterogeneous nuclear ribonucleoprotein A3 [Homo sapiens]	0	44.274	26	7	63	6	378	39.6	9.01	1900	7	metabolic process;transport	cytoplasm;nucleus;spliceosomal complex	protein binding;RNA binding;transporter activity	Pf00076, Pf13893, Pf14259	220988	HNRNPA3	2		ENSG00000170144.20	Spliceosome	mRNA Splicing - Major Pathway	5	1.642	1.924	1.792	1.785	1.777	2.065	0.755009	0.546455	0.752087	0.713097	0.653481	0.726751	63.29	62.49	59.27	70.14	54.34	66.71	39.2	113.8	96.9	126.8
FALSE	High	Master Protein	21669339	immunoglobulin kappa light chain VLJ region [Homo sapiens]	0	40.924	23	5	78	1	270	29.3	6.67	1886	5				Pf07654, Pf07686								0	100	100	100	100	100	100	1.86615e-17	1.74423e-17	1.91544e-17	1.85662e-17	1.97413e-17	1.97601e-17								122.1	152.8	95.5
FALSE	High	Master Protein	6807647	hypothetical protein [Homo sapiens]	0	58.232	16	10	77	3	737	84.8	5.35	1870	10	cell organization and biogenesis;metabolic process;regulation of biological process;response to stimulus;transport	cell surface;cytoplasm;cytosol;extracellular;membrane;mitochondrion;nucleus;organelle lumen	enzyme regulator activity;nucleotide binding;protein binding;RNA binding	Pf00183, Pf02518, Pf13589	3326	HSP90AB1	6					0	1.483	1.331	1.874	1.793	1.892	2.182	0.824475	0.855496	0.740969	0.710899	0.60735	0.685393	46.51	47.66	49.77	51.95	50.25	50.52	49.4	97.3	79.1	156.1
FALSE	High	Master Protein	189065561	unnamed protein product [Homo sapiens]	0	44.161	26	6	58	6	358	38.9	5.77	1865	6	cell differentiation;cell organization and biogenesis;cellular homeostasis;regulation of biological process;response to stimulus;transport	cytoplasm;cytoskeleton;membrane;nucleus	protein binding;structural molecule activity	Pf00595, Pf09007, Pf13180	9368	SLC9A3R1	17					0	1.605	1.216	1.869	1.623	1.769	1.121	0.773804	0.928336	0.742962	0.794693	0.658253	0.904581	95.75	88.91	94.32	100.77	97.71	95.32	54.6	125.2	76.2	129.6
FALSE	High	Master Protein	158258715	unnamed protein product [Homo sapiens]	0	57.628	19	7	116	7	462	50.2	9.01	1862	7	metabolic process;regulation of biological process;response to stimulus;transport	cytoplasm;cytoskeleton;cytosol;extracellular;membrane;nucleus;organelle lumen	catalytic activity;nucleotide binding;protein binding;RNA binding	Pf00009, Pf03143, Pf03144	1915	EEF1A1	6	Translation Factors				1	0.961	0.876	1.197	1.005	0.973	1.325	0.914105	0.833379	0.995446	0.889831	0.91317	0.995385	65.4	64.06	93.76	79.79	76.37	66.22	87.1	90.5	85.8	137.9
FALSE	High	Master Protein	747165389	40S ribosomal protein SA isoform 2 [Homo sapiens]	0	48.122	28	7	65	7	300	33.3	4.87	1847	7	cell differentiation;cell organization and biogenesis;metabolic process;transport	cytoplasm;cytosol;membrane;nucleus;ribosome	protein binding;receptor activity;RNA binding;structural molecule activity	Pf00318	3921	RPSA	3	Cytoplasmic Ribosomal Proteins	ENSG00000168028.13			1	0.86	1.092	1.084	1.319	1.07	1.73	0.844438	0.996427	0.944851	0.936882	0.973419	0.865995	66.74	72.09	66.89	76.06	65.12	58.76	32.8	99.5	93.2	117.5
FALSE	High	Master Protein	10436240	unnamed protein product [Homo sapiens]	0	33.966	17	3	54	1	241	27.5	8.44	1845	3	cell organization and biogenesis	cytoplasm	catalytic activity;nucleotide binding;structural molecule activity	Pf00091	80086	TUBA4B	2					0	0.076	0.147	0.203	0.17	0.16	0.298	0.00171601	0.00674165	0.0384343	0.0187949	0.017306	0.120148	40.88	88.91	117.21	113.8	126.78	130.76	307.1	19.4	72	49.2
FALSE	High	Master Protein	37403	unnamed protein product [Homo sapiens]	0	56.161	11	11	118	3	641	72.3	5.58	1827	11	metabolic process		catalytic activity;nucleotide binding	Pf00069, Pf00261, Pf07714, Pf12329, Pf12569, Pf12718, Pf15102								0	1.255	1.046	1.427	1.101	1.155	1.364	0.931438	0.966031	0.904248	0.94647	0.97802	0.980913	61.69	63.56	54.29	56.77	62.77	32.84	30.2	94.7	106.3	156.5
FALSE	High	Master Protein	14595132	Raichu404X [Homo sapiens]	0	38.555	7	6	54	6	758	85	6.92	1826	6	cell organization and biogenesis;cellular homeostasis;metabolic process;regulation of biological process;response to stimulus;transport	cytoplasm;cytosol;endosome;membrane	catalytic activity;nucleotide binding;protein binding;signal transducer activity;transporter activity	Pf00071, Pf01353, Pf02196, Pf08477	5906	RAP1A	1	Integrin-mediated Cell Adhesion; Human Thyroid Stimulating Hormone (TSH) signaling pathway; Brain-Derived Neurotrophic Factor (BDNF) signaling pathway; Focal Adhesion; Signaling of Hepatocyte Growth Factor Receptor; MAPK Signaling Pathway; VEGFA-VEGFR2 Signaling Pathway; EGF/EGFR Signaling Pathway; Interferon type I signaling pathways; Serotonin Receptor 4/6/7 and NR3C Signaling				10	2.427	0.914	1.177	0.773	1.303	0.921	0.488458	0.864067	0.993128	0.682434	0.900629	0.798181	106.73	122.48	130.43	126.22	127.88	125.42	75.7	87.5	118.7	107.6
FALSE	High	Master Protein	4557321	apolipoprotein A-I isoform 1 preproprotein [Homo sapiens]	0	47.684	34	10	59	10	267	30.8	5.76	1800	10	cell organization and biogenesis;cell proliferation;cellular component movement;metabolic process;regulation of biological process;response to stimulus;transport	cell surface;cytosol;endosome;extracellular;membrane;nucleus;organelle lumen	enzyme regulator activity;protein binding;transporter activity	Pf01442	335	APOA1	11	Selenium Micronutrient Network; Vitamin B12 Metabolism; Folate Metabolism; PPAR Alpha Pathway; PPAR signaling pathway; Statin Pathway	ENSG00000118137.9	PPAR signaling pathway; Vitamin digestion and absorption; African trypanosomiasis; Fat digestion and absorption	Post-translational protein phosphorylation; Regulation of Insulin-like Growth Factor (IGF) transport and uptake by Insulin-like Growth Factor Binding Proteins (IGFBPs); Amyloid fiber formation; Scavenging of heme from plasma; Retinoid metabolism and transport; Chylomicron remodeling; HDL assembly; ABC transporters in lipid homeostasis; PPARA activates gene expression; Scavenging by Class A Recept…	46	2.403	3.161	2.812	3.738	3.623	2.959	0.495823	0.198814	0.414701	0.216491	0.181001	0.458555	73.86	52.92	74.39	85.15	85.87	62.13	33.9	86.5	105.3	120.4
FALSE	High	Master Protein	189053924	unnamed protein product [Homo sapiens]	0	99.269	37	14	111	3	219	21.9	11.03	1794	14	cell organization and biogenesis;metabolic process;regulation of biological process	chromosome;nucleus	DNA binding;metal ion binding;nucleotide binding;protein binding;RNA binding	Pf00538	3008	HIST1H1E	6					0	0.892	1.091	0.92	1.012	1.079	0.802	0.872146	0.996305	0.8462	0.89458	0.979388	0.69003	95.26	85.72	61.15	56.22	66.58	40.84	97.5	74	135.5	96.7
FALSE	High	Master Protein	323433023	immunoglobulin variable region [Homo sapiens]	0	28.382	29	4	72	1	157	17.2	9.67	1777	4				Pf00047, Pf07654, Pf07679, Pf07686, Pf13927								0	0.01	0.01	0.01	0.01	0.01	0.01	1.86615e-17	1.74423e-17	1.91544e-17	1.85662e-17	1.97413e-17	1.97601e-17							500
FALSE	High	Master Protein	323432379	immunoglobulin variable region [Homo sapiens]	0	29.252	32	4	65	1	136	14.8	8.29	1774	4				Pf00047, Pf07654, Pf07686								0	0.189	0.325	0.163	0.192	0.194	0.19	0.0502106	0.126651	0.0177261	0.0287914	0.034826	0.0322896	66.32	102.79	54.62	53.13	51.36	46.56	247.2	54.4	101.4	48.3
FALSE	High	Master Protein	323432880	immunoglobulin variable region [Homo sapiens]	0	28.516	33	4	65	1	141	15.5	8.6	1774	4				Pf00047, Pf07654, Pf07679, Pf07686, Pf13927								0	0.01	2.705	0.399	0.597	0.216	0.389	1.86615e-17	0.285956	0.253258	0.506005	0.0588189	0.228724		269.7	1.39	25.83	17.67	0	106.4		287.7	42.5
FALSE	High	Master Protein	116256327	neprilysin [Homo sapiens]	0	66.169	17	11	85	11	750	85.5	5.73	1763	11	metabolic process;response to stimulus;transport	cytoplasm;membrane	catalytic activity;metal ion binding;protein binding	Pf01431, Pf05649	4311	MME	3	Alzheimers Disease; Primary Focal Segmental Glomerulosclerosis FSGS	ENSG00000196549.10	Alzheimer's disease; Protein digestion and absorption; Renin-angiotensin system; Hematopoietic cell lineage	Metabolism of Angiotensinogen to Angiotensins; Neutrophil degranulation	12	0.907	0.63	0.945	0.919	1.125	0.553	0.883905	0.551915	0.863203	0.825759	0.992515	0.432392	77.05	77.07	90.93	82.17	83.46	85.95	130.7	88	67	125.4
FALSE	High	Master Protein	112380628	lysosome-associated membrane glycoprotein 1 precursor [Homo sapiens]	0	35.469	10	4	72	4	417	44.9	8.75	1762	4	cell death;regulation of biological process;response to stimulus;transport	cell surface;cytoplasm;cytosol;endosome;membrane;vacuole	protein binding;receptor activity	Pf01299	3916	LAMP1	13	Senescence and Autophagy in Cancer	ENSG00000185896.10	Lysosome; Phagosome; Tuberculosis	Neutrophil degranulation	7	2.629	1.803	1.997	1.506	2.038	1.821	0.427671	0.603372	0.69128	0.848425	0.547029	0.82362	46.15	52.32	46.7	52.69	48.29	52.51	59.5	179.4	91.2	94.7
FALSE	High	Master Protein	194388088	unnamed protein product [Homo sapiens]	0	32.997	14	8	91	1	586	63.9	5.55	1757	8	cell organization and biogenesis;metabolic process;regulation of biological process;response to stimulus;transport	cytoplasm;cytosol;endoplasmic reticulum;extracellular;mitochondrion;nucleus	catalytic activity;nucleotide binding;protein binding;receptor activity;RNA binding	Pf00012, Pf06723	3303	HSPA1A	6	Apoptosis Modulation and Signaling; Parkin-Ubiquitin Proteasomal System pathway; MAPK Signaling Pathway; Apoptosis Modulation by HSP70; VEGFA-VEGFR2 Signaling Pathway				5	0.514	0.513	0.817	0.485	0.566	0.399	0.493325	0.386834	0.752087	0.363269	0.473691	0.241259	63.67	73.77	77.39	64.37	69.53	58.65	145.9	70.5	74.9	124.3
FALSE	High	Master Protein	13435361	desmocollin-1 isoform Dsc1a preproprotein [Homo sapiens]	0	87.205	20	13	60	13	894	99.9	5.43	1739	13	cell death;transport	cytoskeleton;membrane	metal ion binding	Pf00028, Pf01049, Pf08758	1823	DSC1	18		ENSG00000134765.9		Formation of the cornified envelope; Neutrophil degranulation	6	0.554	1.011	0.323	0.295	0.336	0.229	0.550726	0.944156	0.150958	0.112907	0.171608	0.0577659	75.17	92.47	94.42	81.31	92.71	72.59	168.3	64.3	175.6	49.4
FALSE	High	Master Protein	229601	Ig G1 H Nie	0	64.26	28	9	53	1	448	49.2	8.54	1721	9				Pf07654, Pf07686								0		100	100		100			1.74423e-17	1.91544e-17		1.97413e-17										480.9	19.1
FALSE	High	Master Protein	973743966	Chain A, Human Peroxiredoxin-1 C83s Mutant	0	24.605	19	4	85	3	219	24.2	8.53	1718	4	metabolic process		antioxidant activity;catalytic activity	Pf00578, Pf08534, Pf10417								0	0.733	0.9	0.891	0.872	0.853	0.882	0.733148	0.852445	0.823924	0.784906	0.818892	0.76549	42.06	53.31	58.19	43.51	47.46	44.06	101.2	84	122.3	98.5
FALSE	High	Master Protein	62089222	heat shock 70kDa protein 1A variant [Homo sapiens]	0	31.957	12	8	88	1	709	77.4	6.3	1705	8	cell organization and biogenesis;metabolic process;regulation of biological process;response to stimulus;transport	cytoplasm;cytosol;endoplasmic reticulum;extracellular;mitochondrion;nucleus	catalytic activity;nucleotide binding;protein binding;receptor activity;RNA binding	Pf00012, Pf06723	3303	HSPA1A	6	Apoptosis Modulation and Signaling; Parkin-Ubiquitin Proteasomal System pathway; MAPK Signaling Pathway; Apoptosis Modulation by HSP70; VEGFA-VEGFR2 Signaling Pathway				5	0.01	0.01	0.01	0.817			1.86615e-17	1.74423e-17	1.91544e-17	0.728404						44.92			275.1
FALSE	High	Master Protein	169790841	keratin, type II cuticular Hb3 [Homo sapiens]	0	114.076	34	26	157	1	493	54.2	5.64	1691	26	cell death;regulation of biological process;transport	cytosol	catalytic activity;motor activity;protein binding;structural molecule activity	Pf00038, Pf01576, Pf05557, Pf05911, Pf07888, Pf07926, Pf09726, Pf10174, Pf11559, Pf12128, Pf13166	3889	KRT83	12		ENSG00000170523.3		Formation of the cornified envelope	3	1.707	1.961	0.884	2.132	1.632	1.587	0.725978	0.532564	0.817531	0.598919	0.723845	0.888258	91.52	46.27	114.72	51.6	97.53	70.49	120.1	109.6	115.1	38
FALSE	High	Master Protein	1025735596	Chain B, Crystal Structure Of Limk1 Mutant D460n In Complex With Full-length Cofilin-1	0	22.2	22	3	64	1	165	18.4	8.09	1686	3			protein binding	Pf00241								0	1.12	1.042	1.187	1.042	1.034	1.625	0.995582	0.964033	0.993128	0.907206	0.951267	0.877724	44.95	27.2	47.46	41.52	35.78	52.14	94	105.2	96.6	111.5
FALSE	High	Master Protein	221043506	unnamed protein product [Homo sapiens]	0	37.124	30	7	67	1	238	26.7	5.08	1685	7	cellular component movement	cytosol;membrane	catalytic activity;metal ion binding;motor activity;protein binding;structural molecule activity	Pf00036, Pf13405, Pf13499	4637	MYL6	12	Focal Adhesion	ENSG00000092841.18			1	5.583	3.939	5.145	4.946	5.475	4.878	0.0810029	0.105687	0.104481	0.106488	0.0590332	0.18498	77.15	75.72	80.09	79.35	76.07	76.07	24.3	135.4	95.5	124.8
FALSE	High	Master Protein	16553682	unnamed protein product [Homo sapiens]	0	64.596	26	10	53	1	481	52.8	8.57	1682	10	cell organization and biogenesis;defense response;metabolic process;regulation of biological process;response to stimulus	extracellular	catalytic activity;protein binding	Pf07654, Pf07686, Pf08205	3500	IGHG1	14					0	100	100	100	100	100	100	1.86615e-17	1.74423e-17	1.91544e-17	1.85662e-17	1.97413e-17	1.97601e-17								254.5	83.5	95
FALSE	High	Master Protein	1016884355	immunoglobulin heavy chain, partial [Homo sapiens]	0	65.299	29	10	53	1	461	50.7	7.59	1682	10				Pf07654, Pf07686, Pf08205								0		100		100	100			1.74423e-17		1.85662e-17	1.97413e-17										73.2
FALSE	High	Master Protein	57546919	TPA: Hornerin [Homo sapiens]	0	181.404	24	23	110	23	2850	282.2	10.02	1682	23	cell organization and biogenesis;transport	cytoplasm;cytoskeleton;extracellular;nucleus;organelle lumen	metal ion binding		388697	HRNR	1					0	0.132	0.198	0.233	0.107	0.227	0.086	0.0151748	0.0233693	0.0600154	0.00283666	0.0591092	0.0015662	111.3	134.16	105.85	113	101.74	118.52	325.9	35.9	58.7	53.4
FALSE	High	Master Protein	31657142	integrin alpha-1 precursor [Homo sapiens]	0	26.128	5	6	66	6	1179	130.8	6.29	1681	6	cell organization and biogenesis;cellular component movement;regulation of biological process;response to stimulus	cell surface;membrane	metal ion binding;protein binding	Pf00092, Pf01839, Pf08441, Pf13517, Pf13519, Pf14312	3672	ITGA1	5	Integrin-mediated Cell Adhesion; Arrhythmogenic Right Ventricular Cardiomyopathy; miRNA targets in ECM and membrane receptors; Signaling of Hepatocyte Growth Factor Receptor; NOTCH1 regulation of human endothelial cell calcification; Regulation of Actin Cytoskeleton	ENSG00000213949.8	Regulation of actin cytoskeleton; PI3K-Akt signaling pathway; Hematopoietic cell lineage; Arrhythmogenic right ventricular cardiomyopathy (ARVC); Hypertrophic cardiomyopathy (HCM); ECM-receptor interaction; Focal adhesion; Dilated cardiomyopathy	CHL1 interactions; Other semaphorin interactions; Integrin cell surface interactions; Smooth Muscle Contraction; Laminin interactions; Platelet Adhesion to exposed collagen	27	2.123	1.13	1.597	1.166	1.606	1.302	0.587572	0.981836	0.837036	0.9835	0.73478	0.993091	109.7	97.72	103.92	114.43	100.98	81.25	150	90.9	83.6	98.9
FALSE	High	Master Protein	183763	factor H homologue [Homo sapiens]	0	61.019	32	8	48	7	330	37.6	7.56	1664	8	metabolic process;regulation of biological process;response to stimulus	extracellular	protein binding	Pf00084	3078	CFHR1	1					0	9.664	5.582	2.996	3.248	3.889	6.424	0.013656	0.0322796	0.370739	0.298398	0.152108	0.0924386	78.53	111.92	107.85	84.79	95.04	57.81	8.7	254.9	125.4	60.4
FALSE	High	Master Protein	542850	heterogeneous nuclear ribonucleoprotein G - human	0	48.162	22	9	69	9	437	47.4	9.6	1651	9				Pf00076, Pf08081, Pf13893, Pf14259								0	0.788	0.864	0.885	0.988	0.897	1.324	0.786007	0.820822	0.817621	0.875879	0.856747	0.995891	105.36	108.83	116.81	116.18	116.51	115.04	14.2	96.2	102.6	126.4
FALSE	High	Master Protein	119606268	hCG1745306, isoform CRA_a [Homo sapiens]	0	11.807	19	3	48	1	110	11.9	8.76	1642	3	transport		metal ion binding;transporter activity	Pf00042			16	Effects of Nitric Oxide	ENSG00000206172.8; ENSG00000188536.12			1	0.01	1.501	2.733	0.01	1.063	0.01	1.86615e-17	0.763714	0.435829	1.85662e-17	0.97133	1.97601e-17		45.31	45.31		93.29		95.5		143.4	261.1
FALSE	High	Master Protein	119607840	tenascin C (hexabrachion), isoform CRA_a [Homo sapiens]	0	47.647	5	10	66	10	2201	240.8	4.92	1607	10	cell communication;cell differentiation;cell organization and biogenesis;metabolic process;regulation of biological process;response to stimulus	extracellular;membrane;organelle lumen	protein binding	Pf00041, Pf00147, Pf07974	3371	TNC	9	Focal Adhesion; TGF-beta Signaling Pathway				2	1.618	2.286	1.267	1.208	1.185	1.407	0.766295	0.407437	0.978695	0.994624	0.960378	0.963223	82.88	84.31	97.97	71.8	94.93	81.75	117.9	91.4	131.7	70.1
FALSE	High	Master Protein	224983343	Chain A, Solution Structure Of Cam Complexed To Drp1p	0	56.913	67	9	79	1	148	16.7	4.21	1607	9			metal ion binding;protein binding	Pf00036, Pf08726, Pf12763, Pf13202, Pf13405, Pf13499, Pf13833, Pf14658								0	1.531	3.03	2.213	1.582	1.749	2.11	0.802322	0.221586	0.600698	0.815854	0.652632	0.707787	90.34	3.41	27.45	10	41.55	20.52	53.4	81.8	161.9	118.3
FALSE	High	Master Protein	4504935	keratin, type II cuticular Hb5 isoform 1 [Homo sapiens]	0	118.191	39	28	151	6	507	55.8	6.55	1602	28	cell death	cytosol	structural molecule activity	Pf00038, Pf09726	3891	KRT85	12		ENSG00000135443.8		Formation of the cornified envelope	3	0.141	0.224	0.049	0.093	0.071	0.059	0.0193427	0.0368718	6.48441e-05	0.00149702	0.000433278	0.000259429	129.56	131.24	112.91	123.05	134.76	87.46	439.9	19.8	15.9	5.8
FALSE	High	Master Protein	1034558384	PREDICTED: ADP-ribosylation factor 1 isoform X1 [Homo sapiens]	0	49.794	30	6	74	4	212	23.8	9.39	1592	6	cell organization and biogenesis;cellular homeostasis;metabolic process;regulation of biological process;response to stimulus;transport	cytosol;endosome;membrane	catalytic activity;metal ion binding;nucleotide binding;protein binding;RNA binding;signal transducer activity	Pf00025, Pf00071, Pf00503, Pf01591, Pf01926, Pf04670, Pf08477, Pf09439	375	ARF1	1	Cell Cycle; Insulin Signaling				2	0.491	0.638	0.514	0.581	0.531	0.689	0.459061	0.563825	0.410851	0.484377	0.436387	0.587087	108.48	68.83	70.64	70.01	84.15	86.6	154.8	65.6	88.3	95.3
FALSE	High	Master Protein	226529917	triosephosphate isomerase isoform 2 [Homo sapiens]	0	35.175	27	6	42	6	286	30.8	5.92	1571	6	development;metabolic process	cytosol;nucleus	catalytic activity;protein binding	Pf00121	7167	TPI1	12	Fatty Acid Beta Oxidation; Cori Cycle; Glycolysis and Gluconeogenesis	ENSG00000111669.14	Metabolic pathways; Inositol phosphate metabolism; Glycolysis / Gluconeogenesis; Biosynthesis of amino acids; Fructose and mannose metabolism; Carbon metabolism	Gluconeogenesis; Glycolysis	14	0.796	0.644	1.029	0.959	0.955	0.94	0.791288	0.57086	0.911705	0.85293	0.901601	0.812989	56.07	58.11	58.22	61.37	55.46	56.17	70.2	95.8	79	121
FALSE	High	Master Protein	34527698	unnamed protein product [Homo sapiens]	0	59.332	24	9	59	1	479	52.5	7.94	1568	9	cell organization and biogenesis;defense response;metabolic process;regulation of biological process;response to stimulus	extracellular	catalytic activity;protein binding	Pf07654, Pf07686, Pf08205	3500	IGHG1	14					0	100	100	100	100	100	100	1.86615e-17	1.74423e-17	1.91544e-17	1.85662e-17	1.97413e-17	1.97601e-17								197	105.1	89.8
FALSE	High	Master Protein	530400236	PREDICTED: keratin, type II cuticular Hb6 isoform X1 [Homo sapiens]	0	105.225	33	25	144	1	563	62	6.37	1543	25	cell death;regulation of biological process;transport	cytosol	catalytic activity;motor activity;protein binding;structural molecule activity	Pf00038, Pf01576, Pf05557, Pf07888, Pf07926, Pf09726, Pf11559, Pf12128, Pf13166	3892	KRT86	12					0	0.464	0.322	0.295	0.382	0.302	0.01	0.41679	0.123997	0.118312	0.214781	0.138177	1.97601e-17	43.61	64.76	0.69	45.31	5.64		203	94.2	65.4	59.9
FALSE	High	Master Protein	116256356	collagen alpha-4(IV) chain precursor [Homo sapiens]	0	21.719	4	4	62	4	1690	163.9	8.62	1523	4	cell organization and biogenesis;metabolic process	extracellular;organelle lumen	structural molecule activity	Pf01391, Pf01413	1286	COL4A4	2	Primary Focal Segmental Glomerulosclerosis FSGS; Focal Adhesion; Focal Adhesion-PI3K-Akt-mTOR-signaling pathway	ENSG00000081052.11	Amoebiasis; PI3K-Akt signaling pathway; Pathways in cancer; Small cell lung cancer; AGE-RAGE signaling pathway in diabetic complications; Protein digestion and absorption; ECM-receptor interaction; Focal adhesion	ECM proteoglycans; Collagen degradation; Integrin cell surface interactions; Laminin interactions; Collagen chain trimerization; Crosslinking of collagen fibrils; Anchoring fibril formation; NCAM1 interactions; Signaling by PDGF; Non-integrin membrane-ECM interactions	31	1.496	1.407	1.142	1.624	1.504	1.172	0.818345	0.8132	0.978357	0.794335	0.795352	0.93379	57.26	76	77.27	58.07	67	70.99	69.3	107.2	112.9	97.9
FALSE	High	Master Protein	83754384	Chain A, 2.0 A Crystal Structure Of The Cav1.2 Iq Domain-CaCAM COMPLEX	0	53.282	66	9	75	1	150	16.9	4.22	1507	9			metal ion binding;protein binding	Pf00036, Pf08726, Pf12763, Pf13202, Pf13405, Pf13499, Pf13833, Pf14658								0
FALSE	High	Master Protein	767909261	PREDICTED: filaggrin-2 isoform X1 [Homo sapiens]	0	25.534	4	5	52	5	2239	233.1	8.29	1504	5	transport	cytoplasm;extracellular;nucleus	metal ion binding;structural molecule activity		388698	FLG2	1					0	0.249	0.302	0.228	0.207	0.252	0.17	0.11187	0.102	0.0555278	0.0369342	0.0815601	0.0223732	78.19	84.18	94.19	81.18	84.91	91.5	223.7	73.6	84.8	71.8
FALSE	High	Master Protein	443671	complement component C4A, partial [Homo sapiens]	0	36.339	4	4	39	4	1754	193.5	7.2	1480	4	defense response;metabolic process;regulation of biological process;response to stimulus	extracellular;membrane;organelle lumen	catalytic activity;enzyme regulator activity;protein binding	Pf00207, Pf01759, Pf01821, Pf01835, Pf07677, Pf07678, Pf07703, Pf10569, Pf11974, Pf13249	720	C4A	6	Allograft Rejection; Complement Activation; Sudden Infant Death Syndrome (SIDS) Susceptibility Pathways				3	4.509	4.719	3.119	3.996	3.219	4.882	0.14298	0.0588347	0.344011	0.184686	0.24141	0.184857	65.96	89.78	61.45	72.75	60.4	65.71	19.1	98.7	172.7	95.7
FALSE	High	Master Protein	4504165	gelsolin isoform a precursor [Homo sapiens]	0	61.189	14	11	109	11	782	85.6	6.28	1466	11	cell death;cell organization and biogenesis;metabolic process;regulation of biological process;response to stimulus;transport	cytoplasm;cytoskeleton;cytosol;extracellular;membrane;nucleus;organelle lumen	metal ion binding;protein binding	Pf00626	2934	GSN	9	Regulation of Actin Cytoskeleton; Senescence and Autophagy in Cancer	ENSG00000148180.19	Regulation of actin cytoskeleton; Fc gamma R-mediated phagocytosis; Viral carcinogenesis	Neutrophil degranulation; Caspase-mediated cleavage of cytoskeletal proteins; Amyloid fiber formation	15	2.665	1.859	2.664	2.35	2.723	2.108	0.417341	0.576214	0.454652	0.522789	0.330778	0.707787	69.98	71.42	73.66	73.28	79.15	76.38	56.7	118.4	85.8	143.2
FALSE	High	Master Protein	32189392	peroxiredoxin-2 [Homo sapiens]	0	38.138	32	8	112	7	198	21.9	5.97	1458	8	cell communication;cellular homeostasis;metabolic process;regulation of biological process;response to stimulus	cytoplasm;cytosol;membrane	antioxidant activity;catalytic activity;protein binding	Pf00578, Pf08534, Pf10417	7001	PRDX2	19	Selenium Micronutrient Network	ENSG00000167815.11		TP53 Regulates Metabolic Genes; Deregulated CDK5 triggers multiple neurodegenerative pathways in Alzheimer's disease models; Detoxification of Reactive Oxygen Species	12	0.969	0.898	0.814	0.907	0.978	0.606	0.918963	0.85026	0.752087	0.818033	0.916777	0.486217	115.7	92.63	86.02	87.3	81.96	75.26	85.5	109.5	99.1	98.3
FALSE	High	Master Protein	1419564	cytokeratin [Homo sapiens]	0	28.654	19	6	113	3	279	30.8	5.07	1446	6	cell death;cell differentiation;cell organization and biogenesis;regulation of biological process;response to stimulus	cytoplasm;cytoskeleton;cytosol;membrane;nucleus	catalytic activity;motor activity;protein binding;structural molecule activity	Pf00038, Pf01576, Pf15003	3856	KRT8	12					0	0.271	0.301	0.171	0.246	0.186	0.301	0.138741	0.101151	0.0213508	0.0655176	0.0298947	0.122782	71.54	86.09	96.47	76.78	90.42	84.69	252.6	57	18.6	76.5
FALSE	High	Master Protein	87783	Ig alpha-2 chain C region (allotype A2m(2)) - human (fragment)	0	30.891	30	6	78	2	220	23.8	5.81	1433	6				Pf07654, Pf08205								0	100	100	100	100	100		1.86615e-17	1.74423e-17	1.91544e-17	1.85662e-17	1.97413e-17									94.7	249.3	94.2
FALSE	High	Master Protein	578823762	PREDICTED: nascent polypeptide-associated complex subunit alpha isoform X1 [Homo sapiens]	0	26.985	2	3	24	3	2082	205.6	9.6	1420	3	metabolic process;regulation of biological process	nucleus	DNA binding	Pf01849	4666	NACA	12					0	1.919	2.368	2.551	2.364	2.278	3.037	0.640354	0.37964	0.488153	0.518191	0.45452	0.441935	37.34	27.78	39.94	30.36	40.74	34.4	50.9	95.9	93.8	149.6
FALSE	High	Master Protein	14043070	heterogeneous nuclear ribonucleoprotein A1 isoform b [Homo sapiens]	0	54.175	21	8	76	7	372	38.7	9.13	1417	8	cell communication;metabolic process;regulation of biological process;response to stimulus;transport	cytoplasm;membrane;nucleus;spliceosomal complex	DNA binding;protein binding;RNA binding	Pf00076, Pf13893, Pf14259	3178	HNRNPA1	12	mRNA Processing	ENSG00000135486.17	Spliceosome	mRNA Splicing - Major Pathway; FGFR2 alternative splicing	11	0.854	1.136	1.202	1.266	0.826	2.105	0.839668	0.976718	0.998054	0.962805	0.795352	0.7093	76.07	82.12	88.23	87.6	83.57	82.53	60.3	94.6	84.2	109.8
FALSE	High	Master Protein	1034675091	PREDICTED: ubiquitin-like modifier-activating enzyme 1 isoform X1 [Homo sapiens]	0	35.77	7	6	43	6	1109	123.1	5.85	1413	6	metabolic process;response to stimulus	cytoplasm;cytosol;membrane;mitochondrion;nucleus	catalytic activity;nucleotide binding;protein binding;RNA binding	Pf00899, Pf02134, Pf09358, Pf10585	7317	UBA1	X	Proteasome Degradation; Parkin-Ubiquitin Proteasomal System pathway; Parkinsons Disease Pathway				3	1.189	0.991	1.561	1.219	1.35	1.298	0.95798	0.928336	0.850178	0.989036	0.869067	0.993091	55.58	57.29	57.03	55.95	62.51	60.37	50.7	122.9	42.4	158.7
FALSE	High	Master Protein	1034671177	PREDICTED: tropomyosin beta chain isoform X1 [Homo sapiens]	0	54.759	23	11	81	3	303	34.1	5.1	1383	11	cell organization and biogenesis;cellular component movement;regulation of biological process	cytoskeleton;cytosol	protein binding;structural molecule activity	Pf00261, Pf12718	7169	TPM2	9	Striated Muscle Contraction				1	100	100	100	100	100	100	1.86615e-17	1.74423e-17	1.91544e-17	1.85662e-17	1.97413e-17	1.97601e-17								87.6	72.4	298.4
FALSE	High	Master Protein	13661193	fibulin-1 isoform D precursor [Homo sapiens]	0	42.182	12	7	68	7	703	77.2	5.26	1351	7	cell organization and biogenesis;metabolic process;regulation of biological process;response to stimulus	extracellular	enzyme regulator activity;metal ion binding;protein binding;structural molecule activity	Pf01821, Pf07645, Pf12662, Pf14670	2192	FBLN1	22					0	1.125	2.03	1.224	1.21	0.914	1.61	0.99177	0.506679	0.993128	0.993751	0.868474	0.877724	69.53	69.3	66.31	83.16	65.35	65.74	43.7	110.5	125.8	119.5
FALSE	High	Master Protein	5031635	cofilin-1 [Homo sapiens]	0	44.096	39	5	40	3	166	18.5	8.09	1340	5	cell organization and biogenesis;cellular component movement;metabolic process;regulation of biological process;response to stimulus	cytoplasm;cytoskeleton;cytosol;membrane;nucleus	protein binding	Pf00241	1072	CFL1	11	Brain-Derived Neurotrophic Factor (BDNF) signaling pathway; VEGFA-VEGFR2 Signaling Pathway; EGF/EGFR Signaling Pathway; Regulation of Actin Cytoskeleton; G13 Signaling Pathway	ENSG00000172757.12	Axon guidance; Pertussis; Regulation of actin cytoskeleton; Fc gamma R-mediated phagocytosis	Platelet degranulation ; Sema3A PAK dependent Axon repulsion; Gene and protein expression by JAK-STAT signaling after Interleukin-12 stimulation; EPHB-mediated forward signaling; Regulation of actin dynamics for phagocytic cup formation; Interleukin-12 family signaling	27	0.849	0.987	0.843	0.906	0.847	1.05	0.836091	0.927403	0.77442	0.817395	0.815453	0.877724	51.49	62.14	67.7	46.89	57.06	73.38	106.5	92.6	103.7	110.2
FALSE	High	Master Protein	71042776	Chain A, 14-3-3 Protein Theta (Human) Complexed To Peptide	0	23.434	18	5	93	1	256	29.2	5.31	1338	5				Pf00244								0	1.999	1.747	2.365	1.869	2.276	2.17	0.633426	0.632849	0.546474	0.678237	0.452398	0.689413	24.88	34.51	34.92	42.7	42.92	44.15	57	114.3	95.9	133.4
FALSE	High	Master Protein	4758638	peroxiredoxin-6 [Homo sapiens]	0	54.257	41	9	66	9	224	25	6.38	1331	9	cellular homeostasis;metabolic process;regulation of biological process;response to stimulus;transport	cytoplasm;cytosol;extracellular;membrane;nucleus;organelle lumen;vacuole	antioxidant activity;catalytic activity;protein binding	Pf00578, Pf08534, Pf10417	9588	PRDX6	1	NRF2 pathway	ENSG00000117592.8	Metabolic pathways	Neutrophil degranulation; Detoxification of Reactive Oxygen Species	8	0.647	0.476	0.72	0.643	0.686	0.734	0.640354	0.332533	0.684329	0.563181	0.637582	0.63351	68.84	68.14	78.72	76.03	70.24	77.99	109.7	99.4	67	119.2
FALSE	High	Master Protein	119624034	major histocompatibility complex, class II, DR alpha, isoform CRA_a [Homo sapiens]	0	28.399	9	3	28	3	268	30.4	4.77	1329	3	cell organization and biogenesis;regulation of biological process;response to stimulus	cell surface;membrane;vacuole	protein binding;receptor activity;signal transducer activity	Pf00993, Pf07654	3122	HLA-DRA	6	Allograft Rejection; Cytokines and Inflammatory Response				2	0.922	1.15	1.145	1.111	1.093	1.254	0.885205	0.966031	0.978357	0.950862	0.987203	0.972015	43.7	68.28	61.05	66.99	61.04	40.44	59.8	109.5	68.1	141.7
FALSE	High	Master Protein	119587704	transgelin, isoform CRA_c [Homo sapiens]	0	31.645	33	8	62	8	211	23.7	8.53	1311	8	cell differentiation	cytoplasm	protein binding	Pf00307, Pf00402	6876	TAGLN	11					0	1.212	2.027	1.854	1.761	1.388	2.112	0.949959	0.506679	0.748242	0.725837	0.856306	0.707374	80.2	74.2	76.69	81.18	77.81	80.83	76.5	62.4	130.7	122
FALSE	High	Master Protein	223057	fibrin alpha C term fragment	0	27.166	42	4	44	1	134	14.4	6.64	1291	4												0	2.476	2.904	2.436	2.713	2.849	6.489	0.474263	0.244759	0.521915	0.418973	0.30813	0.0899674	0	45.68	26.54	91.36	17.73	18.61	43.4	107.4	125.9	105.7
FALSE	High	Master Protein	119589327	heterogeneous nuclear ribonucleoprotein M, isoform CRA_c [Homo sapiens]	0	50.632	18	9	50	9	730	77.6	8.78	1282	9	metabolic process;regulation of biological process;response to stimulus	membrane;spliceosomal complex	protein binding;RNA binding	Pf00076, Pf11532, Pf11608, Pf13893, Pf14259	4670	HNRNPM	19	mRNA Processing				1	1.453	1.238	1.191	1.367	1.151	1.511	0.839122	0.915189	0.994337	0.911591	0.979388	0.921272	82.54	71.89	67.12	59.63	65.15	58.98	76.7	123.3	85.4	97.9
FALSE	High	Master Protein	158429270	Chain A, Structural Plasticity In Igsf Domain 4 Of Icam-1 Mediates Cell Surface Dimerization	0	17.745	16	3	38	1	265	28.6	5.19	1278	3			protein binding	Pf07679, Pf13895								0	2.189	1.319	3.022	2.513	2.527	2.611	0.567809	0.863911	0.365775	0.470512	0.381522	0.55729	57.43	42.42	54.39	67.65	57.84	72.78	50.5	119.9	66.6	152.6
FALSE	High	Master Protein	4502205	ADP-ribosylation factor 4 [Homo sapiens]	0	32.52	23	3	56	1	180	20.5	7.14	1268	3	cellular component movement;metabolic process;regulation of biological process;response to stimulus;transport	cytosol;Golgi;membrane	catalytic activity;nucleotide binding;protein binding;signal transducer activity	Pf00025, Pf00071, Pf00503, Pf01926, Pf04670, Pf08477, Pf09439	378	ARF4	3		ENSG00000168374.10		COPI-dependent Golgi-to-ER retrograde traffic; VxPx cargo-targeting to cilium; COPI-mediated anterograde transport	15	2.012	1.873	2.399	2.449	2.28	3.607	0.630086	0.57086	0.533676	0.48941	0.4539	0.347783	29.78	65.06	17.72	37.01	16.07	8.61	51.4	103.3	96.2	123.3
FALSE	High	Master Protein	115527062	collagen alpha-2(VI) chain isoform 2C2 precursor [Homo sapiens]	0	31.726	7	10	133	4	1019	108.5	6.21	1265	10	cell organization and biogenesis;metabolic process;response to stimulus	extracellular;membrane;organelle lumen	protein binding	Pf00092, Pf01391, Pf13519	1292	COL6A2	21	miRNA targets in ECM and membrane receptors; Focal Adhesion; Focal Adhesion-PI3K-Akt-mTOR-signaling pathway	ENSG00000142173.14	Protein digestion and absorption; PI3K-Akt signaling pathway; Focal adhesion; ECM-receptor interaction	ECM proteoglycans; Collagen degradation; Integrin cell surface interactions; Assembly of collagen fibrils and other multimeric structures; Collagen chain trimerization; NCAM1 interactions; Signaling by PDGF	23	1.541	1.039	1.419	1.41	1.495	1.266	0.797826	0.961997	0.906611	0.89458	0.800283	0.978691	73.23	84.33	69.7	44.3	62.78	53.01	59.4	100.9	92.6	117.5
FALSE	High	Master Protein	767948287	PREDICTED: trypsin-1 isoform X1 [Homo sapiens]	0	10.766	4	2	53	2	472	51.3	7.69	1263	2	cell organization and biogenesis;metabolic process	extracellular	catalytic activity;metal ion binding	Pf00089	5644	PRSS1	7					0	0.01	2.093	1.122	0.015	1.192	0.138	1.86615e-17	0.480602	0.967185	1.71323e-08	0.956641	0.0106282	148.18	148.07	148.22	148.03	148.25	299.7	323.9	46	56.8	32.1
FALSE	High	Master Protein	635576376	Chain A, 14-3-3-gamma In Complex With Influenza Ns1 C-terminal Tail Phosphorylated At S228	0	26.305	17	6	106	2	256	29.4	5.19	1261	6				Pf00244								0	1.572	1.398	1.809	1.521	1.758	1.772	0.786007	0.818959	0.752087	0.842369	0.663883	0.846352	72.89	76.22	86.14	86.18	93.15	82.27	22.7	105.6	106.6	146.2
FALSE	High	Master Protein	18462105	delta-globin [Homo sapiens]	0	22.711	37	4	44	2	147	16	8.05	1237	4	coagulation;transport	cytosol	metal ion binding;protein binding;transporter activity	Pf00042	3045	HBD	11					0	100	100	100	100	3.848	2.228	1.86615e-17	1.74423e-17	1.91544e-17	1.85662e-17	0.149826	0.668275					64.84	45.89		184.2	46.8	155.5
FALSE	High	Master Protein	254540166	78 kDa glucose-regulated protein precursor [Mus musculus]	0	42.12	18	10	66	9	655	72.4	5.16	1226	10	cell communication;cell death;cell differentiation;cell organization and biogenesis;metabolic process;regulation of biological process;response to stimulus;transport	cell surface;cytoplasm;endoplasmic reticulum;extracellular;membrane;mitochondrion;nucleus;organelle lumen	catalytic activity;nucleotide binding;protein binding	Pf00012, Pf01968, Pf06723	14828	Hspa5	2	MAPK signaling pathway	ENSMUSG00000026864.13	Prion diseases; Antigen processing and presentation; Protein processing in endoplasmic reticulum; Protein export; Thyroid hormone synthesis		6	0.998	0.976	1.369	1.32	1.314	1.476	0.937372	0.91837	0.931152	0.936716	0.893349	0.933968	62.6	62.35	77.11	64.71	55.49	68.98	66.5	93.6	95.2	148
FALSE	High	Master Protein	29792232	TPM1 protein, partial [Homo sapiens]	0	39.64	20	8	67	1	287	32.6	5.02	1219	8	cell organization and biogenesis;cellular component movement;regulation of biological process;response to stimulus	cytoskeleton;cytosol	protein binding;structural molecule activity	Pf00261, Pf12718	7168	TPM1	15	Striated Muscle Contraction				1	100		100	100	100	100	1.86615e-17		1.91544e-17	1.85662e-17	1.97413e-17	1.97601e-17								177.1		161.8
FALSE	High	Master Protein	115527066	collagen alpha-2(VI) chain isoform 2C2a precursor [Homo sapiens]	0	28.953	7	7	115	1	918	97.4	5.55	1216	7	cell organization and biogenesis;metabolic process;response to stimulus	extracellular;membrane;organelle lumen	protein binding	Pf00092, Pf01391, Pf13519	1292	COL6A2	21	miRNA targets in ECM and membrane receptors; Focal Adhesion; Focal Adhesion-PI3K-Akt-mTOR-signaling pathway	ENSG00000142173.14			3	1.722	2.128	2.062	1.351	1.558	1.044	0.71865	0.466225	0.662654	0.920956	0.762753	0.877724	42.61	46.99	47.13	32.18	59.24	44.32	58.2	103.6	124.4	136.6
FALSE	High	Master Protein	459214602	TPM3-ROS1 fusion protein [Homo sapiens]	0	40.207	8	9	75	1	725	82.4	4.97	1213	9	metabolic process;regulation of biological process;response to stimulus	membrane	catalytic activity;nucleotide binding;receptor activity;signal transducer activity	Pf00069, Pf00261, Pf06009, Pf07714, Pf12329, Pf12718								0	0.775	1.049	0.703	0.543	0.705	0.532	0.774411	0.968026	0.660584	0.439647	0.679925	0.415979	76.72	90.99	30.8	37.68	39.43	19.43	121.5	99.2	127.4	79
FALSE	High	Master Protein	14251209	chloride intracellular channel protein 1 [Homo sapiens]	0	40.319	41	7	68	7	241	26.9	5.17	1211	7	metabolic process;regulation of biological process;response to stimulus;transport	cytoplasm;membrane;mitochondrion;nucleus	catalytic activity;protein binding;transporter activity	Pf00043, Pf13409, Pf13410, Pf13417	1192	CLIC1	6; CHR_HSCHR6_MHC_QBL_CTG1; CHR_HSCHR6_MHC_COX_CTG1; CHR_HSCHR6_MHC_DBB_CTG1; CHR_HSCHR6_MHC_SSTO_CTG1; CHR_HSCHR6_MHC_MANN_CTG1; CHR_HSCHR6_MHC_MCF_CTG1		ENSG00000213719.8; ENSG00000206394.8; ENSG00000230685.6; ENSG00000226248.6; ENSG00000223639.6; ENSG00000226651.6; ENSG00000226417.6			0	0.966	0.998	1.253	1.197	1.112	1.558	0.917749	0.932379	0.984631	1	0.998201	0.901172	45.43	49.58	61.1	45.57	46.93	53.53	55.2	100.4	95.5	119.8
FALSE	High	Master Protein	132814467	glutamyl aminopeptidase [Homo sapiens]	0	22.521	6	6	45	6	957	109.2	5.47	1208	6	cell communication;cell proliferation;cellular component movement;metabolic process	membrane	catalytic activity;metal ion binding	Pf01433, Pf11838, Pf13485	2028	ENPEP	4		ENSG00000138792.9	Renin-angiotensin system	Metabolism of Angiotensinogen to Angiotensins	4	1.564	0.901	1.823	1.95	2.143	0.877	0.788728	0.853187	0.752087	0.6705	0.505579	0.760418	65.45	81.22	85.05	77.71	77.12	75.03	80.1	124.3	46.7	147.1
FALSE	High	Master Protein	157832105	Chain A, Apolipoprotein E3 (Apoe3)	0	33.869	39	6	58	1	191	22.1	5.58	1203	6	metabolic process;transport	extracellular		Pf01442								0	100	100		100	100		1.86615e-17	1.74423e-17		1.85662e-17	1.97413e-17									262.4	135.3
FALSE	High	Master Protein	81251579	MHC class I antigen [Homo sapiens]	0	32.785	29	6	54	1	273	31.7	6.13	1203	6	regulation of biological process;response to stimulus	cell surface;endoplasmic reticulum;Golgi;membrane	protein binding	Pf00129, Pf07654	3106	HLA-B	6	Proteasome Degradation; Allograft Rejection; Type II interferon signaling (IFNG)				3	3.895	2.269	3.782	4.594	3.758	4.845	0.203159	0.412296	0.23085	0.130133	0.165321	0.187476	49.29	116.31	16.49	38.44	38.43	19.78	32.2	125.3	73	121.7
FALSE	High	Master Protein	1034591721	PREDICTED: tropomyosin alpha-1 chain isoform X2 [Homo sapiens]	0	40.29	21	9	67	2	311	35.7	4.79	1200	9	cell organization and biogenesis;cellular component movement;regulation of biological process;response to stimulus	cytoskeleton;cytosol	protein binding;structural molecule activity	Pf00261, Pf12718	7168	TPM1	15	Striated Muscle Contraction				1	100	100	100	100	100	100	1.86615e-17	1.74423e-17	1.91544e-17	1.85662e-17	1.97413e-17	1.97601e-17								79.3	64.7	133.1
FALSE	High	Master Protein	186704290	MHC class I antigen, partial [Homo sapiens]	0	24.769	25	5	57	1	273	31.6	6.29	1191	5	regulation of biological process;response to stimulus	cell surface;endoplasmic reticulum;Golgi;membrane	protein binding	Pf00129, Pf07654	3106	HLA-B	6	Proteasome Degradation; Allograft Rejection; Type II interferon signaling (IFNG)				3	1.717	1.893	1.584	1.957	1.557	2.343	0.72068	0.560461	0.843065	0.668275	0.764926	0.637946	57.1	23.98	18.27	40.89	19.4	12.89	61.3	105.3	116.1	97.1
FALSE	High	Master Protein	219520307	PODXL protein [Homo sapiens]	0	23.975	9	5	70	5	560	58.8	5.49	1178	5	cellular component movement;regulation of biological process	cytoplasm;membrane	protein binding	Pf06365	5420	PODXL	7					0	2.25	1.209	2.397	1.805	2.221	1.701	0.546092	0.931101	0.53414	0.704839	0.475259	0.87642	81.92	81.52	81.5	81.9	79.8	71.76	74.6	136.4	58.4	120.3
FALSE	High	Master Protein	197692221	14-3-3 protein beta/alpha [Homo sapiens]	0	43.436	39	8	105	3	246	28.1	4.83	1178	8	cell organization and biogenesis;metabolic process;regulation of biological process;response to stimulus;transport	cytoplasm;cytosol;membrane;mitochondrion;nucleus	protein binding	Pf00244	7529	YWHAB	20	Cell Cycle; IL-3 Signaling Pathway; Myometrial Relaxation and Contraction Pathways; Calcium Regulation in the Cardiac Cell; Sudden Infant Death Syndrome (SIDS) Susceptibility Pathways				5	2.16	1.83	2.575	1.873	2.334	2.209	0.577591	0.58949	0.480812	0.676993	0.437046	0.675751	108.83	88.58	81.74	97.15	78.96	94.36	48.1	100.8	101.7	135.2
FALSE	High	Master Protein	767999450	PREDICTED: serpin B12 isoform X1 [Homo sapiens]	0	105.833	40	12	52	12	437	49.8	5.47	1173	12	cell differentiation;regulation of biological process;transport	cytoplasm;membrane	enzyme regulator activity;protein binding	Pf00079	89777	SERPINB12	18					0	0.364	0.764	0.31	0.337	0.37	0.271	0.273547	0.720782	0.135644	0.160171	0.219803	0.0932205	81.31	96.49	88.76	89.92	90.62	73.12	187	51.8	142.3	59.2
FALSE	High	Master Protein	188590	myosin light chain 3 [Homo sapiens]	0	36.813	48	7	50	1	151	16.9	4.61	1162	7	cellular component movement	cytosol;membrane	catalytic activity;metal ion binding;motor activity;protein binding;structural molecule activity	Pf00036, Pf13405, Pf13499	4637	MYL6	12	Focal Adhesion				1
FALSE	High	Master Protein	71050966	SLC9A3R2 protein, partial [Homo sapiens]	0	36.069	17	7	47	4	374	40.7	8.13	1155	7	cell organization and biogenesis	membrane;nucleus	protein binding;structural molecule activity	Pf00595, Pf09007, Pf13180	9351	SLC9A3R2	16					0	1.357	0.992	1.394	1.431	1.548	1.086	0.885205	0.92946	0.921032	0.887796	0.770127	0.884095	69.51	74.93	69.99	67.13	66.59	64.57	63.4	111.2	82.3	114.8
FALSE	High	Master Protein	34534342	unnamed protein product [Homo sapiens]	0	28.984	12	4	31	4	492	53.9	5.33	1153	4	cellular homeostasis;metabolic process;regulation of biological process;response to stimulus;transport	cytosol;endoplasmic reticulum;membrane;organelle lumen	catalytic activity;protein binding	Pf00085, Pf13098, Pf13848, Pf13899, Pf13905	10130	PDIA6	2	Photodynamic therapy-induced unfolded protein response				1	0.657	0.794	0.746	0.744	0.709	1.359	0.65146	0.75339	0.713412	0.674524	0.666171	0.982779	29.7	21.85	37.65	35.1	34.04	28.98	119.5	94.4	79.8	110.7
FALSE	High	Master Protein	609411921	Chain D, The Nucleosome Containing Human Tsh2b	0	73.247	43	8	103	1	130	14.4	10.32	1150	8			DNA binding	Pf00125, Pf00808								0	0.261	0.224	0.01	0.126	0.13	0.01	0.125874	0.0371415	1.91544e-17	0.00571059	0.00751861	1.97601e-17	0	0		0	0		310.4	80.9	69.5
FALSE	High	Master Protein	119576392	complement component 9, isoform CRA_b [Homo sapiens]	0	45.223	14	8	55	8	567	64.1	5.52	1115	8	cell organization and biogenesis;defense response;metabolic process;regulation of biological process;response to stimulus	cytosol;extracellular;membrane	protein binding	Pf00057, Pf00090, Pf01823	735	C9	5	Allograft Rejection; Complement Activation; Complement and Coagulation Cascades				3	16.72	9.784	7.451	4.242	4.046	6.89	0.00151194	0.00290292	0.0332194	0.161027	0.144688	0.0757749	98.31	113.13	89.2	88.87	111.15	65.48	7.4	237.3	111.2	91.4
FALSE	High	Master Protein	119584408	hCG1995701, isoform CRA_g [Homo sapiens]	0	20.621	5	5	73	5	928	105.4	7.93	1091	5	cell organization and biogenesis;metabolic process;regulation of biological process	cytoskeleton		Pf03133, Pf05856								0	0.835	0.838	0.858	1.071	0.928	1.152	0.824461	0.796879	0.791566	0.927149	0.876913	0.923281	52.35	64.9	51.59	62.27	50.64	54.79	39.4	131.3	76.9	118
FALSE	High	Master Protein	10863927	peptidyl-prolyl cis-trans isomerase A isoform 1 [Homo sapiens]	0	51.425	49	7	76	7	165	18	7.81	1089	7	cell organization and biogenesis;cellular component movement;metabolic process;regulation of biological process;response to stimulus;transport	cytoplasm;cytosol;extracellular;membrane;nucleus;organelle lumen	catalytic activity;protein binding;RNA binding	Pf00160	5478	PPIA	7	Prolactin Signaling Pathway	ENSG00000196262.13		Budding and maturation of HIV virion; Gene and protein expression by JAK-STAT signaling after Interleukin-12 stimulation; Minus-strand DNA synthesis; Binding and entry of HIV virion; Basigin interactions; APOBEC3G mediated resistance to HIV-1 infection; Uncoating of the HIV Virion; Calcineurin activates NFAT; Platelet degranulation ; Plus-strand DNA synthesis; Integration of provirus; Neutrophil …	34	0.969	1.083	1.144	1.107	1.284	1.462	0.918963	0.989771	0.978357	0.949081	0.909464	0.93706	73.54	66.41	84.06	102.24	71.93	65.2	95.5	88.5	102.7	98.1
FALSE	High	Master Protein	2204207	glutathione S-transferase [Homo sapiens]	0	37.708	34	5	56	5	210	23.4	5.64	1087	5	cell communication;cell proliferation;metabolic process;regulation of biological process;response to stimulus;transport	cytoplasm;cytosol;extracellular;membrane;mitochondrion;nucleus;organelle lumen	antioxidant activity;catalytic activity;enzyme regulator activity;protein binding	Pf00043, Pf02798, Pf14497	2950	GSTP1	11	Photodynamic therapy-induced NFE2L2 (NRF2) survival signaling; Exercise-induced Circadian Regulation; Arachidonate Epoxygenase / Epoxide Hydrolase				3	0.904	0.844	1.095	1.126	0.889	1.031	0.881133	0.802352	0.952779	0.959322	0.850758	0.877724	72.62	81.3	81.64	73.8	51.93	52.48	49.7	101.5	92	126.8
FALSE	High	Master Protein	563403983	MHC class I antigen [Homo sapiens]	0	34.035	20	5	55	1	366	40.9	6.3	1086	5	regulation of biological process;response to stimulus	cell surface;endoplasmic reticulum;Golgi;membrane	protein binding	Pf00129, Pf07654, Pf08205	3107	HLA-C	6	Proteasome Degradation; Allograft Rejection				2	0.01	1.489	1.082	1.369	1.125	1.931	1.86615e-17	0.771321	0.944025	0.910474	0.989772	0.776151		36.71	21.74	49.24	26.26	5.1	101.2		150.7	109.5
FALSE	High	Master Protein	37777930	immunoglobulin heavy chain variable region [Homo sapiens]	0	17.427	22	3	29	1	165	17.9	7.81	1079	3												0	0.01	44.774	0.787	4.825	1.905	0.01	1.86615e-17	1.83261e-07	0.750777	0.113985	0.604959	1.97601e-17		0	0	0	144.62		9.7		435.7	7.7
FALSE	High	Master Protein	114319027	immunoglobulin J chain [Homo sapiens]	0	11.84	15	3	39	3	175	19.6	5.43	1075	3	cellular component movement;defense response;regulation of biological process;response to stimulus;transport	extracellular	DNA binding;protein binding	Pf15097	3512	IGJ; JCHAIN	4					0	2.316	3.498	4.233	2.544	3.082	3.756	0.522066	0.15045	0.175788	0.466018	0.266936	0.320997	71.68	45.89	16.85	34.33	38.56	10.4	11.2	128.3	121.4	135.5
FALSE	High	Master Protein	1208427	ER-60 protease [Homo sapiens]	0	36.059	18	8	57	8	505	56.8	6.35	1073	8	cellular homeostasis;metabolic process;regulation of biological process;response to stimulus;transport	cell surface;endoplasmic reticulum;membrane;nucleus;organelle lumen	catalytic activity;protein binding;RNA binding	Pf00085, Pf13098, Pf13848, Pf13899, Pf13905	2923	PDIA3	15					0	2.099	2.126	2.799	2.103	2.429	3.102	0.596181	0.466669	0.417763	0.610279	0.411553	0.432392	76.36	85.28	77.46	77.45	79.32	78.52	27	101.1	95.2	173.5
FALSE	High	Master Protein	62088634	Heterogeneous nuclear ribonucleoproteins C1/C2 variant [Homo sapiens]	0	29.681	19	5	28	5	313	34.4	5.05	1037	5	cell differentiation;cell organization and biogenesis;metabolic process;regulation of biological process	cytoskeleton;cytosol;extracellular;membrane;nucleus;spliceosomal complex	DNA binding;protein binding;RNA binding	Pf00076, Pf13893, Pf14259	3183	HNRNPC	14	mRNA Processing				1	0.508	0.742	0.791	0.801	0.743	1.114	0.483727	0.694408	0.752087	0.712187	0.702923	0.901172	42.59	60.79	47.45	40.48	47.41	43.41	130	59.2	67.7	124.6
FALSE	High	Master Protein	953267710	Chain B, Crystal Structure Of Pembrolizumab, A Full Length Igg4 Antibody	0	35.668	16	5	26	1	444	49.1	7.77	1030	5				Pf07654, Pf07686, Pf08205								0	100	100	100		100		1.86615e-17	1.74423e-17	1.91544e-17		1.97413e-17									196.7	161	142.3
FALSE	High	Master Protein	4826898	profilin-1 [Homo sapiens]	0	32.696	46	5	43	5	140	15	8.27	1025	5	cell organization and biogenesis;regulation of biological process;response to stimulus	cytoplasm;cytoskeleton;cytosol;membrane;nucleus	enzyme regulator activity;nucleotide binding;protein binding;RNA binding	Pf00235	5216	PFN1	17	Association Between Physico-Chemical Features and Toxicity Associated Pathways; VEGFA-VEGFR2 Signaling Pathway; Regulation of Actin Cytoskeleton; G13 Signaling Pathway	ENSG00000108518.7	Shigellosis; Salmonella infection; Regulation of actin cytoskeleton; Rap1 signaling pathway	Platelet degranulation ; Signaling by ROBO receptors; RHO GTPases Activate Formins; PCP/CE pathway	22	1.752	1.862	2.547	2.514	1.93	5.111	0.70475	0.57555	0.489388	0.470132	0.593079	0.165325	42.27	57.37	66.55	76.01	63.35	72.05	60.3	83.5	88	120.2
FALSE	High	Master Protein	7657615	podocin isoform 1 [Homo sapiens]	0	10.194	6	2	24	2	383	42.2	8.75	1016	2	cell organization and biogenesis	endoplasmic reticulum;membrane	protein binding	Pf01145	7827	NPHS2	1	Primary Focal Segmental Glomerulosclerosis FSGS	ENSG00000116218.12		Nephrin family interactions	3	2.638	1.828	3.104	3.799	3.696	2.962	0.424914	0.590363	0.347267	0.208536	0.172043	0.457915	78.71	87.04	83.4	70.67	80.91	68.31	35.4	118.6	69.1	134.6
FALSE	High	Master Protein	346986435	arginase-1 isoform 1 [Homo sapiens]	0	75.488	34	10	48	10	330	35.6	7.21	998	10	cell organization and biogenesis;defense response;metabolic process;regulation of biological process;response to stimulus;transport	cytoplasm;cytosol;extracellular;membrane;nucleus;organelle lumen	catalytic activity;metal ion binding	Pf00491	383	ARG1	6	Spinal Cord Injury; Amino Acid metabolism; Urea cycle and metabolism of amino groups	ENSG00000118520.14			3	0.997	1.304	0.781	0.834	0.79	0.955	0.936855	0.872594	0.745864	0.745413	0.755345	0.826991	88.4	67.83	100.95	95.7	96.1	86.07	100	104.3	103.5	108.4
FALSE	High	Master Protein	530417333	PREDICTED: calpain small subunit 1 isoform X1 [Homo sapiens]	0	44.28	39	6	46	6	322	33.8	6.23	994	6	cell death;cell organization and biogenesis;metabolic process;regulation of biological process	cytosol;membrane	catalytic activity;metal ion binding;protein binding	Pf13499, Pf13833	826	CAPNS1	19	Integrin-mediated Cell Adhesion	ENSG00000126247.10			1	0.889	0.621	1.072	0.937	0.991	0.982	0.869665	0.539624	0.939336	0.840006	0.927309	0.848748	47.75	74.2	64.71	70.62	56.33	48.34	104.8	101.2	75.7	123.6
FALSE	High	Master Protein	361130612	Chain A, 1.8 Angstrom Structure Of Intact Native Wild-Type Alpha-1-Antitrypsin	0	34.841	23	8	57	8	424	47.5	6.07	990	8				Pf00079								0	1.801	2.703	1.989	1.904	1.618	2.159	0.681312	0.285956	0.693154	0.674524	0.729646	0.69003	78.67	95.08	79.78	84.71	78.13	73.76	26.7	81.8	141.8	115.4
FALSE	High	Master Protein	460771	hnRNP-E1 [Homo sapiens]	0	29.197	18	5	63	3	356	37.5	7.09	981	5	metabolic process;regulation of biological process	cytoplasm;cytosol;membrane	DNA binding;protein binding;RNA binding	Pf00013, Pf13014	5093	PCBP1	2					0	1.96	1.412	2.272	2.148	1.868	2.767	0.640354	0.811815	0.577406	0.593301	0.612865	0.51169	79.46	64.59	82.49	72.15	79.88	79.42	35	123.8	87.3	130.7
FALSE	High	Master Protein	70906435	fibrinogen beta chain isoform 1 preproprotein [Homo sapiens]	0	20.258	10	4	45	4	491	55.9	8.27	978	4	cell organization and biogenesis;coagulation;defense response;metabolic process;regulation of biological process;response to stimulus;transport	cell surface;cytoplasm;extracellular;membrane;organelle lumen	protein binding;structural molecule activity	Pf00147, Pf08702	2244	FGB	4	Blood Clotting Cascade; VEGFA-VEGFR2 Signaling Pathway; Complement and Coagulation Cascades	ENSG00000171564.11	Complement and coagulation cascades; Platelet activation	Integrin cell surface interactions; Signaling by BRAF and RAF fusions; MAP2K and MAPK activation; GRB2:SOS provides linkage to MAPK signaling for Integrins ; Signaling by RAS mutants; Signaling by high-kinase activity BRAF mutants; Signaling by moderate kinase activity BRAF mutants; Platelet degranulation ; p130Cas linkage to MAPK signaling for integrins; Paradoxical activation of RAF signaling b…	38	41.826	44.836	54.458	43.683	44.062	96.668	1.39423e-05	1.81873e-07	1.56e-06	4.26275e-06	1.51718e-06	2.48173e-07	37.42	56.21	42.26	52.45	24.01	22.8	0.7	82	130.5	144.7
FALSE	High	Master Protein	155722983	heat shock protein 75 kDa, mitochondrial isoform 1 precursor [Homo sapiens]	0	10.514	2	1	17	1	704	80.1	8.21	978	1	metabolic process;regulation of biological process;response to stimulus	membrane;mitochondrion;organelle lumen	nucleotide binding;protein binding;RNA binding	Pf00183, Pf02518, Pf13589	10131	TRAP1	16	TNF alpha Signaling Pathway; TGF-beta Signaling Pathway	ENSG00000126602.10		Respiratory electron transport	6	0.532	0.366	0.585	0.514	0.48	0.648	0.520154	0.177868	0.507418	0.398706	0.364257	0.538525	70.05	65.44	62.15	75.16	69.96	54.34	152.4	68.6	73.3	124.4
FALSE	High	Master Protein	21669561	immunoglobulin lambda light chain VLJ region [Homo sapiens]	0	40.237	27	5	42	1	273	28.4	6.89	962	5				Pf00047, Pf07654, Pf07679, Pf07686, Pf13927								0	100	100	100	100	100	100	1.86615e-17	1.74423e-17	1.91544e-17	1.85662e-17	1.97413e-17	1.97601e-17								242.4	63.7	99.7
FALSE	High	Master Protein	524454127	IgG H chain [Homo sapiens]	0	18.965	16	3	27	0	240	25.6	8.56	958	3				Pf07654								0
FALSE	High	Master Protein	307141	lysozyme precursor (EC 3.2.1.17) [Homo sapiens]	0	6.597	8	1	18	1	148	16.5	9.16	953	1	defense response;metabolic process;response to stimulus;transport	extracellular;organelle lumen	catalytic activity;protein binding	Pf00062	4069	LYZ	12					0	1.208	2.022	1.91	2.879	1.872	4.073	0.949959	0.506679	0.724574	0.376964	0.611092	0.272145	67.05	63.94	62.27	95.09	77.3	48.7	52.1	62.5	109.6	99.5
FALSE	High	Master Protein	119571624	hCG27965, isoform CRA_a [Homo sapiens]	0	48.881	43	9	77	1	171	19.6	4.84	930	9			structural molecule activity	Pf00038		LOC650517						0	100	100	100	100	100		1.86615e-17	1.74423e-17	1.91544e-17	1.85662e-17	1.97413e-17									242.3	149.3	50.3
FALSE	High	Master Protein	24431935	reticulon-4 isoform A [Homo sapiens]	0	34.63	7	4	31	4	1192	129.9	4.5	923	4	cell death;cell organization and biogenesis;cellular component movement;regulation of biological process	endoplasmic reticulum;membrane	protein binding;RNA binding	Pf02453	57142	RTN4	2	Spinal Cord Injury	ENSG00000115310.17	Alzheimer's disease	Signalling by NGF; Axonal growth inhibition (RHOA activation)	8	5.053	4.864	5.32	5.82	5.656	6.177	0.10688	0.0530411	0.0948927	0.0653229	0.0531427	0.102615	61.37	52.28	61.88	62.2	66.94	48.4	19.5	117	83.9	144.6
FALSE	High	Master Protein	7439053	Ig lambda chain V region - human	0	39.878	49	6	44	1	216	22.8	7.17	918	6				Pf07654, Pf07679, Pf07686, Pf13927								0		100						1.74423e-17													500
FALSE	High	Master Protein	119615053	integrin, alpha 3 (antigen CD49C, alpha 3 subunit of VLA-3 receptor), isoform CRA_b [Homo sapiens]	0	14.036	4	4	50	4	1066	118.7	6.96	906	4	cell differentiation;cell organization and biogenesis;cellular component movement;regulation of biological process;response to stimulus	cell surface;membrane	metal ion binding;protein binding	Pf01839, Pf08441, Pf13517	3675	ITGA3	17	Integrin-mediated Cell Adhesion; Arrhythmogenic Right Ventricular Cardiomyopathy; Primary Focal Segmental Glomerulosclerosis FSGS; Focal Adhesion; Focal Adhesion-PI3K-Akt-mTOR-signaling pathway	ENSG00000005884.17			5	1.256	0.795	1.168	1.145	1.244	0.915	0.931438	0.754244	0.990064	0.971552	0.933555	0.793041	69.82	83.25	70.16	70.64	68.18	65.55	85.6	110.1	87	111.8
FALSE	High	Master Protein	194390302	unnamed protein product [Homo sapiens]	0	83.916	53	19	85	2	255	29.1	5.63	906	19			structural molecule activity	Pf00038, Pf13166	85349	KRT121P; KRT87P	12					0	0.01	3.336	0.01	0.307	0.266	0.01	1.86615e-17	0.171779	1.91544e-17	0.124606	0.0960382	1.97601e-17		60.85		27.29	41.69		61.4		418.1
FALSE	High	Master Protein	578817797	PREDICTED: spectrin alpha chain, non-erythrocytic 1 isoform X1 [Homo sapiens]	0	59.056	6	13	60	13	2510	288.9	5.41	903	13	cell organization and biogenesis;cellular component movement;metabolic process;regulation of biological process;response to stimulus;transport	cytoskeleton;cytosol;extracellular;membrane;organelle lumen	metal ion binding;protein binding;structural molecule activity	Pf00018, Pf00036, Pf00435, Pf07653, Pf08239, Pf08726, Pf13405, Pf13499, Pf14604	6709	SPTAN1	9	Fas Ligand (FasL) pathway and Stress induction of Heat Shock Proteins (HSP) regulation				1	2.386	1.914	2.362	1.963	2.283	1.677	0.500532	0.550735	0.546474	0.665927	0.452779	0.877724	80.91	86.56	72.17	70.81	74.11	71.63	38.2	147.1	69.6	124.3
FALSE	High	Master Protein	386869503	40S ribosomal protein S3 isoform 2 [Homo sapiens]	0	20.641	23	5	42	5	259	28.5	9.73	895	5	cell death;cell division;cell organization and biogenesis;metabolic process;regulation of biological process;response to stimulus;transport	cytoplasm;cytosol;endoplasmic reticulum;membrane;nucleus;organelle lumen;ribosome	catalytic activity;DNA binding;protein binding;RNA binding;structural molecule activity	Pf00189, Pf07650	6188	RPS3	11	Cytoplasmic Ribosomal Proteins	ENSG00000149273.14			1	0.799	1.328	1.208	1.378	1.025	1.934	0.79322	0.857604	0.998054	0.9052	0.946199	0.775458	48.87	70.19	73.75	67.46	74.31	59.68	38.1	86.8	93.9	158.8
FALSE	High	Master Protein	2627129	polyubiquitin [Homo sapiens]	0	17.613	32	3	61	1	609	68.4	7.65	880	3	cell communication;cell organization and biogenesis;cellular homeostasis;defense response;metabolic process;regulation of biological process;response to stimulus;transport	cytosol;membrane;nucleus	protein binding;RNA binding	Pf00240, Pf11976, Pf13019, Pf13881, Pf14560	7316	UBC	12	Proteasome Degradation; DNA Replication				2	1.148	1.098	1.424	1.469	1.569	1.197	0.976364	0.999066	0.906319	0.864059	0.757643	0.944948	65.3	80.64	68.39	66.11	80.69	85.08	79.4	92.3	94.4	121.9
FALSE	High	Master Protein	768037765	PREDICTED: moesin isoform X1 [Homo sapiens]	0	41.392	17	10	72	6	610	71.3	6.06	877	10	cell differentiation;cell organization and biogenesis;cell proliferation;cellular component movement;regulation of biological process;response to stimulus	cell surface;cytoplasm;cytoskeleton;cytosol;membrane;nucleus	protein binding;RNA binding;structural molecule activity	Pf00373, Pf00769, Pf09379, Pf09380	4478	MSN	X	AGE/RAGE pathway; Regulation of Actin Cytoskeleton				2	1.67	1.394	2.223	1.801	2.368	2.477	0.741839	0.820822	0.596653	0.706836	0.429462	0.59812	60.14	62.85	70.22	68.74	75.87	80.87	37.4	116.8	76.2	140.5
FALSE	High	Master Protein	33150766	heparin-binding protein HBp15 [Homo sapiens]	0	19.355	29	4	30	4	128	14.8	9.32	868	4	metabolic process	ribosome	structural molecule activity	Pf01776								0	2.109	2.379	2.762	2.877	3.026	4.665	0.592792	0.376233	0.427169	0.376964	0.276283	0.204975	58.29	72.25	45.25	49.16	59.77	67.78	33.8	92	111.9	125.9
FALSE	High	Master Protein	14141157	heterogeneous nuclear ribonucleoprotein H3 isoform a [Homo sapiens]	0	19.421	11	3	18	3	346	36.9	6.87	867	3	cell differentiation;metabolic process	nucleus;spliceosomal complex	protein binding;RNA binding	Pf00076, Pf14259	3189	HNRNPH3	10		ENSG00000096746.17			0	1.286	1.184	1.447	1.69	1.455	2.051	0.915964	0.949368	0.901319	0.759076	0.819473	0.732812	59.8	76.73	60.32	66.56	76.23	74.17	45.5	92	107.9	97.3
FALSE	High	Master Protein	384376630	7A13 anti-H3N2 influneza HA immunoglobulin lambda chain, partial [Homo sapiens]	0	32.62	31	5	54	1	217	23.1	7.77	866	5				Pf07654, Pf07686, Pf13927								0	9.727	8.511	7.52	6.892	7.363	5.865	0.0133414	0.00559431	0.0321848	0.0374829	0.020239	0.117407	81.33	87.29	11.33	54.31	27.56	117.96	14.9	144.5	126.5	111.7
FALSE	High	Master Protein	312208150	Chain L, Crystal Structure Of The Cluster Ii Fab 1281 In Complex With Hiv-1 Gp41 Ectodomain	0	35.53	31	5	43	1	213	22.6	8.12	864	5				Pf07654, Pf07686, Pf13927								0	100	100	100	100	100	100	1.86615e-17	1.74423e-17	1.91544e-17	1.85662e-17	1.97413e-17	1.97601e-17								104.1	136.4	103.9
FALSE	High	Master Protein	106638	Ig lambda chain - human	0	35.649	28	5	40	1	235	24.7	7.17	863	5				Pf07654, Pf07686, Pf08205, Pf13927								0	100	100	100	100	100		1.86615e-17	1.74423e-17	1.91544e-17	1.85662e-17	1.97413e-17									142.8	149.2	119.3
FALSE	High	Master Protein	1034604119	PREDICTED: ATP synthase subunit alpha, mitochondrial isoform X1 [Homo sapiens]	0	34.188	12	6	43	6	586	64.1	9.28	862	6	cell organization and biogenesis;metabolic process;regulation of biological process;transport	membrane;mitochondrion;organelle lumen	catalytic activity;nucleotide binding;protein binding;RNA binding;transporter activity	Pf00006, Pf00306, Pf02663, Pf02874, Pf05943	498	ATP5A1	18	Electron Transport Chain; Oxidative phosphorylation				2	1.501	1.317	1.794	1.803	1.702	2.038	0.816594	0.864181	0.752087	0.70609	0.688946	0.738827	56.74	60.9	60.66	54	58.68	53.41	45.2	116.1	64.2	153
FALSE	High	Master Protein	4885373	histone H1.1 [Homo sapiens]	0	56.804	19	8	42	1	215	21.8	10.99	856	8	cell organization and biogenesis;regulation of biological process	cell surface;chromosome;nucleus	DNA binding;protein binding	Pf00538	3024	HIST1H1A	6		ENSG00000124610.4		Formation of Senescence-Associated Heterochromatin Foci (SAHF); Activation of DNA fragmentation factor	10	100	100					1.86615e-17	1.74423e-17												253.9	246.1
FALSE	High	Master Protein	588293132	Chain L, Crystal Structure Of Human Fab Cap256-vrc26.03, A Potent V1v2-directed Hiv-1 Neutralizing Antibody	0	23.8	22	4	42	1	217	23	8.31	854	4				Pf07654, Pf07686, Pf13927								0	9.94	9.268	8.112	9.667	9.595	6.923	0.0123277	0.00376661	0.024957	0.011	0.00734536	0.0747836	31.83	64.21	71.04	16.83	17.77	3.94	13.2	130.8	122	106.8
FALSE	High	Master Protein	10334541	immunoglobulin heavy chain [Homo sapiens]	0	33.774	21	6	28	1	377	41.3	8	854	6				Pf07654, Pf08205								0	0.523	1.157	0.604	1.136	0.877	0.773	0.50568	0.962807	0.533106	0.96628	0.84884	0.665035	4.14	47.59	57.33	44.04	53.22	95.12	113.1	59.1	130.9	68.4
FALSE	High	Master Protein	170684552	immunoglobulin lambda 1 light chain [Homo sapiens]	0	35.033	35	5	41	1	216	22.9	6.3	835	5				Pf07654, Pf07686, Pf13927								0			100		100				1.91544e-17		1.97413e-17											500
FALSE	High	Master Protein	312597249	Chain L, West Nile Virus In Complex With Fab Fragments Of Mab Cr4354 (Fitted Coordinates Of Envelope Proteins And Fab Fragments Of One Icosahedral Asu)	0	33.856	34	5	40	1	220	22.9	6.52	830	5				Pf07654, Pf07686, Pf13927								0	100				100	100	1.86615e-17				1.97413e-17	1.97601e-17								500
FALSE	High	Master Protein	809019	unnamed protein product [Homo sapiens]	0	18.647	3	3	19	3	1537	168.9	7.02	829	3	defense response;metabolic process;regulation of biological process;response to stimulus;transport	cell surface;membrane	protein binding;receptor activity;signal transducer activity	Pf00084	1378	CR1	1	Complement and Coagulation Cascades				1	0.533	0.272	0.574	0.496	0.542	0.61	0.521213	0.0734134	0.495226	0.376964	0.45073	0.490592	115.68	123.83	86.45	106.89	97.24	96.69	271.6	83.2	26.9	53.8
FALSE	High	Master Protein	12654583	Ribosomal protein, large, P0 [Homo sapiens]	0	17.319	11	3	28	3	317	34.3	5.55	828	3	cell organization and biogenesis;metabolic process;regulation of biological process;response to stimulus;transport	cytoplasm;cytosol;endoplasmic reticulum;membrane;nucleus	protein binding;RNA binding;structural molecule activity	Pf00428, Pf00466	6175	RPLP0	12	Cytoplasmic Ribosomal Proteins				1	0.551	0.515	0.908	0.7	0.754	1.256	0.546205	0.389876	0.835361	0.633356	0.715972	0.97308	64.27	59.65	49.21	60.77	58.51	51.31	104.7	73.2	61.9	163.2
FALSE	High	Master Protein	661916916	MHC class I antigen, partial [Homo sapiens]	0	21.736	27	4	42	1	181	21.1	5.74	816	4	regulation of biological process;response to stimulus	cell surface;endoplasmic reticulum;Golgi;membrane	protein binding	Pf00129	3107	HLA-C	6	Proteasome Degradation; Allograft Rejection				2	0.284	0.424	0.207	0.264	0.261	0.644	0.155001	0.254925	0.0406543	0.0815779	0.0831827	0.533671	116.34	96.42	63.53	80.07	88.27	86.48	204.9	68.9	118.3	42.4
FALSE	High	Master Protein	221045140	unnamed protein product [Homo sapiens]	0	12.125	3	2	23	2	760	83.4	5.12	815	2	cell organization and biogenesis;cell proliferation;cellular component movement;regulation of biological process;response to stimulus	cytoplasm;extracellular;membrane	metal ion binding;protein binding	Pf00028, Pf08758	1012	CDH13	16					0	1.403	1.255	1.017	1.187	1.21	1.001	0.864046	0.903398	0.904248	0.995342	0.947812	0.865995	91.22	76.16	100.19	96.29	97.93	89.24	57.4	109.6	88.5	122.9
FALSE	High	Master Protein	151101407	prothymosin alpha isoform 1 [Homo sapiens]	0	9.355	13	1	19	1	111	12.2	3.78	814	1	cell organization and biogenesis;metabolic process	cytosol;nucleus	protein binding		5757	PTMA	2		ENSG00000187514.16	Epstein-Barr virus infection		1	1.592	1.072	1.217	1.272	1.282	1.777	0.776159	0.982529	0.994777	0.959322	0.910361	0.844603	35.01	60.69	50.56	42.01	40.69	34.79	80.5	117.5	86.3	103.4
FALSE	High	Master Protein	4557014	catalase [Homo sapiens]	0	34.876	15	5	36	5	527	59.7	7.39	812	5	cell differentiation;cell organization and biogenesis;metabolic process;regulation of biological process;response to stimulus;transport	cytosol;endoplasmic reticulum;extracellular;Golgi;membrane;mitochondrion;organelle lumen;vacuole	antioxidant activity;catalytic activity;metal ion binding;nucleotide binding;protein binding	Pf00199, Pf06628	847	CAT	11	Selenium Micronutrient Network; Folate Metabolism; Amyotrophic lateral sclerosis (ALS); Oxidative Stress; Tryptophan metabolism; DNA Damage Response (only ATM dependent)	ENSG00000121691.4	Tryptophan metabolism; Carbon metabolism; Amyotrophic lateral sclerosis (ALS); Peroxisome; Longevity regulating pathway; Glyoxylate and dicarboxylate metabolism; FoxO signaling pathway; Longevity regulating pathway - multiple species	Neutrophil degranulation; Detoxification of Reactive Oxygen Species	20	0.642	1.191	0.542	0.518	0.574	0.478	0.640354	0.944093	0.450042	0.403415	0.498641	0.344696	63.27	87.57	55.93	62.99	60.1	56.18	121.3	108.8	101.7	90.8
FALSE	High	Master Protein	224036359	Chain A, Crystal Structure Of Pdcd4-eif4a	0	16.142	8	3	31	1	414	46.9	5.4	810	3			catalytic activity;DNA binding;nucleotide binding	Pf00270, Pf00271, Pf04851								0	0.754	0.708	0.788	0.948	0.697	1.17	0.753954	0.652537	0.75184	0.848357	0.65162	0.932826	66.77	78.24	71.33	75.41	69.19	68.1	110.1	86.5	96.9	86.7
FALSE	High	Master Protein	14625929	immunoglobulin kappa light chain variable region [Homo sapiens]	0	11.237	16	1	11	1	97	10.7	6.54	792	1				Pf07686								0	6.738	10.144	6.78	7.194	6.378	7.349	0.0464182	0.00243173	0.0456067	0.0327963	0.0354489	0.0627371	102.96	30.39	61.07	25.06	42.56	26.94	15.8	106.7	155	121
FALSE	High	Master Protein	4502297	ATP synthase subunit delta, mitochondrial precursor [Homo sapiens]	0	12.589	14	2	26	2	168	17.5	5.49	777	2	cell organization and biogenesis;metabolic process;response to stimulus;transport	membrane;mitochondrion;organelle lumen	catalytic activity;nucleotide binding;transporter activity	Pf02823	513	ATP5D	19	Electron Transport Chain; Oxidative phosphorylation	ENSG00000099624.7	Parkinson's disease; Metabolic pathways; Alzheimer's disease; Huntington's disease; Oxidative phosphorylation	Cristae formation; Formation of ATP by chemiosmotic coupling	14	2.591	2.001	2.242	2.53	2.333	2.505	0.439446	0.514494	0.590257	0.466018	0.437481	0.590692	29.99	32.76	33.74	42.68	36.1	39.69	33.1	147.3	65.7	121.8
FALSE	High	Master Protein	182440	fibrinogen gamma-prime chain [Homo sapiens]	0	19.872	10	3	42	3	453	51.5	5.53	777	3	cell organization and biogenesis;coagulation;metabolic process;regulation of biological process;response to stimulus;transport	cell surface;extracellular;membrane;organelle lumen	metal ion binding;protein binding;structural molecule activity	Pf00147, Pf08702	2266	FGG	4	VEGFA-VEGFR2 Signaling Pathway				1	100	100	100	100	100	100	1.86615e-17	1.74423e-17	1.91544e-17	1.85662e-17	1.97413e-17	1.97601e-17								112.8	137.4	131.2
FALSE	High	Master Protein	119579599	haptoglobin, isoform CRA_b [Homo sapiens]	0	26.86	13	5	24	5	456	50.6	6.9	771	5	defense response;metabolic process;regulation of biological process;response to stimulus;transport	extracellular;organelle lumen	antioxidant activity;catalytic activity;protein binding	Pf00089	3240	HP	16					0	0.406	0.836	0.484	0.327	0.237	0.24	0.336171	0.796343	0.370724	0.148168	0.067448	0.0660435	113.76	121.88	125.05	134.41	103.61	71.69	207.6	49.7	120.3	61.9
FALSE	High	Master Protein	119582480	hCG45299 [Homo sapiens]	0	37.839	14	4	23	4	399	42.3	7.8	769	4	cell differentiation;metabolic process;regulation of biological process	cytoplasm;nucleus	DNA binding;protein binding;RNA binding;translation regulator activity	Pf04845	5813	PURA	5	Exercise-induced Circadian Regulation				1	0.288	0.307	0.39	0.455	0.412	0.305	0.160907	0.106736	0.240245	0.31927	0.279066	0.128099	40.56	61.28	40.65	47.76	36.43	21.92	23.6	109.9	88.1	128.8
FALSE	High	Master Protein	38026	Zn-alpha2-glycoprotein [Homo sapiens]	0	9.859	13	3	31	3	302	34.7	6.05	767	3	metabolic process;regulation of biological process;response to stimulus;transport	extracellular;membrane;nucleus	catalytic activity;protein binding;transporter activity	Pf00129, Pf07654	563	AZGP1	7					0	0.849	1.365	0.554	0.803	1.32	1.001	0.836091	0.839541	0.467103	0.71356	0.890063	0.865995	73.45	67.08	73.04	88.58	61.58	53.96	118.7	103.4	118.2	64.4
FALSE	High	Master Protein	6755368	40S ribosomal protein S18 [Mus musculus]	0	17.34	30	5	45	5	152	17.7	10.99	765	5	metabolic process	cytoplasm;cytosol;membrane;nucleus;ribosome	protein binding;RNA binding;structural molecule activity	Pf00416	20084	Rps18	17	Cytoplasmic Ribosomal Proteins	ENSMUSG00000008668.14	Ribosome	L13a-mediated translational silencing of Ceruloplasmin expression; Nonsense Mediated Decay (NMD) independent of the Exon Junction Complex (EJC); Nonsense Mediated Decay (NMD) enhanced by the Exon Junction Complex (EJC); Ribosomal scanning and start codon recognition; GTP hydrolysis and joining of the 60S ribosomal subunit; Formation of a pool of free 40S subunits; SRP-dependent cotranslational pr…	18	2.289	1.552	1.993	2.477	1.461	2.69	0.531028	0.73376	0.693154	0.480687	0.816731	0.533671	84.69	93.23	92	85.37	114.02	98.16	48.6	107	118.6	98.1
FALSE	High	Master Protein	669033311	rho GDP-dissociation inhibitor 1 isoform e [Homo sapiens]	0	25.71	18	4	25	4	249	27.5	5.01	762	4	cellular component movement;regulation of biological process;response to stimulus	cytoplasm;cytoskeleton;cytosol	enzyme regulator activity;protein binding	Pf02115	396	ARHGDIA	17					0	0.856	1.011	1.061	1.15	1.171	1.325	0.841412	0.944156	0.931452	0.974395	0.96832	0.995385	38.76	35.92	56.43	44.56	57.75	36.97	89.1	86.1	96.8	118.2
FALSE	High	Master Protein	194382324	unnamed protein product [Homo sapiens]	0	19.164	8	3	20	3	535	60.1	4.42	753	3	metabolic process;regulation of biological process;response to stimulus	endoplasmic reticulum;organelle lumen	metal ion binding;protein binding	Pf07915, Pf12999, Pf13015	5589	PRKCSH	19					0	1.99	2.152	2.407	2.317	2.976	4.441	0.636217	0.457826	0.531657	0.534648	0.279354	0.22935	51.36	70.64	75.25	67.08	76.15	72.25	25.6	53.4	147.4	119.3
FALSE	High	Master Protein	984076914	Chain A, Crystal Structure Of The Nucleosome Containing Histone H3 With The Crotonylated Lysine 122	0	34.982	38	7	83	2	136	15.4	11.27	746	7			DNA binding	Pf00125								0	1.944	1.13	1.671	1.59	1.729	1.846	0.640354	0.981836	0.80268	0.812064	0.679275	0.811671	81.14	137.91	94.73	107.65	97.56	83.87	48.3	148.1	58.1	109.7
FALSE	High	Master Protein	118138578	Chain A, Structural Basis For Non-Competitive Product Inhibition In Human Thymidine Phosphorylase: Implication For Drug Design	0	31.64	14	5	18	1	482	50	5.53	731	5	metabolic process		catalytic activity	Pf00591, Pf02885, Pf07831								0	2.555	3.021	5.553	3.942	100	100	0.450733	0.223132	0.0842455	0.190925	1.97413e-17	1.97601e-17	46.45	4.96	54.97	10.33			31.1	79.4	93.9	172.7
FALSE	High	Master Protein	33451	unnamed protein product [Homo sapiens]	0	28.322	12	6	28	5	627	68.5	6.18	729	6	cell organization and biogenesis;cellular component movement;defense response;metabolic process;regulation of biological process;response to stimulus	cell surface;membrane	DNA binding;protein binding	Pf00047, Pf07654, Pf08205	3507	IGHM	14					0	5.689	4.234	4.716	4.575	4.644	2.288	0.0768836	0.0839713	0.132691	0.13152	0.0977771	0.65031	60.78	45.37	56.46	49.63	31.66	45.28	7.2	152.3	76.4	114.9
FALSE	High	Master Protein	4502067	protein AMBP preproprotein [Homo sapiens]	0	23.254	21	5	38	5	352	39	6.25	714	5	metabolic process;regulation of biological process;transport	cell surface;extracellular;membrane	enzyme regulator activity;protein binding	Pf00014, Pf00061	259	AMBP	9		ENSG00000106927.11		Scavenging of heme from plasma	3	2.255	3.588	2.191	1.89	1.923	2.065	0.544605	0.139402	0.609526	0.674524	0.596566	0.726605	48.78	41.85	69.77	49.11	78.06	61.93	32.7	100.4	169.1	104.1
FALSE	High	Master Protein	384229051	thymidine phosphorylase isoform 2 [Homo sapiens]	0	32.97	14	5	18	1	487	50.4	5.53	714	5	cell differentiation;cell organization and biogenesis;metabolic process;regulation of biological process;response to stimulus	cytosol	catalytic activity;protein binding	Pf00591, Pf02885, Pf07831	1890	TYMP	22	Fluoropyrimidine Activity; Bladder Cancer	ENSG00000025708.13			2	100			100	100	100	1.86615e-17			1.85662e-17	1.97413e-17	1.97601e-17								147.7
FALSE	High	Master Protein	111305821	Valosin-containing protein [Homo sapiens]	0	25.875	11	8	44	8	806	89.3	5.33	707	8	cell communication;cell organization and biogenesis;metabolic process;regulation of biological process;response to stimulus;transport	cytoplasm;cytosol;endoplasmic reticulum;extracellular;membrane;nucleus;organelle lumen;proteasome	catalytic activity;enzyme regulator activity;nucleotide binding;protein binding;RNA binding	Pf00004, Pf00910, Pf01057, Pf01078, Pf02359, Pf02933, Pf05496, Pf05673, Pf06068, Pf07724, Pf07726, Pf07728, Pf09336, Pf13191, Pf13207, Pf13401	7415	VCP	9					0	0.949	0.895	1.28	1.068	1.135	1.253	0.905505	0.846968	0.975412	0.924587	0.987875	0.972015	67.13	66.66	71.46	58.92	67.7	68.73	65.9	106.5	86.9	132
FALSE	High	Master Protein	88180	myeloperoxidase (EC 1.11.1.7), splice form H14 - human	0	31.776	11	8	32	8	825	92.4	9.06	707	8				Pf03098, Pf04187								0	1.157	1.64	2.22	2.386	1.939	7.981	0.970475	0.686338	0.597704	0.511178	0.588577	0.0490188	93.93	75.66	106.32	114.83	82.77	49.75	94.6	32.3	91.9	149.2
FALSE	High	Master Protein	189069195	unnamed protein product [Homo sapiens]	0	23.754	21	6	94	2	246	28.1	4.93	702	6	cell organization and biogenesis;metabolic process;regulation of biological process;response to stimulus;transport	cytoplasm;cytosol;membrane;mitochondrion	catalytic activity;protein binding	Pf00244	7533	YWHAH	22	Cell Cycle; Myometrial Relaxation and Contraction Pathways; Calcium Regulation in the Cardiac Cell; Sudden Infant Death Syndrome (SIDS) Susceptibility Pathways				4	1.784	1.613	2.124	1.948	2.084	2.689	0.688818	0.701061	0.633639	0.671763	0.528896	0.533828	23.43	27.19	33.76	35.55	24.39	13.6	30.2	116.8	95.3	135.6
FALSE	High	Master Protein	124494238	unconventional myosin-Ic isoform a [Homo sapiens]	0	8.868	2	2	30	2	1063	121.6	9.41	686	2	cell organization and biogenesis;regulation of biological process;response to stimulus;transport	cytoplasm;cytosol;membrane;nucleus	catalytic activity;motor activity;nucleotide binding;protein binding	Pf00063, Pf06017	4641	MYO1C	17	Insulin Signaling	ENSG00000197879.14		Translocation of GLUT4 to the plasma membrane; Regulation of actin dynamics for phagocytic cup formation	8	1.848	1.209	1.764	1.559	1.709	1.33	0.666694	0.931115	0.752087	0.825759	0.686275	0.993091	43.57	58.36	47.03	48.97	62.32	61.74	46.1	133.5	71.6	128.7
FALSE	High	Master Protein	4505621	phosphatidylethanolamine-binding protein 1 [Homo sapiens]	0	29.586	32	5	35	5	187	21	7.53	683	5	metabolic process;regulation of biological process;response to stimulus	cytoplasm;cytosol;nucleus	enzyme regulator activity;nucleotide binding;protein binding;RNA binding	Pf01161	5037	PEBP1	12	EGF/EGFR Signaling Pathway	ENSG00000089220.4		Paradoxical activation of RAF signaling by kinase inactive BRAF; Signaling by BRAF and RAF fusions; MAP2K and MAPK activation; Negative regulation of MAPK pathway; Signaling by RAS mutants; Signaling by high-kinase activity BRAF mutants; Signaling by moderate kinase activity BRAF mutants; Interleukin-20 family signaling	19	0.883	0.875	1.126	0.945	1.259	0.765	0.864046	0.833379	0.970725	0.845773	0.924303	0.657014	57.68	50.64	64.63	81.63	53.08	47.68	31.2	119.2	84.4	146.1
FALSE	High	Master Protein	119601994	serpin peptidase inhibitor, clade A (alpha-1 antiproteinase, antitrypsin), member 3, isoform CRA_b [Homo sapiens]	0	31.661	17	6	56	6	448	50.6	5.63	680	6	defense response;regulation of biological process;response to stimulus;transport	extracellular;nucleus;organelle lumen	DNA binding;enzyme regulator activity;protein binding	Pf00079	12	SERPINA3	14	Selenium Micronutrient Network; Vitamin B12 Metabolism; Folate Metabolism				3	1.454	3.026	2.701	2.624	2.455	3.33	0.838758	0.222078	0.444344	0.442167	0.403958	0.398847	118.71	100.83	121.07	127.2	118.29	125.64	169.1	74.5	119.6	53.3
FALSE	High	Master Protein	153792590	heat shock protein HSP 90-alpha isoform 1 [Homo sapiens]	0	40.175	11	9	39	2	854	98.1	5.16	670	9	cell organization and biogenesis;metabolic process;regulation of biological process;response to stimulus;transport	cytoplasm;cytosol;extracellular;membrane;nucleus;organelle lumen	catalytic activity;enzyme regulator activity;nucleotide binding;protein binding;RNA binding	Pf00183, Pf02518, Pf13589	3320	HSP90AA1	14	Nucleotide-binding Oligomerization Domain (NOD) pathway; TNF alpha Signaling Pathway; Corticotropin-releasing hormone signaling pathway; Aryl Hydrocarbon Receptor; EBV LMP1 signaling; Aryl Hydrocarbon Receptor Pathway; Constitutive Androstane Receptor Pathway; NRF2 pathway; VEGFA-VEGFR2 Signaling Pathway; Focal Adhesion-PI3K-Akt-mTOR-signaling pathway	ENSG00000080824.18			10	0.629	0.565	0.972	0.901	0.797	0.746	0.640354	0.465173	0.885935	0.812064	0.763156	0.64394	21.4	6.37	75.73	85.54	46.61	22.94	76.2	77.4	43.3	153.4
FALSE	High	Master Protein	62089374	integrin alpha-V precursor variant [Homo sapiens]	0	27.982	6	6	24	6	1098	121.6	7.39	665	6	cell differentiation;cell growth;cell organization and biogenesis;cellular component movement;cellular homeostasis;metabolic process;regulation of biological process;response to stimulus;transport	cell surface;cytosol;membrane	metal ion binding;protein binding;receptor activity;signal transducer activity;transporter activity	Pf01839, Pf08441, Pf13517	3685	ITGAV	2	Osteopontin Signaling; Integrin-mediated Cell Adhesion; Arrhythmogenic Right Ventricular Cardiomyopathy; Focal Adhesion; Osteoblast Signaling; VEGFA-VEGFR2 Signaling Pathway				6	0.775	0.811	1.107	0.814	1.069	0.934	0.774411	0.773668	0.961357	0.727003	0.97263	0.808974	67.71	56.9	77.64	69.05	78.71	62.36	100.1	86.4	98.9	118.2
FALSE	High	Master Protein	5032051	40S ribosomal protein S14 [Homo sapiens]	0	15.97	17	3	43	3	151	16.3	10.05	662	3	cell differentiation;cell organization and biogenesis;metabolic process;regulation of biological process;transport	cytosol;membrane;mitochondrion;ribosome	protein binding;RNA binding;structural molecule activity;translation regulator activity	Pf00411	6208	RPS14	5	Cytoplasmic Ribosomal Proteins	ENSG00000164587.11	Ribosome	Peptide chain elongation; Eukaryotic Translation Termination; Viral mRNA Translation; Formation of the ternary complex, and subsequently, the 43S complex; L13a-mediated translational silencing of Ceruloplasmin expression; Selenocysteine synthesis; Nonsense Mediated Decay (NMD) independent of the Exon Junction Complex (EJC); Nonsense Mediated Decay (NMD) enhanced by the Exon Junction Complex (EJC)…	39	0.984	0.671	0.992	1.118	0.865	1.294	0.930972	0.608239	0.89798	0.955938	0.829583	0.992306	64.8	77.34	77.8	73.93	72.57	75.22	68.7	71.4	77.4	123.8
FALSE	High	Master Protein	66360499	Chain O, Crystal Structure Of Anthrax Edema Factor (Ef) In Complex With Calmodulin In The Presence Of 10 Millimolar Exogenously Added Calcium Chloride	0	32.677	38	5	35	1	149	16.6	4.25	654	5			metal ion binding;protein binding	Pf00036, Pf08726, Pf12763, Pf13202, Pf13405, Pf13499, Pf13833, Pf14658								0	3.372	6.066	2.358	4.755	3.214	5.575	0.279388	0.0233958	0.547974	0.118508	0.233968	0.133802	77.33	49.18	53.59	24.17	56.98	20.48	28.5	96.1	172.8	67.2
FALSE	High	Master Protein	578827087	PREDICTED: pyruvate kinase PKM isoform X1 [Homo sapiens]	0	39.933	21	10	66	10	605	65.8	7.99	643	10	cell death;cell organization and biogenesis;metabolic process;response to stimulus;transport	cytoplasm;cytosol;extracellular;mitochondrion;nucleus;organelle lumen	catalytic activity;metal ion binding;nucleotide binding;protein binding;RNA binding	Pf00224, Pf02887	5315	PKM	15	Photodynamic therapy-induced HIF-1 survival signaling; Glycolysis and Gluconeogenesis				2	0.939	0.833	1.142	1.005	0.966	1.438	0.898696	0.793334	0.978357	0.889788	0.908196	0.948396	44.69	44.75	48.59	51.75	51.66	43.44	105.5	96.6	71.4	121.4
FALSE	High	Master Protein	31725	gamma-G globin [Homo sapiens]	0	12.407	15	2	25	1	155	17	6.38	639	2	coagulation;transport	cytosol	metal ion binding;transporter activity	Pf00042, Pf06133	3048	HBG2	11					0	0.01	0.01	36.568	17.549	36.203	0.01	1.86615e-17	1.74423e-17	1.9166e-05	0.000774866	3.32352e-06	1.97601e-17			0	118.46	0.74		9.1			331.7
FALSE	High	Master Protein	578810794	PREDICTED: synaptopodin isoform X1 [Homo sapiens]	0	55.142	13	10	83	10	1147	122.1	9.36	631	10	regulation of biological process;response to stimulus	cytoskeleton;nucleus	protein binding		11346	SYNPO	5					0	1.716	1.042	1.33	1.551	1.496	1.188	0.721371	0.964128	0.951361	0.830046	0.800266	0.939391	61.4	63.53	59.27	63.72	59.38	57	74.3	127.4	65.6	112.3
FALSE	High	Master Protein	119591260	collagen, type IV, alpha 3 (Goodpasture antigen), isoform CRA_g [Homo sapiens]	0	41.251	7	6	58	6	1677	162.7	9.29	630	6	cell death;cell organization and biogenesis;cell proliferation;metabolic process;regulation of biological process;response to stimulus	endoplasmic reticulum;extracellular;organelle lumen	enzyme regulator activity;protein binding;structural molecule activity	Pf01391, Pf01413	1285	COL4A3	2					0	2.202	0.815	1.568	1.709	2.016	0.938	0.563316	0.77587	0.849032	0.748879	0.556444	0.811073	108.21	112.25	113.08	114.47	95.22	102.82	50	132.3	88.5	101.5
FALSE	High	Master Protein	13129092	transmembrane protein 109 precursor [Homo sapiens]	0	5.07	5	1	22	1	243	26.2	10.48	623	1	regulation of biological process;response to stimulus;transport	endoplasmic reticulum;membrane;nucleus	transporter activity	Pf14965	79073	TMEM109	11		ENSG00000110108.9			0	1.403	1.201	0.907	1.186	0.923	1.169	0.864046	0.936724	0.835262	0.994999	0.87203	0.932407	38.11	39.44	31.68	32.74	30.96	34.51	89.8	122.4	110	76.4
FALSE	High	Master Protein	158256138	unnamed protein product [Homo sapiens]	0	50.766	19	10	30	10	693	76.6	6.27	622	10	cell differentiation;cell organization and biogenesis;metabolic process	cytoplasm	catalytic activity;metal ion binding	Pf00868, Pf00927, Pf01841	7053	TGM3	20					0	0.454	0.728	0.439	0.394	0.436	0.393	0.404628	0.679275	0.308426	0.230978	0.30098	0.233574	62.91	89.71	94.7	79.88	81.59	79.63	157.5	70.2	112.1	60.1
FALSE	High	Master Protein	323714669	Chain T, The Crystal Structure Of Pwwp Domain Of Human Hepatoma-derived Growth Factor 2 In Complex With H3k79me3 Peptide	0	3.314	92	1	18	1	12	1.5	4.23	622	1												0	0.15	0.265	0.304	0.288	0.482	0.116	0.0235218	0.0667977	0.128137	0.104563	0.366509	0.00553578	115.92	59.56	88.14	99.56	399.43	74.52	226.2	42.2	58.9	107.7
FALSE	High	Master Protein	342187211	fructose-bisphosphate aldolase A isoform 2 [Homo sapiens]	0	19.368	12	5	32	5	418	45.2	8.25	619	5	cell organization and biogenesis;cellular homeostasis;metabolic process;regulation of biological process;transport	cytoskeleton;cytosol;extracellular;membrane;nucleus;organelle lumen	catalytic activity;protein binding;RNA binding	Pf00274	226	ALDOA	16	Glycolysis and Gluconeogenesis; Sudden Infant Death Syndrome (SIDS) Susceptibility Pathways	ENSG00000149925.17			2	1.168	0.657	1.468	1.2	0.984	1.19	0.965026	0.588148	0.897894	0.998645	0.921331	0.941181	38.47	49.27	53.01	34.29	46.91	47.86	58.2	106.2	73.7	150
FALSE	High	Master Protein	337926	splicing factor [Homo sapiens]	0	16.365	14	4	34	4	221	25.6	11.88	615	4	metabolic process;regulation of biological process;response to stimulus;transport	cytosol;nucleus;spliceosomal complex	protein binding;RNA binding	Pf00076, Pf13893, Pf14259	6427	SRSF2	17	mRNA Processing				1	1.979	1.94	2.509	2.819	2.572	3.39	0.640354	0.539781	0.502262	0.391096	0.368258	0.386308	61.24	68.06	68.88	66.26	60.66	64.76	35.7	96.3	108.4	120.8
FALSE	High	Master Protein	194387154	unnamed protein product [Homo sapiens]	0	21.088	19	5	87	5	261	28.8	8.38	606	5	cell organization and biogenesis;metabolic process;regulation of biological process;response to stimulus;transport	cytosol;endosome;Golgi;membrane;mitochondrion	catalytic activity;nucleotide binding;protein binding	Pf00025, Pf00071, Pf01926, Pf08477, Pf13401	8766	RAB11A	15	VEGFA-VEGFR2 Signaling Pathway				1	1.338	1.482	1.443	1.493	1.462	1.7	0.888473	0.775022	0.901697	0.85293	0.815993	0.87642	47.16	42.49	36.69	51.07	45.53	40	26.3	102.3	121.8	120.9
FALSE	High	Master Protein	22798968	type II hair keratin 2 [Homo sapiens]	0	32.13	10	8	39	3	513	56.6	6.74	601	8	cell death	cytosol	structural molecule activity	Pf00038	3888	KRT82	12					0	0.148	0.16	0.15	0.166	0.196	0.109	0.0228494	0.0097297	0.0131021	0.0170891	0.0359556	0.00421437	66.51	124.04	72.53	71.84	71.74	104.45	422.8	17.3	23.3	15.9
FALSE	High	Master Protein	5453599	F-actin-capping protein subunit alpha-2 [Homo sapiens]	0	13.589	9	2	22	2	286	32.9	5.85	597	2	cell organization and biogenesis;cellular component movement;coagulation;defense response;regulation of biological process;response to stimulus;transport	cytoskeleton;cytosol;extracellular;membrane	protein binding	Pf01267	830	CAPZA2	7		ENSG00000198898.13	Endocytosis	COPI-independent Golgi-to-ER retrograde traffic; Advanced glycosylation endproduct receptor signaling; COPI-mediated anterograde transport; MHC class II antigen presentation; HSP90 chaperone cycle for steroid hormone receptors (SHR); Factors involved in megakaryocyte development and platelet production	22	0.507	0.626	0.677	0.812	0.652	0.855	0.482647	0.547077	0.625505	0.724847	0.603776	0.743496	19.82	15.37	5.62	20.25	4.65	8.16	138	69.9	86.5	93.5
FALSE	High	Master Protein	119607973	crumbs homolog 2 (Drosophila), isoform CRA_a [Homo sapiens]	0	36.862	5	6	36	6	1285	134.1	5.55	595	6	cellular component movement;regulation of biological process	membrane	enzyme regulator activity;metal ion binding;protein binding	Pf00008, Pf00054, Pf02210	286204	CRB2	9					0	1.522	1.138	1.447	1.216	1.295	0.541	0.805501	0.975157	0.901319	0.990566	0.903992	0.429146	70.74	32.33	80.59	92.04	90.89	69.98	84	154.5	25	130.9
FALSE	High	Master Protein	309242899	solute carrier family 4, anion exchanger, member 1 [Homo sapiens]	0	17.979	3	2	14	2	912	101.9	5.22	594	2	cellular homeostasis;transport	cytoskeleton;membrane	protein binding;transporter activity	Pf00955, Pf07565	6521	SLC4A1	17					0	100	100	100	100	100	100	1.86615e-17	1.74423e-17	1.91544e-17	1.85662e-17	1.97413e-17	1.97601e-17								177.6	38.1	160.8
FALSE	High	Master Protein	193506632	Chain A, Crystal Structure Of Human Phosphoglycerate Kinase Bound To D-Adp	0	43.275	18	6	39	6	420	44.9	8.1	589	6	metabolic process		catalytic activity	Pf00162								0	0.647	0.648	1	0.807	0.945	0.739	0.640354	0.576214	0.898745	0.71927	0.893349	0.637946	52.87	44.7	52.7	63.4	60.56	61	76	102.2	69.4	153.8
FALSE	High	Master Protein	194381476	unnamed protein product [Homo sapiens]	0	17.404	5	5	57	5	995	112.9	6.06	588	5	metabolic process;regulation of biological process;transport		catalytic activity;transporter activity	Pf01055, Pf04901, Pf13802								0	0.968	1.055	1.106	1.12	0.926	1.378	0.918626	0.972476	0.961199	0.956448	0.874428	0.97308	55.74	49.62	50.07	60.91	41.75	42.57	34.1	113.3	93.4	123
FALSE	High	Master Protein	2914164	Chain L, Three-Dimensional Structure Of A Human Fab With High Affinity For Tetanus Toxoid	0	29.539	31	4	25	1	216	22.7	7.75	583	4				Pf07654, Pf07686, Pf13927								0	100	100	100		100		1.86615e-17	1.74423e-17	1.91544e-17		1.97413e-17									71	372.2	56.7
FALSE	High	Master Protein	119626277	heterogeneous nuclear ribonucleoprotein D (AU-rich element RNA binding protein 1, 37kDa), isoform CRA_a [Homo sapiens]	0	16.745	11	3	31	3	377	40.8	6.7	582	3	metabolic process;regulation of biological process;response to stimulus	cytosol;nucleus	DNA binding;protein binding;RNA binding	Pf00076, Pf13893, Pf14259	3184	HNRNPD	4	mRNA Processing				1	0.576	0.987	0.907	1.003	0.755	0.899	0.578475	0.927403	0.835262	0.889106	0.716546	0.776729	80.34	79.47	73.44	85.49	70.46	61.96	63.5	73.2	101.3	131.9
FALSE	High	Master Protein	1034670962	PREDICTED: protein SET isoform X1 [Homo sapiens]	0	16.707	12	3	25	3	309	35.8	4.45	572	3	cell organization and biogenesis;metabolic process;regulation of biological process;transport	cytoplasm;cytosol;endoplasmic reticulum;nucleus	DNA binding;enzyme regulator activity;protein binding	Pf00956	6418	SET	9					0	1.527	2.309	2.153	2.142	2.125	2.772	0.803823	0.39897	0.621676	0.595733	0.512773	0.510165	50.36	66.96	78.79	68.17	72.23	64.89	44.1	62.4	108.1	163.6
FALSE	High	Master Protein	402550226	Chain A, Complex Of Hsp90 Atpase Domain With Tropane Derived Inhibitors	0	28.731	42	7	34	1	230	25.8	4.78	563	7	metabolic process;response to stimulus		nucleotide binding;protein binding	Pf00183, Pf02518, Pf13589								0
FALSE	High	Master Protein	119574085	guanine nucleotide binding protein (G protein), beta polypeptide 2-like 1, isoform CRA_i [Homo sapiens]	0	18.495	10	4	24	4	435	47.1	8.29	559	4	cell death;cellular homeostasis;metabolic process;regulation of biological process;response to stimulus	cytoplasm;cytosol;mitochondrion;nucleus	enzyme regulator activity;protein binding;RNA binding;structural molecule activity	Pf00400	10399	GNB2L1; RACK1	5	Androgen receptor signaling pathway; Brain-Derived Neurotrophic Factor (BDNF) signaling pathway; VEGFA-VEGFR2 Signaling Pathway; Interferon type I signaling pathways				4	1.499	0.965	0.783	1.124	1.095	1.253	0.817057	0.906781	0.748242	0.959285	0.987875	0.972015	105.5	68.9	91.84	73.49	76.71	87.62	131.1	60.5	85.5	99.7
FALSE	High	Master Protein	4885393	hemoglobin subunit epsilon [Homo sapiens]	0	6.944	16	2	25	1	147	16.2	8.63	554	2	cell organization and biogenesis;coagulation;response to stimulus;transport	cytosol	metal ion binding;protein binding;transporter activity	Pf00042	3046	HBE1	11		ENSG00000213931.5		Factors involved in megakaryocyte development and platelet production	2	100			100	100		1.86615e-17			1.85662e-17	1.97413e-17									261.9
FALSE	High	Master Protein	844315926	MHC class I antigen, partial [Homo sapiens]	0	15.817	23	4	26	1	181	21.3	6.55	554	4				Pf00129								0	7.15	6.307	5.87	8.689	7.933	7.13	0.0383642	0.0201974	0.0715025	0.0166636	0.0159308	0.0685537	44.98	46.71	23.38	30.43	48.76	48.35	17.2	123.2	108.7	101.1
FALSE	High	Master Protein	11276938	hypothetical protein DKFZp762H157.1 - human (fragment)	0	27.249	10	7	44	3	630	73.9	6.87	543	7	cell differentiation;cell organization and biogenesis;cellular component movement;metabolic process;regulation of biological process;response to stimulus;transport	cytoplasm;cytoskeleton;cytosol;endosome;membrane	protein binding;RNA binding	Pf00373, Pf00769, Pf09379, Pf09380	7430	EZR	6	Pathogenic Escherichia coli infection; AGE/RAGE pathway; VEGFA-VEGFR2 Signaling Pathway; Regulation of Actin Cytoskeleton				4	0.982	0.602	1.072	0.697	1.066	0.853	0.929708	0.514296	0.939379	0.629125	0.9713	0.741898	95.15	89.88	72.01	81.67	81.84	116.89	59.7	135.1	87	115.9
FALSE	High	Master Protein	29881667	Splicing factor proline/glutamine-rich (polypyrimidine tract binding protein associated) [Homo sapiens]	0	23.478	12	7	31	6	707	76.1	9.48	543	7	cell organization and biogenesis;defense response;metabolic process;regulation of biological process;response to stimulus	chromosome;cytoplasm;nucleus	DNA binding;protein binding;RNA binding	Pf00076, Pf08075, Pf13893, Pf14259	6421	SFPQ	1	mRNA Processing				1	0.975	1.252	1.168	1.195	0.859	1.498	0.923834	0.904267	0.990041	0.999236	0.823203	0.923605	106.9	96.71	101.53	104.63	104.39	91.49	29.9	116.8	76.2	127
FALSE	High	Master Protein	119575878	hCG37513, isoform CRA_a [Homo sapiens]	0	3.261	6	1	24	1	136	15	8.78	542	1	metabolic process		catalytic activity;nucleotide binding	Pf00764, Pf06508								0	0.537	0.616	0.582	0.841	0.73	1.093	0.523622	0.534532	0.505435	0.753321	0.689421	0.88931	73.96	83.49	65.98	74.66	71.14	66.05	130.4	74.1	80.3	84
FALSE	High	Master Protein	62738407	Chain A, Structure Of Human Aldolase B Associated With Hereditary Fructose Intolerance (A149p), At 277k	0	25.452	17	5	20	5	365	39.5	7.87	541	5	metabolic process		catalytic activity	Pf00274								0	0.406	0.646	0.679	0.738	0.758	0.195	0.336171	0.574791	0.627986	0.674524	0.720086	0.0353812	83.12	88.1	96.45	86.27	96.26	66.98	203.3	40.3	74.8	76.7
FALSE	High	Master Protein	62089138	prosaposin variant [Homo sapiens]	0	12.654	7	4	27	4	530	58.7	5.1	541	4	cell differentiation;metabolic process;regulation of biological process;response to stimulus;transport	extracellular;membrane;mitochondrion;organelle lumen;vacuole	catalytic activity;enzyme regulator activity;protein binding	Pf02199, Pf03489, Pf05184	5660	PSAP	10					0	1.001	0.948	1.512	1.538	1.787	2.445	0.939482	0.893144	0.876058	0.83681	0.649178	0.608832	52.93	72.41	80.59	92.14	72.84	58.41	99	53	59.3	149.9
FALSE	High	Master Protein	62087910	ribosomal protein S10 variant [Homo sapiens]	0	16.986	14	3	17	3	174	19.8	9.91	539	3	cell organization and biogenesis;metabolic process;transport	cytosol;membrane;ribosome	protein binding;RNA binding;structural molecule activity	Pf03501	6204	RPS10	6	Cytoplasmic Ribosomal Proteins				1	1.279	1.745	1.58	1.833	1.516	2.477	0.918963	0.633453	0.84546	0.690688	0.789882	0.59812	56.67	80.39	101.4	69.43	76.92	76.99	76.7	74.5	131.4	95.7
FALSE	High	Master Protein	119571516	ribosomal protein L23a, isoform CRA_a [Homo sapiens]	0	17.096	17	4	21	4	194	21.9	10.48	537	4	cell organization and biogenesis;cell proliferation;metabolic process;transport	cytoplasm;cytosol;nucleus;ribosome	protein binding;RNA binding;structural molecule activity	Pf00276, Pf03939	6147	RPL23A	17	Cytoplasmic Ribosomal Proteins	ENSG00000198242.13			1	0.709	1.08	1.431	1.384	1.283	2.254	0.706725	0.987686	0.904248	0.90276	0.909997	0.660572	66.71	72.18	84.51	78.55	86.33	80.12	69	65.3	93.4	139
FALSE	High	Master Protein	119570699	uromodulin (uromucoid, Tamm-Horsfall glycoprotein), isoform CRA_a [Homo sapiens]	0	27.557	11	7	23	7	678	73.5	5.26	536	7	cellular component movement;defense response;metabolic process;regulation of biological process;response to stimulus	membrane;organelle lumen	metal ion binding;protein binding	Pf00100, Pf07645, Pf12662, Pf12947	7369	UMOD	16					0	0.406	1.447	0.49	0.575	0.225	0.261	0.336171	0.793334	0.377273	0.476234	0.0520601	0.0847302	46.16	117.64	74.48	83.84	131.08	29.26	190.7	33.6	89.1	52.6
FALSE	High	Master Protein	291463695	Chain A, Binary Complex Of 14-3-3 Sigma And P53 Pt387-Peptide	0	18.372	21	5	66	2	253	28.2	4.74	534	5				Pf00244								0	0.253	0.352	0.265	0.197	0.189	0.154	0.116278	0.160428	0.0869266	0.0316897	0.0305045	0.0158699	39.67	34.88	0	6.06	20.32	0	347.3	36.2	50.4	37.9
FALSE	High	Master Protein	158256688	unnamed protein product [Homo sapiens]	0	5.401	2	1	16	1	454	49.8	5.14	530	1	cell organization and biogenesis;metabolic process;regulation of biological process;response to stimulus	cytosol	catalytic activity;metal ion binding;protein binding	Pf00481, Pf13672	9647	PPM1F	22					0	0.817	0.668	0.993	1.204	1.016	1.313	0.80735	0.603372	0.89798	0.996549	0.939582	0.997788	26.7	39.98	30.49	22.84	29.53	14.56	106.5	87	66.2	105.7
FALSE	High	Master Protein	231368	RecName: Full=HLA class I histocompatibility antigen, A-34 alpha chain; AltName: Full=Aw-34; AltName: Full=HLA class I histocompatibility antigen, A-10 alpha chain; AltName: Full=MHC class I antigen A*34; Flags: Precursor	0	33.817	23	7	42	0	365	41	6.3	527	7	regulation of biological process;response to stimulus;transport	cell surface;endoplasmic reticulum;Golgi;membrane	protein binding;RNA binding	Pf00129, Pf07654	3105	HLA-A	6	Proteasome Degradation; Allograft Rejection			Interferon alpha/beta signaling; ER-Phagosome pathway; Neutrophil degranulation; Immunoregulatory interactions between a Lymphoid and a non-Lymphoid cell; Endosomal/Vacuolar pathway; Interferon gamma signaling; Antigen Presentation: Folding, assembly and peptide loading of class I MHC	16
FALSE	High	Master Protein	304563964	immunoglobulin gamma 4 heavy chain variable region [Homo sapiens]	0	12.38	24	3	20	1	128	14	8.65	520	3				Pf07686								0		100	100	100	0.415	0.559		1.74423e-17	1.91544e-17	1.85662e-17	0.279354	0.432392					25.78	20.48			214.1	146.2
FALSE	High	Master Protein	55956788	nucleolin [Homo sapiens]	0	32.573	11	7	32	7	710	76.6	4.7	520	7	regulation of biological process;response to stimulus	cytoplasm;membrane;nucleus	DNA binding;protein binding;RNA binding	Pf00076, Pf13893, Pf14259	4691	NCL	2	Pathogenic Escherichia coli infection; VEGFA-VEGFR2 Signaling Pathway	ENSG00000115053.15	Pathogenic Escherichia coli infection	Major pathway of rRNA processing in the nucleolus and cytosol	7	0.778	1.114	1.267	1.063	1.463	1.131	0.776159	0.988828	0.978695	0.922597	0.815993	0.911136	77.36	59.3	87.33	67.76	84.88	62.52	73.8	61.7	91	170.9
FALSE	High	Master Protein	1015812700	Chain B, Complex Of Human Galectin-1 And (3oso3)galbeta1-3glcnac	0	23.17	32	3	27	3	154	16.8	6.99	512	3				Pf00337								0	1.794	2.046	3.522	3.118	3.284	4.543	0.684108	0.501883	0.271698	0.325015	0.230871	0.218155	44.78	57.88	47.67	62.51	54.83	47.88	39.5	81.1	91.6	158.3
FALSE	High	Master Protein	225734040	Chain D, Crystal Structure Of Human Spliceosomal U1 Snrnp	0	5.699	8	1	18	1	126	13.9	10.18	506	1				Pf01423								0	0.652	0.812	0.733	0.946	0.677	1.086	0.645862	0.774148	0.696241	0.847719	0.62716	0.884095	32.64	47.51	36.11	59.85	43.66	40.14	111.2	75.2	100.4	89.4
FALSE	High	Master Protein	6912286	caspase-14 precursor [Homo sapiens]	0	19.318	14	4	26	4	242	27.7	5.58	496	4	cell death;cell differentiation;metabolic process	cytoplasm;cytosol;nucleus	catalytic activity;protein binding	Pf00656	23581	CASP14	19		ENSG00000105141.5		Formation of the cornified envelope	3	1.011	1.171	0.742	0.74	0.854	0.653	0.946372	0.958019	0.707939	0.674524	0.819228	0.545816	63.13	84.56	62.45	65.88	65.8	57.39	156.5	105.2	102.7	85.4
FALSE	High	Master Protein	1034661151	PREDICTED: 60S ribosomal protein L8 isoform X1 [Homo sapiens]	0	8.072	9	2	27	2	291	31.7	10.15	495	2	cell organization and biogenesis;metabolic process;response to stimulus;transport	cytosol;membrane;ribosome	RNA binding;structural molecule activity	Pf00181, Pf03947	6132	RPL8	8	Cytoplasmic Ribosomal Proteins				1	1.853	1.391	2.12	2.42	1.834	2.895	0.665343	0.822826	0.634283	0.499747	0.627226	0.475922	83.31	96.26	95.2	96.85	96.68	104.66	42.2	98.8	68.7	140
FALSE	High	Master Protein	23110925	proteasome subunit beta type-6 isoform 1 precursor [Homo sapiens]	0	3.916	5	1	22	1	239	25.3	4.92	492	1	metabolic process;regulation of biological process;response to stimulus;transport	cytoplasm;cytosol;nucleus;proteasome	catalytic activity;protein binding	Pf00227	5694	PSMB6	17	Proteasome Degradation	ENSG00000142507.9	Proteasome	Regulation of RAS by GAPs; CDT1 association with the CDC6:ORC:origin complex; Downstream TCR signaling; UCH proteinases; NIK-->noncanonical NF-kB signaling; Hh mutants that don't undergo autocatalytic processing are degraded by ERAD; SCF-beta-TrCP mediated degradation of Emi1; Cross-presentation of soluble exogenous antigens (endosomes); Separation of Sister Chromatids; Vpu mediated degradation o…	150	1.864	1.502	1.748	1.85	1.482	1.726	0.661383	0.763106	0.759426	0.682434	0.807201	0.867791	19.14	28.66	19.39	47.73	30.11	16.87	62.8	115.7	94.3	107.6
FALSE	High	Master Protein	469662946	MHC class I antigen, partial [Homo sapiens]	0	20.602	19	3	26	1	273	31.5	6.24	490	3	regulation of biological process;response to stimulus	cell surface;endoplasmic reticulum;Golgi;membrane	protein binding;RNA binding	Pf00129, Pf07654	3105	HLA-A	6	Proteasome Degradation; Allograft Rejection				2	3.861	5.055	4.664	4.432	3.667	5.19	0.207465	0.0464525	0.136738	0.143607	0.175754	0.159375	68.95	1.78	19.93	47.75	28.35	2.53	26.3	101.5	133	122.7
FALSE	High	Master Protein	194382264	unnamed protein product [Homo sapiens]	0	37.578	22	6	109	1	177	18.9	8.13	480	6			structural molecule activity	Pf00038	339241	KRT17P2	17					0
FALSE	High	Master Protein	1040205135	Chain A, Crystal Structure Of The Fusion Protein Linked By Rhoa And The Gap Domain Of Mgcracgap	0	2.551	2	1	42	1	415	46	6.11	478	1	regulation of biological process;response to stimulus		nucleotide binding	Pf00025, Pf00071, Pf00620, Pf08477								0	3.052	1.345	2.994	2.785	3.281	3.46	0.336171	0.846968	0.370739	0.398706	0.230871	0.372318	88.31	129.68	87.14	85.78	90.19	93.23	42.5	129.6	82.6	127.1
FALSE	High	Master Protein	159162145	Chain A, Rotamer Strain As A Determinant Of Protein Structural Specificity	0	14.195	29	2	43	1	76	8.6	7.25	477	2			protein binding	Pf00240, Pf10302, Pf11976, Pf13019, Pf13881, Pf14560								0	1.356	2.123	1.264	2.322	1.769	2.497	0.885205	0.46819	0.980201	0.533088	0.658253	0.591586	65.34	37.46	70.46	29.12	72.22	9.46	57.6	91.8	125.8	82.9
FALSE	High	Master Protein	165761148	Chain A, Structure Of E163k Dj-1	0	20.453	20	5	44	5	192	20.2	7.97	476	5				Pf01965, Pf13278								0	1.523	1.283	1.733	1.721	2.117	1.658	0.805501	0.886224	0.768514	0.74404	0.515596	0.877724	54.48	61.27	56.59	62.52	57.62	40.96	49.3	109.1	92	126
FALSE	High	Master Protein	74136883	heterogeneous nuclear ribonucleoprotein U isoform a [Homo sapiens]	0	7.776	2	1	8	1	825	90.5	6	473	1	cell differentiation;metabolic process;regulation of biological process;response to stimulus	cell surface;chromosome;cytoplasm;membrane;nucleus;spliceosomal complex	DNA binding;nucleotide binding;protein binding;RNA binding	Pf00622, Pf13671	3192	HNRNPU	1	mRNA Processing	ENSG00000153187.18	Spliceosome	mRNA Splicing - Major Pathway	6	0.718	0.753	0.773	0.866	0.842	1.092	0.71646	0.708733	0.738981	0.779371	0.810007	0.888258	13.92	29.81	30.31	16.37	22.55	18.87	121.8	86.9	91.7	94.1
FALSE	High	Master Protein	53729346	plakophilin-1 isoform 1b [Homo sapiens]	0	28.731	12	6	14	6	747	82.8	9.13	472	6	cell death;cell organization and biogenesis;development;regulation of biological process;response to stimulus;transport	cytoskeleton;membrane;nucleus	protein binding;signal transducer activity;structural molecule activity	Pf00514	5317	PKP1	1		ENSG00000081277.12		Apoptotic cleavage of cell adhesion proteins; Formation of the cornified envelope; Neutrophil degranulation	11	0.459	1.074	0.455	0.402	0.491	0.384	0.41225	0.983704	0.330367	0.243178	0.380166	0.221417	96.1	98.72	86.46	96.6	84.67	69.75	96.8	54.5	167.8	95.6
FALSE	High	Master Protein	304563872	immunoglobulin gamma 4 heavy chain variable region [Homo sapiens]	0	7.597	19	2	14	1	125	13.5	8.63	471	2				Pf07686								0	0.237	1.211	0.418	0.562	0.441	0.01	0.0978261	0.931101	0.279612	0.464264	0.331785	1.97601e-17	65.58	89.34	33.51	13	37.32		131.7	38	193.6	62.8
FALSE	High	Master Protein	578806079	PREDICTED: microtubule-associated protein 4 isoform X5 [Homo sapiens]	0	8.666	1	1	8	1	2326	248.2	6.23	466	1	cell division;cell organization and biogenesis;cellular component movement;regulation of biological process	cytoplasm	protein binding;RNA binding;structural molecule activity	Pf00418	4134	MAP4	3					0	1.318	1.638	2.481	2.087	2.36	2.606	0.898696	0.686338	0.507418	0.615267	0.429462	0.55729	35.69	60.81	35.28	52.92	39.54	35.03	57	80.5	93.3	144.5
FALSE	High	Master Protein	304562207	immunoglobulin gamma 2 heavy chain variable region [Homo sapiens]	0	8.042	16	2	14	1	131	14.2	9.48	465	2				Pf07679, Pf07686								0			100		100				1.91544e-17		1.97413e-17											500
FALSE	High	Master Protein	5031863	galectin-3-binding protein precursor [Homo sapiens]	0	13.333	5	2	16	2	585	65.3	5.27	461	2	defense response;regulation of biological process;response to stimulus;transport	extracellular;membrane;organelle lumen	protein binding;receptor activity	Pf00530, Pf07707	3959	LGALS3BP	17		ENSG00000108679.12		Platelet degranulation	4	0.95	0.722	0.581	0.603	0.649	0.497	0.905855	0.672947	0.503299	0.515032	0.601316	0.37061	59.96	67.89	60.14	58.49	49.33	51.52	139.5	130.9	71.5	76.3
FALSE	High	Master Protein	304562031	immunoglobulin gamma 2 heavy chain variable region [Homo sapiens]	0	9.074	19	2	15	1	123	13.5	8.94	460	2				Pf07686								0	100	100	100			100	1.86615e-17	1.74423e-17	1.91544e-17			1.97601e-17								198.8	207.3	93.9
FALSE	High	Master Protein	119627428	ribosomal protein S8, isoform CRA_a, partial [Homo sapiens]	0	18.178	15	3	18	3	239	27.4	10.29	452	3	cell organization and biogenesis;metabolic process;transport	cytosol;endoplasmic reticulum;membrane;nucleus	RNA binding;structural molecule activity	Pf01201	6202	RPS8	1	Cytoplasmic Ribosomal Proteins				1	11.926	4.25	5.887	8.748	9.11	5.883	0.00613729	0.0830124	0.0708558	0.0162635	0.00913156	0.116474	72.77	83.3	79.24	94.87	100.57	59.75	10.1	179.9	54.6	112.1
FALSE	High	Master Protein	1034673478	PREDICTED: collagen alpha-5(IV) chain isoform X1 [Homo sapiens]	0	30.073	4	4	38	3	1696	162.5	7.08	447	4	cell organization and biogenesis;metabolic process;regulation of biological process;response to stimulus	extracellular;organelle lumen	structural molecule activity	Pf01413	1287	COL4A5	X					0	2.022	1.351	1.483	2.157	1.995	1.18	0.625423	0.846123	0.889987	0.589985	0.564004	0.935669	76.8	72.18	92.65	80.63	76.58	69.03	58.2	127.4	99	101.8
FALSE	High	Master Protein	354721184	ras-related protein Rab-5C isoform b [Homo sapiens]	0	12.085	9	2	16	2	249	27	8.66	447	2	regulation of biological process;response to stimulus;transport	endosome;membrane	catalytic activity;nucleotide binding;protein binding	Pf00009, Pf00025, Pf00071, Pf04670, Pf08477	5878	RAB5C	17		ENSG00000108774.14			0	2.265	2.27	2.168	1.982	1.967	2.338	0.540811	0.412296	0.616246	0.656709	0.577064	0.639562	22.28	31.45	19.2	36.63	27.52	17.87	105.4	68.5	66.4	97.9
FALSE	High	Master Protein	530409419	PREDICTED: Na(+)/H(+) exchange regulatory cofactor NHE-RF2 isoform X2 [Homo sapiens]	0	20.004	14	4	20	1	342	35	8.27	445	4	cell organization and biogenesis	membrane;nucleus	protein binding;structural molecule activity	Pf00595, Pf13180	9351	SLC9A3R2	16					0	0.724	0.733	0.632	0.662	2.751	2.324	0.72356	0.686338	0.568214	0.587116	0.340582	0.64317	32.01	33.35	28.91	31.63	34.83	32.35	129.6	94.7	101.6	83.6
FALSE	High	Master Protein	179074	alternative [Homo sapiens]	0	16.718	15	4	27	4	292	32	5.91	443	4	cell differentiation;cell organization and biogenesis;metabolic process;regulation of biological process;transport	cytoplasm;nucleus;spliceosomal complex	protein binding;RNA binding	Pf00076, Pf13893, Pf14259	6426	SRSF1	17	mRNA Processing				1	1.136	1.378	1.386	1.19	1.308	1.564	0.984555	0.83213	0.925142	0.996627	0.898031	0.898412	56.11	60.14	50.44	52.78	58.66	48.05	35.1	106.5	76.2	127
FALSE	High	Master Protein	4557367	bleomycin hydrolase [Homo sapiens]	0	15.072	7	2	17	2	455	52.5	6.27	435	2	metabolic process;response to stimulus	cytoplasm;cytosol;nucleus	catalytic activity;protein binding	Pf03051	642	BLMH	17		ENSG00000108578.14		Antigen processing: Ubiquitination & Proteasome degradation	4	0.263	0.7	0.417	0.19	0.194	0.233	0.128099	0.644539	0.279055	0.0277324	0.034826	0.0604939	64.92	96.38	28.99	58.66	65.82	69.43	179.8	57.7	137.3	77.4
FALSE	High	Master Protein	193785879	unnamed protein product [Homo sapiens]	0	26.788	22	6	30	6	325	35.7	5.64	428	6	cell organization and biogenesis		protein binding;RNA binding	Pf02214	115207	KCTD12	13					0	1.545	1.208	1.108	1.463	1.045	2.251	0.795683	0.931351	0.96152	0.866459	0.954212	0.661415	104.39	99.41	81.08	104.89	83.88	95.12	42.4	108.6	68	112.7
FALSE	High	Master Protein	530381015	PREDICTED: heterogeneous nuclear ribonucleoprotein H isoform X1 [Homo sapiens]	0	18.249	10	3	13	3	472	51.2	6.8	426	3	metabolic process;regulation of biological process;response to stimulus	cytosol;membrane;nucleus;spliceosomal complex	protein binding;RNA binding	Pf00076, Pf08080, Pf14259	3187	HNRNPH1	5; CHR_HG30_PATCH	Mecp2 and Associated Rett Syndrome; mRNA Processing	ENSG00000169045.17; ENSG00000284254.1			2	0.713	0.885	1.079	1.031	0.766	1.3	0.710844	0.840564	0.942914	0.900533	0.728363	0.993091	80.59	59.59	57.64	55.16	55.43	32.54	97.7	89.3	118.3	82.4
FALSE	High	Master Protein	4506691	40S ribosomal protein S16 isoform 1 [Homo sapiens]	0	9.96	18	3	37	3	146	16.4	10.21	423	3	cell organization and biogenesis;metabolic process;transport	cytosol;membrane;ribosome	protein binding;RNA binding;structural molecule activity	Pf00380	6217	RPS16	19	Cytoplasmic Ribosomal Proteins	ENSG00000105193.8	Ribosome	Peptide chain elongation; Eukaryotic Translation Termination; Viral mRNA Translation; Formation of the ternary complex, and subsequently, the 43S complex; L13a-mediated translational silencing of Ceruloplasmin expression; Selenocysteine synthesis; Nonsense Mediated Decay (NMD) independent of the Exon Junction Complex (EJC); Nonsense Mediated Decay (NMD) enhanced by the Exon Junction Complex (EJC)…	38	0.49	0.751	0.987	0.972	0.82	1.573	0.458662	0.706948	0.89628	0.860874	0.790185	0.893325	53.23	51.92	68.12	67.72	51.34	55.85	72.7	86.4	90.3	129
FALSE	High	Master Protein	27462701	filamin-binding LIM protein-1 [Homo sapiens]	0	9.69	6	2	24	2	374	40.3	6.43	415	2	cell organization and biogenesis;regulation of biological process	cytosol	metal ion binding;protein binding	Pf00412	54751	FBLIM1	1					0	2.705	2.338	3.828	2.191	2	2.45	0.411262	0.389219	0.224881	0.57798	0.561798	0.607137	28.88	32.69	43.22	30.71	88.11	140.58	33	100.3	92.8	179.9
FALSE	High	Master Protein	767940188	PREDICTED: serpin B6 isoform X1 [Homo sapiens]	0	31.536	20	7	30	7	454	51.2	6.34	408	7	regulation of biological process;response to stimulus;transport	cytoplasm;cytosol;extracellular;membrane;nucleus	enzyme regulator activity;protein binding	Pf00079	5269	SERPINB6	6					0	0.592	0.533	0.721	0.721	0.753	0.929	0.597716	0.415655	0.684654	0.654989	0.715055	0.805154	44.86	47.3	47.32	44.91	43.81	55.97	63.2	105.6	83.1	136.8
FALSE	High	Master Protein	255682810	MHC class I antigen, partial [Homo sapiens]	0	22.889	31	5	43	1	181	21	5.34	406	5	regulation of biological process;response to stimulus	cell surface;endoplasmic reticulum;Golgi;membrane	protein binding	Pf00129	3106	HLA-B	6	Proteasome Degradation; Allograft Rejection; Type II interferon signaling (IFNG)				3	2.564	1.616	2.357	2.191	2.369	2.419	0.447899	0.699309	0.548491	0.578185	0.429451	0.618264	62.16	65.64	74.21	54.73	69.9	63.64	50.8	130.2	88	119.7
FALSE	High	Master Protein	4505821	prolactin-inducible protein precursor [Homo sapiens]	0	15.232	26	3	18	3	146	16.6	8.05	405	3	metabolic process;regulation of biological process;response to stimulus;transport	extracellular;membrane;nucleus	catalytic activity;protein binding	Pf05326	5304	PIP	7		ENSG00000159763.3		Miscellaneous transport and binding events	2	0.504	0.46	0.19	0.445	0.259	0.282	0.47977	0.307653	0.0306968	0.304205	0.0883786	0.103984	62.77	73.77	71.84	98.24	86.77	88.58	216.3	100.7	78.2	29.5
FALSE	High	Master Protein	158256546	unnamed protein product [Homo sapiens]	0	39.078	18	6	36	6	445	46.8	7.68	400	6	cell organization and biogenesis;metabolic process;response to stimulus	organelle lumen	protein binding	Pf00041, Pf00092, Pf13519	64856	VWA1	1					0	1.643	1.822	1.166	1.213	1.127	1.235	0.754702	0.59374	0.989696	0.992047	0.992515	0.964923	62.86	79.68	75.82	68.28	74.45	60.46	49.7	139.9	143.1	76.1
FALSE	High	Master Protein	1034635238	PREDICTED: serotransferrin isoform X1 [Homo sapiens]	0	27.94	9	6	27	6	698	77	7.12	399	6	cell organization and biogenesis;cellular homeostasis;metabolic process;regulation of biological process;response to stimulus;transport	cell surface;endosome;extracellular;membrane;organelle lumen	enzyme regulator activity;metal ion binding;protein binding;transporter activity	Pf00405, Pf12974	7018	TF	3	Iron metabolism in placenta; Differentiation Pathway; Sudden Infant Death Syndrome (SIDS) Susceptibility Pathways	ENSG00000091513.14	HIF-1 signaling pathway; Mineral absorption	Platelet degranulation ; Post-translational protein phosphorylation; Regulation of Insulin-like Growth Factor (IGF) transport and uptake by Insulin-like Growth Factor Binding Proteins (IGFBPs); Cargo recognition for clathrin-mediated endocytosis; Transferrin endocytosis and recycling	20	2.175	2.227	1.991	2.749	2.643	1.769	0.571966	0.427989	0.693154	0.407961	0.349195	0.846352	48.45	33.91	51.08	41.36	54.44	19.7	14.8	92.6	168.5	110.1
FALSE	High	Master Protein	181486	DNA-binding protein B, partial [Homo sapiens]	0	24.134	18	3	14	3	364	40	9.82	398	3	metabolic process;regulation of biological process	cytoplasm;cytosol;membrane;nucleus;spliceosomal complex	DNA binding;protein binding;RNA binding	Pf00313	4904	YBX1	1	Brain-Derived Neurotrophic Factor (BDNF) signaling pathway; mRNA Processing; Sudden Infant Death Syndrome (SIDS) Susceptibility Pathways				3	1.634	2.008	2.466	2.618	2.296	4.099	0.758057	0.511644	0.511612	0.443782	0.44912	0.271901	45.55	47.23	60.85	48.11	33.1	29.36	58.7	81.8	106.3	112.8
FALSE	High	Master Protein	937827788	L-lactate dehydrogenase B chain isoform LDHBx [Homo sapiens]	0	23.256	18	5	36	4	341	37.4	6.25	396	5	metabolic process	cytoplasm;cytosol;membrane;mitochondrion	catalytic activity;nucleotide binding;protein binding	Pf00056, Pf02866	3945	LDHB	12	Glycolysis and Gluconeogenesis				1	0.754	0.693	0.954	0.892	0.898	0.591	0.754787	0.637392	0.869659	0.804297	0.856747	0.466409	60.18	66.24	58.13	63.55	62.09	59.91	131.1	91.3	71.7	111
FALSE	High	Master Protein	20070125	protein disulfide-isomerase precursor [Homo sapiens]	0	16.679	9	4	14	4	508	57.1	4.87	395	4	cell organization and biogenesis;cellular homeostasis;metabolic process;regulation of biological process;response to stimulus	endoplasmic reticulum;extracellular;membrane;organelle lumen	catalytic activity;metal ion binding;protein binding;RNA binding	Pf00085, Pf01216, Pf13098, Pf13848, Pf13899, Pf13905	5034	P4HB	17		ENSG00000185624.14	Protein processing in endoplasmic reticulum	Post-translational protein phosphorylation; Regulation of Insulin-like Growth Factor (IGF) transport and uptake by Insulin-like Growth Factor Binding Proteins (IGFBPs); VLDL assembly; Chylomicron assembly; Collagen biosynthesis and modifying enzymes; Interleukin-12 family signaling; Detoxification of Reactive Oxygen Species; Hedgehog ligand biogenesis	23	0.278	1.604	5.419	3.471	3.633	5.35	0.146473	0.705963	0.0900945	0.256639	0.179672	0.147648	0	88.57	96.25	75.95	88.37	61.83	30.6	23.4	34.2	227.1
FALSE	High	Master Protein	6649884	Ig heavy chain [Homo sapiens]	0	4.254	8	1	14	1	145	15.4	9.13	391	1				Pf07686								0	100	100	100	100	100	100	1.86615e-17	1.74423e-17	1.91544e-17	1.85662e-17	1.97413e-17	1.97601e-17								95.2	127.7	120.2
FALSE	High	Master Protein	195542246	anti-pneumococcal capsular polysaccharide immunoglobulin heavy chain variable region [Homo sapiens]	0	8.84	10	1	14	1	140	15	7.94	384	1			catalytic activity	Pf03492								0	100	100	100	100	100	100	1.86615e-17	1.74423e-17	1.91544e-17	1.85662e-17	1.97413e-17	1.97601e-17								133.1	129.8	81.7
FALSE	High	Master Protein	179161	antithrombin III [Homo sapiens]	0	12.506	8	3	19	3	464	52.6	6.71	382	3	coagulation;defense response;metabolic process;regulation of biological process;response to stimulus;transport	extracellular;membrane;organelle lumen	enzyme regulator activity;protein binding	Pf00079	462	SERPINC1	1	Complement and Coagulation Cascades				1	2.235	2.911	1.392	2.04	1.611	1.991	0.550726	0.243335	0.921537	0.634711	0.731774	0.754849	64.02	65.31	60.47	63.14	58.91	61.76	38.5	111.4	119.3	105.6
FALSE	High	Master Protein	119567981	lipoprotein, Lp(a) [Homo sapiens]	0	11.331	3	3	19	3	1169	130.8	6.15	382	3	cell organization and biogenesis;metabolic process;regulation of biological process;transport	extracellular	catalytic activity;enzyme regulator activity;protein binding	Pf00051, Pf00089, Pf09342, Pf13365	4018	LPA	6					0	1.906	2.734	3.371	3.445	1.898	4.846	0.643397	0.27916	0.296193	0.261165	0.604694	0.187476	105.57	114.21	99.06	93.39	94.63	91.88	55.2	65.3	101.6	113.6
FALSE	High	Master Protein	62087230	poly(rC)-binding protein 2 isoform b variant [Homo sapiens]	0	23.23	15	4	26	2	373	39.5	7.06	380	4	defense response;metabolic process;regulation of biological process;response to stimulus	cytoplasm;cytosol;membrane;nucleus	DNA binding;protein binding;RNA binding	Pf00013, Pf13014	5094	PCBP2	12	mRNA Processing				1	0.778	0.834	0.794	0.998	0.882	1.355	0.776159	0.793601	0.752087	0.884847	0.846094	0.984816	25.2	25.22	35.97	24.94	25.54	24.86	78.6	120.8	44.6	126.8
FALSE	High	Master Protein	4557581	fatty acid-binding protein, epidermal [Homo sapiens]	0	22.485	29	5	29	5	135	15.2	7.01	378	5	metabolic process;transport	cytoplasm;cytosol;extracellular;membrane;organelle lumen	protein binding;transporter activity	Pf00061	2171	FABP5	8	PPAR signaling pathway	ENSG00000164687.10	PPAR signaling pathway	Triglyceride catabolism; Signaling by Retinoic Acid; Neutrophil degranulation	12	0.375	0.466	0.312	0.379	0.333	0.402	0.288823	0.316417	0.137724	0.211074	0.168617	0.245754	84.02	86.79	77.53	78.02	80.93	75.09	214.3	71.2	78.5	65.1
FALSE	High	Master Protein	119584080	sorbin and SH3 domain containing 3, isoform CRA_d [Homo sapiens]	0	8.772	2	1	11	1	725	81.1	9.06	367	1	cell organization and biogenesis;regulation of biological process	cytoskeleton;cytosol;nucleus	protein binding;structural molecule activity	Pf00018, Pf02208, Pf07653, Pf14604	10174	SORBS3	8					0	1.192	0.785	1.074	1.082	1.17	0.693	0.956868	0.744923	0.940533	0.934636	0.96832	0.590983	9.06	49.87	38.44	24.18	24.06	11.27	97.4	116.1	76.5	104.6
FALSE	High	Master Protein	6912646	neuroplastin isoform b precursor [Homo sapiens]	0	4.886	3	1	11	1	398	44.4	7.99	363	1	cell organization and biogenesis;cellular homeostasis;regulation of biological process;response to stimulus	cell surface;membrane	protein binding	Pf00047, Pf07679, Pf07686, Pf13895, Pf13927	27020	NPTN	15		ENSG00000156642.16		Neurotransmitter receptors and postsynaptic signal transmission	3	3.373	3.113	2.862	2.77	3.103	3.026	0.27913	0.207016	0.401878	0.402545	0.270606	0.444579	34.54	54.1	39.99	40.8	38.4	33.29	39.1	129.8	110.9	111.9
FALSE	High	Master Protein	178757	apolipoprotein A-IV precursor [Homo sapiens]	0	19.013	14	6	27	6	396	45.4	5.44	362	6	cell organization and biogenesis;defense response;metabolic process;regulation of biological process;response to stimulus;transport	cell surface;cytosol;endosome;extracellular;organelle lumen	antioxidant activity;catalytic activity;enzyme regulator activity;metal ion binding;protein binding;transporter activity	Pf01442, Pf06386, Pf07902	337	APOA4	11	Statin Pathway				1	2.525	2.773	2.473	1.958	2.715	1.513	0.459061	0.270345	0.509579	0.667838	0.331785	0.921043	85.52	76.17	76.34	74.68	74.76	66.63	26.5	141	129.6	115.9
FALSE	High	Master Protein	32211	unnamed protein product [Homo sapiens]	0	15.033	13	3	33	1	296	33.4	6.93	360	3	response to stimulus	membrane		Pf00969, Pf07654								0	0.067	0.277	0.083	0.177	0.207	0.01	0.000926066	0.0774123	0.00103273	0.0215213	0.0433363	1.97601e-17	138.18	0.62	167.44	0	41.61		311.8	20.7	86.4	26
FALSE	High	Master Protein	13385408	60S ribosomal protein L11 [Mus musculus]	0	10.434	13	2	7	2	178	20.2	9.6	356	2	cell organization and biogenesis;metabolic process;regulation of biological process;transport	cytoplasm;membrane;nucleus;ribosome	protein binding;RNA binding;structural molecule activity	Pf00281, Pf00673	67025	Rpl11	4	Cytoplasmic Ribosomal Proteins; mRNA processing	ENSMUSG00000059291.15	Ribosome	L13a-mediated translational silencing of Ceruloplasmin expression; Nonsense Mediated Decay (NMD) independent of the Exon Junction Complex (EJC); Nonsense Mediated Decay (NMD) enhanced by the Exon Junction Complex (EJC); GTP hydrolysis and joining of the 60S ribosomal subunit; Formation of a pool of free 40S subunits; Major pathway of rRNA processing in the nucleolus and cytosol; SRP-dependent cot…	18	0.961	1.498	1.63	1.16	0.836	1.555	0.914105	0.765467	0.823924	0.980014	0.806207	0.901172	35.67	30.18	35.41	61.45	52.33	48.92	72	69.2	107.8	128.7
FALSE	High	Master Protein	46276863	parathymosin [Homo sapiens]	0	5.317	11	1	16	1	102	11.5	4.16	356	1	metabolic process	nucleus			5763	PTMS	12		ENSG00000159335.15			0	2.227	1.707	2.346	2.658	2.639	3.679	0.554147	0.650141	0.552438	0.434528	0.350174	0.334333	67.35	99.53	71.95	70.02	76.86	72.85	44.7	99.9	114.1	122.4
FALSE	High	Master Protein	224036254	Chain A, Crystal Structure Of Human Squamous Cell Carcinoma Antigen 1	0	44.94	28	9	25	3	401	45.8	7.25	354	9				Pf00079								0	0.408	0.852	0.267	0.482	0.295	0.481	0.339017	0.811518	0.0892972	0.357502	0.130482	0.34914	105.81	63.81	58.7	82.14	73.02	52.41	203.6	40.7	126	45
FALSE	High	Master Protein	530389143	PREDICTED: plectin isoform X3 [Homo sapiens]	0	42.18	4	14	53	14	4689	532.1	5.97	353	14	cell organization and biogenesis	cytoplasm;cytoskeleton;cytosol;membrane	protein binding;RNA binding;structural molecule activity	Pf00307, Pf00681, Pf03501, Pf07812	5339	PLEC	8					0	1.468	1.314	1.819	1.849	1.694	2.001	0.831482	0.865622	0.752087	0.682434	0.692746	0.753059	78.98	79.3	78.13	76.49	70.67	75.38	44.1	112.6	80.2	138.4
FALSE	High	Master Protein	159163685	Chain B, Solution Structure Of The Human Mms2-Ubiquitin Complex	0	13.313	45	3	41	1	76	8.6	7.25	352	3			protein binding	Pf00240, Pf11976, Pf13019, Pf13881, Pf14560								0	0.946	1.393	1.223	1.082	1.108	1.065	0.902352	0.821606	0.993128	0.935124	0.995583	0.877724	14.6	13.29	27.14	53.31	36.42	12.28	91.3	86.3	127.2	104.9
FALSE	High	Master Protein	399498490	cysteine-rich protein 2 isoform 2 [Homo sapiens]	0	25.073	18	2	13	2	282	30.2	8.22	352	2	regulation of biological process		metal ion binding;protein binding	Pf00412	1397	CRIP2	14		ENSG00000182809.10			0	1.393	1.575	1.593	1.583	1.456	1.702	0.869961	0.720999	0.838483	0.815552	0.818892	0.87642	5.81	5.63	23.57	18.2	25.24	6.73	68.1	94.9	107.3	108.5
FALSE	High	Master Protein	4885381	histone H1.5 [Homo sapiens]	0	47.486	18	6	19	1	226	22.6	10.92	351	6	cell organization and biogenesis;regulation of biological process	chromosome;nucleus	DNA binding;protein binding;RNA binding	Pf00538	3009	HIST1H1B	6		ENSG00000184357.4		Formation of Senescence-Associated Heterochromatin Foci (SAHF); Activation of DNA fragmentation factor	10	100	100	100	100	100	100	1.86615e-17	1.74423e-17	1.91544e-17	1.85662e-17	1.97413e-17	1.97601e-17								114.3	185.7	90.9
FALSE	High	Master Protein	54696300	proteasome (prosome, macropain) subunit, alpha type, 5 [Homo sapiens]	0	7.917	9	2	26	2	241	26.4	4.79	347	2	metabolic process;regulation of biological process;response to stimulus;transport	cytoplasm;cytosol;extracellular;nucleus;organelle lumen;proteasome	catalytic activity;protein binding	Pf00227, Pf10584	5686	PSMA5	1	Proteasome Degradation				1	2.466	1.782	2.372	2.282	2.662	2.785	0.47745	0.614376	0.543928	0.547584	0.355588	0.506355	23.24	21.36	24.47	25.97	37.22	42.22	40.8	134.8	70.9	141.8
FALSE	High	Master Protein	1034591669	PREDICTED: tight junction protein ZO-1 isoform X1 [Homo sapiens]	0	37.589	5	8	20	8	1878	210.3	7.37	346	8	cell communication;cell organization and biogenesis;regulation of biological process;response to stimulus	cytoplasm;cytosol;membrane	protein binding	Pf00018, Pf00595, Pf00625, Pf00791, Pf07653, Pf13180	7082	TJP1	15					0	0.893	0.695	1.38	1.029	1.514	0.729	0.872146	0.638547	0.92588	0.900533	0.790185	0.627704	81.11	76.53	86.88	99.74	83.06	72.94	56.8	96.4	34.5	158.6
FALSE	High	Master Protein	13569962	ras-related protein Rab-1B [Homo sapiens]	0	19.625	25	3	10	3	201	22.2	5.73	346	3	cell organization and biogenesis;metabolic process;regulation of biological process;response to stimulus;transport	cytoplasm;cytosol;Golgi;membrane;mitochondrion	catalytic activity;nucleotide binding;protein binding	Pf00025, Pf00071, Pf01926, Pf04670, Pf08477, Pf09439	81876	RAB1B	11		ENSG00000174903.15	Legionellosis	COPI-dependent Golgi-to-ER retrograde traffic; COPII (Coat Protein 2) Mediated Vesicle Transport; COPI-mediated anterograde transport; Golgi Cisternae Pericentriolar Stack Reorganization; RAB GEFs exchange GTP for GDP on RABs; RAB geranylgeranylation	21	1.793	0.947	0.814	0.757	0.754	0.778	0.684353	0.892799	0.752087	0.674524	0.705761	0.668472	94.72	85.68	78.26	46.72	44.23	21.51	28.6	65.2	126.5	157.2
FALSE	High	Master Protein	4506707	40S ribosomal protein S25 [Homo sapiens]	0	5.928	15	2	18	2	125	13.7	10.11	345	2	cell organization and biogenesis;metabolic process;transport	cytosol;nucleus;ribosome	catalytic activity;nucleotide binding;protein binding;RNA binding;structural molecule activity	Pf03297	6230	RPS25	11; CHR_HG2217_PATCH	Cytoplasmic Ribosomal Proteins	ENSG00000280831.2; ENSG00000118181.10	Ribosome	Peptide chain elongation; Eukaryotic Translation Termination; Viral mRNA Translation; Formation of the ternary complex, and subsequently, the 43S complex; L13a-mediated translational silencing of Ceruloplasmin expression; Selenocysteine synthesis; Nonsense Mediated Decay (NMD) independent of the Exon Junction Complex (EJC); Nonsense Mediated Decay (NMD) enhanced by the Exon Junction Complex (EJC)…	38	1.352	1.76	2.64	3.016	2.847	3.781	0.885205	0.625582	0.462553	0.347411	0.30178	0.316818	109.12	106.55	109.51	108.92	115.87	109.06	23.3	70.6	113.8	159.9
FALSE	High	Master Protein	187855	cell surface glycoprotein [Homo sapiens]	0	13.663	14	3	34	1	266	29.9	7.2	345	3	regulation of biological process;response to stimulus	membrane		Pf00969, Pf07654	3127	HLA-DRB5	6	Allograft Rejection				1	2.692	1.585	0.668	0.911	100	100	0.412408	0.715807	0.613993	0.818033	1.97413e-17	1.97601e-17	10.83	54.49	57.19	131.42			72.9	196.3	115.6	48.7
FALSE	High	Master Protein	20269390	TRK-fused gene/anaplastic large cell lymphoma kinase extra long form [Homo sapiens]	0	6.858	2	2	25	2	803	88.6	6.33	335	2	metabolic process;regulation of biological process;response to stimulus	membrane	catalytic activity;nucleotide binding;protein binding;receptor activity;signal transducer activity	Pf00069, Pf00564, Pf07714, Pf08232, Pf14531								0	1.06	0.721	1.127	1.048	1.2	1.154	0.965026	0.671193	0.971335	0.911879	0.951267	0.923281	52.19	35.57	46.73	46.8	68.48	75.24	43	139.9	68.5	121.7
FALSE	High	Master Protein	189069413	unnamed protein product [Homo sapiens]	0	49.098	18	13	22	13	842	97	7.03	333	13	metabolic process	cytoplasm;cytosol	catalytic activity;nucleotide binding;protein binding	Pf00343	5837	PYGM	11	Glycogen Metabolism				1	0.578	0.403	0.371	0.407	0.36	0.415	0.582298	0.22917	0.213112	0.249216	0.205349	0.261513	129.33	118.67	122.92	124.67	119.14	129.12	212.9	79.7	55.6	100
FALSE	High	Master Protein	58222968	anti-tetanus toxoid immunoglobulin light chain variable region [Homo sapiens]	0	3.501	8	1	16	1	110	11.9	7.96	333	1				Pf00047, Pf07679, Pf07686								0	100	100	100	100	100	100	1.86615e-17	1.74423e-17	1.91544e-17	1.85662e-17	1.97413e-17	1.97601e-17								115.2	122.6	96
FALSE	High	Master Protein	119616181	IQ motif containing GTPase activating protein 2, isoform CRA_a [Homo sapiens]	0	29.753	4	7	19	7	1640	187.8	5.73	331	7	cell organization and biogenesis;regulation of biological process;response to stimulus;transport	cell surface;cytoplasm;cytoskeleton;cytosol;membrane	enzyme regulator activity;protein binding	Pf00307, Pf00616, Pf03836	10788	IQGAP2	5	G13 Signaling Pathway				1	1.229	0.658	1.044	1.239	1.56	0.411	0.94331	0.59005	0.921792	0.977924	0.763156	0.256774	98.47	119.82	99.76	101.57	100.76	61.8	21.7	143.1	52.1	168.5
FALSE	High	Master Protein	4502599	carbonyl reductase [NADPH] 1 isoform 1 [Homo sapiens]	0	10.387	11	3	28	3	277	30.4	8.32	331	3	cell differentiation;metabolic process	cytoplasm;cytosol	catalytic activity	Pf00106, Pf01370, Pf08659, Pf13561	873; 54093	CBR1; SETD4	21	NRF2 pathway	ENSG00000159228.12	Chemical carcinogenesis; Metabolism of xenobiotics by cytochrome P450; Metabolic pathways; Arachidonic acid metabolism	Synthesis of Prostaglandins (PG) and Thromboxanes (TX)	10	0.841	0.691	0.959	0.842	0.988	0.943	0.830446	0.633827	0.875431	0.754372	0.92482	0.815272	40.28	37.86	37.67	42.84	39.12	37.25	107.5	83.5	76	114.5
FALSE	High	Master Protein	133737094	MHC class II antigen [Homo sapiens]	0	13.745	14	3	33	0	266	29.9	8.18	327	3	response to stimulus	membrane		Pf00969, Pf07654								0
FALSE	High	Master Protein	5031631	lysosome membrane protein 2 isoform 1 precursor [Homo sapiens]	0	5.194	2	1	19	1	478	54.3	5.14	324	1	cell organization and biogenesis;regulation of biological process;transport	membrane;organelle lumen;vacuole	protein binding;receptor activity	Pf01130	950	SCARB2	4	Primary Focal Segmental Glomerulosclerosis FSGS	ENSG00000138760.9	Lysosome	Cargo recognition for clathrin-mediated endocytosis	6	3.461	2.309	3.088	2.296	2.703	2.995	0.265253	0.39897	0.350469	0.543515	0.334265	0.45256	43.42	62.54	38.82	42.89	33.34	44.43	44.8	125.4	103.5	125.3
FALSE	High	Master Protein	189053311	unnamed protein product [Homo sapiens]	0	9.545	24	2	6	2	105	11.7	7.18	324	2	regulation of biological process;response to stimulus;transport	cytoplasm;extracellular;nucleus;organelle lumen	metal ion binding;protein binding	Pf00036, Pf01023, Pf13499	6282	S100A11	1					0	0.306	0.506	0.324	0.364	0.331	0.562	0.186077	0.376053	0.151867	0.192439	0.165683	0.434641	42.65	34.77	24.39	26.25	16.8	12.27	161.4	82.2	91.1	59.7
FALSE	High	Master Protein	695271700	neutrophil defensin 1 isoform 1 preproprotein [Homo sapiens]	0	8.837	19	3	43	3	101	11	7.65	322	3	cell organization and biogenesis;cellular component movement;defense response;regulation of biological process;response to stimulus;transport	extracellular;organelle lumen		Pf00323, Pf00879	728358; 1667	DEFA1B; DEFA1	8					0	0.861	0.664	1.581	1.547	1.371	5.448	0.845326	0.597516	0.844581	0.831768	0.861322	0.141363	40.18	70.54	87.56	78.82	56.38	80.65	75.1	79.3	62.4	138.4
FALSE	High	Master Protein	767938662	PREDICTED: calnexin isoform X2 [Homo sapiens]	0	3.882	1	1	15	1	646	73.4	4.65	321	1	metabolic process;regulation of biological process;response to stimulus;transport	endoplasmic reticulum;membrane;organelle lumen;ribosome	metal ion binding;protein binding;RNA binding	Pf00262	821	CANX	5					0	1.138	0.995	1.295	0.95	1.095	1.249	0.982995	0.931101	0.967185	0.848425	0.98791	0.972015	51.02	47.52	51.11	51.32	42.14	44.27	88.6	98.8	102.5	107.1
FALSE	High	Master Protein	189053201	unnamed protein product [Homo sapiens]	0	27.741	43	4	25	4	114	13.2	6.13	319	4	cell communication;cell death;cellular component movement;defense response;metabolic process;regulation of biological process;response to stimulus;transport	cytoplasm;cytoskeleton;cytosol;extracellular;membrane;nucleus;organelle lumen	antioxidant activity;catalytic activity;metal ion binding;protein binding;signal transducer activity	Pf00036, Pf01023, Pf13499, Pf13833	6280	S100A9	1	IL1 and megakaryocytes in obesity				1	0.735	0.462	0.574	0.899	0.618	1.039	0.734539	0.310504	0.495267	0.810569	0.55856	0.877724	107.04	101.6	105.94	111.32	103.77	105.16	107.3	61.7	124.9	77.2
FALSE	High	Master Protein	260099723	L-lactate dehydrogenase A chain isoform 3 [Homo sapiens]	0	15.105	11	4	24	3	361	39.8	8.43	318	4	metabolic process;regulation of biological process;response to stimulus	cytosol;membrane;nucleus	catalytic activity;nucleotide binding;protein binding	Pf00056, Pf02866	3939	LDHA	11	Cori Cycle; Photodynamic therapy-induced HIF-1 survival signaling; Amino Acid metabolism; Glycolysis and Gluconeogenesis	ENSG00000134333.13			4	0.794	0.617	0.982	0.874	0.891	1.017	0.789421	0.534921	0.891524	0.786118	0.852279	0.87642	83.93	51.1	90.1	62.3	73.32	53.28	71.6	103.8	72.8	150.8
FALSE	High	Master Protein	22538467	proteasome subunit beta type-4 [Homo sapiens]	0	6.192	7	2	16	2	264	29.2	5.97	312	2	metabolic process;regulation of biological process;response to stimulus;transport	cytoplasm;cytosol;nucleus;proteasome	catalytic activity;enzyme regulator activity;protein binding	Pf00227	5692	PSMB4	1	Proteasome Degradation	ENSG00000159377.10	Proteasome	Regulation of RAS by GAPs; CDT1 association with the CDC6:ORC:origin complex; Downstream TCR signaling; UCH proteinases; NIK-->noncanonical NF-kB signaling; Hh mutants that don't undergo autocatalytic processing are degraded by ERAD; SCF-beta-TrCP mediated degradation of Emi1; Cross-presentation of soluble exogenous antigens (endosomes); Separation of Sister Chromatids; Vpu mediated degradation o…	150	3.28	2.944	2.411	3.819	5.473	4.734	0.294114	0.236807	0.530535	0.205931	0.0590914	0.197962	83.07	113.3	68.84	86.72	118.15	101.31	37.2	121.1	107.9	93.2
FALSE	High	Master Protein	205371751	RecName: Full=EMILIN-1; AltName: Full=Elastin microfibril interface-located protein 1; Short=Elastin microfibril interfacer 1; Flags: Precursor	0	14.014	4	4	31	4	1016	106.6	5.15	307	4	cell organization and biogenesis;cellular component movement	extracellular	protein binding;structural molecule activity	Pf00386, Pf07546	11117	EMILIN1	2				Molecules associated with elastic fibres	3	1.519	1.763	1.273	1.535	1.316	1.523	0.807009	0.623913	0.978357	0.838001	0.892775	0.915504	51.57	36.9	37.02	24.31	44.58	10.89	75.9	141	102.9	87.2
FALSE	High	Master Protein	119599260	profilin 2, isoform CRA_c, partial [Homo sapiens]	0	9.244	7	2	11	2	334	34.9	10.29	307	2	cell organization and biogenesis;regulation of biological process	cytoplasm;cytoskeleton	catalytic activity;protein binding	Pf00235	5217	PFN2	3					0	1.754	0.961	1.585	1.647	1.705	1.265	0.703566	0.904267	0.842521	0.78222	0.687593	0.978691	40.01	58.63	35.85	46.37	38.47	36	83.6	137.6	46.6	132.8
FALSE	High	Master Protein	747155569	Chain A, Ser65 Phosphorylated Ubiquitin, Major Conformation	0	14.315	41	3	41	1	76	8.6	7.25	306	3			protein binding	Pf00240, Pf11976, Pf13019, Pf13881, Pf14560								0	0.314	0.672	0.429	0.519	0.389	0.824	0.197999	0.608615	0.294152	0.405186	0.244997	0.710182	108.63	202.99	129.05	100.8	135.77	162.17	160.2	50.4	107.6	98.6
FALSE	High	Master Protein	31615803	Chain A, Synthetic Ubiquitin With Fluoro-Leu At 50 And 67	0	10.794	45	3	44	1	76	8.6	7.25	306	3			protein binding	Pf00240, Pf11976, Pf13019, Pf13881, Pf14560								0
FALSE	High	Master Protein	1034608894	PREDICTED: 40S ribosomal protein S19 isoform X1 [Homo sapiens]	0	8.123	10	3	21	3	193	21	10.3	305	3	cell differentiation;cell organization and biogenesis;cellular component movement;defense response;metabolic process;regulation of biological process;response to stimulus;transport	cytoplasm;cytosol;membrane;ribosome	protein binding;RNA binding;structural molecule activity	Pf01090	6223	RPS19	19	Cytoplasmic Ribosomal Proteins				1	0.789	1.16	1.115	1.181	0.921	2.203	0.786354	0.961997	0.964506	0.992047	0.869659	0.678101	32.64	47.48	43.47	58.39	43.37	42.18	132.4	50	102.9	131.9
FALSE	High	Master Protein	119579121	hCG27283 [Homo sapiens]	0	11.3	21	2	21	2	115	13	10.7	305	2	metabolic process	ribosome	structural molecule activity	Pf01283								0	1.838	1.656	2.506	1.985	1.352	2.452	0.666694	0.678747	0.502925	0.65515	0.868474	0.606722	120.16	102.47	125.5	113.98	118.13	111.3	67	95.1	77.4	131.9
FALSE	High	Master Protein	662033922	astrocytic phosphoprotein PEA-15 isoform a [Homo sapiens]	0	4.656	7	1	13	1	151	17.3	4.89	305	1	cell death;metabolic process;regulation of biological process;response to stimulus;transport	cytosol;nucleus	protein binding	Pf01335	8682	PEA15	1	Apoptosis Modulation and Signaling	ENSG00000162734.12			1	1.743	1.518	2.441	2.134	2.373	2.113	0.708745	0.75339	0.52067	0.598201	0.412943	0.707285	28.04	30.11	31	18.31	28.8	13.23	57	99.4	86.6	139.2
FALSE	High	Master Protein	8922567	protein eva-1 homolog B [Homo sapiens]	0	14.646	15	1	5	1	165	18.4	4.73	305	1		membrane	protein binding	Pf14851	55194	EVA1B	1		ENSG00000142694.6			0		100	100	100	100			1.74423e-17	1.91544e-17	1.85662e-17	1.97413e-17										232	89.7
FALSE	High	Master Protein	230867	Chain R, Twinning In Crystals Of Human Skeletal Muscle D-Glyceraldehyde-3- Phosphate Dehydrogenase	0	8.94	7	3	59	1	334	35.9	7.06	304	3	metabolic process		catalytic activity	Pf00044, Pf02800								0	0.578	0.528	0.67	0.624	0.736	0.628	0.582126	0.409867	0.616401	0.544223	0.695125	0.514005	29.46	39.83	26.77	30.17	32.99	37.38	151.9	83.6	76.4	97.2
FALSE	High	Master Protein	47077837	unnamed protein product [Homo sapiens]	0	4.558	5	1	21	1	220	24.3	7.39	297	1	cell organization and biogenesis;transport	membrane	protein binding;structural molecule activity	Pf01284	114569	MAL2	8					0	2.018	1.208	1.625	1.816	1.847	1.178	0.627249	0.931351	0.826559	0.698907	0.623508	0.935092	72.99	73.33	71.45	66.02	66.43	66.03	58.4	137.7	70.5	115.6
FALSE	High	Master Protein	38571606	Ribosomal protein L23 [Homo sapiens]	0	17.917	20	3	20	3	140	14.9	10.62	296	3	cell organization and biogenesis;metabolic process;regulation of biological process;response to stimulus;transport	cytoplasm;cytosol;membrane;ribosome	protein binding;RNA binding;structural molecule activity	Pf00238	9349	RPL23	17	Cytoplasmic Ribosomal Proteins				1	2.846	3.295	6.373	5.041	4.743	7.365	0.380421	0.177511	0.055555	0.100832	0.0876922	0.0623387	100.76	98.75	117.6	98.72	111.02	92.66	8	99.5	114.3	109.2
FALSE	High	Master Protein	62420949	actin-like protein, partial [Homo sapiens]	0	38.781	59	3	17	2	103	11.6	6.13	296	3		cytoplasm;cytoskeleton	nucleotide binding;protein binding	Pf00022	345651	ACTBL2	5					0	1.396	1.092	1.382	0.01	1.475	0.01	0.868791	0.996427	0.92588	1.85662e-17	0.810094	1.97601e-17	54.84	54.84	54.84		33.62		102.6	143.3	112.1	141.9
FALSE	High	Master Protein	379997133	MHC class I antigen, partial [Homo sapiens]	0	15.278	23	4	16	1	181	21	5.72	296	4	regulation of biological process;response to stimulus	cell surface;endoplasmic reticulum;Golgi;membrane	protein binding	Pf00129	3106	HLA-B	6	Proteasome Degradation; Allograft Rejection; Type II interferon signaling (IFNG)				3	100	100	100	100	100	100	1.86615e-17	1.74423e-17	1.91544e-17	1.85662e-17	1.97413e-17	1.97601e-17								109.2	83	153.7
FALSE	High	Master Protein	119596372	splicing factor, arginine/serine-rich 6, isoform CRA_c [Homo sapiens]	0	5.615	5	2	22	2	383	43	11.72	296	2	cell organization and biogenesis;metabolic process;regulation of biological process;response to stimulus;transport		protein binding;RNA binding	Pf00076, Pf08777, Pf13893, Pf14259	6431	SRSF6	20	mRNA Processing				1	0.986	1.093	1.403	1.392	1.345	2.189	0.931438	0.996643	0.915886	0.900533	0.872165	0.682711	60.04	73.81	43.99	51.53	47.53	41.44	92.5	85.1	71.3	121
FALSE	High	Master Protein	1199487	collagen binding protein 2 [Homo sapiens]	0	14.272	6	2	6	2	418	46.5	8.84	296	2	cell organization and biogenesis;metabolic process;regulation of biological process;response to stimulus	endoplasmic reticulum;membrane;organelle lumen	enzyme regulator activity;protein binding;RNA binding	Pf00079	871	SERPINH1	11	Endochondral Ossification				1	0.563	0.683	0.561	0.593	0.408	0.937	0.563316	0.623287	0.476608	0.50027	0.267085	0.811073	69.59	64.22	64.38	93.43	76.4	71.93	116.2	54.8	88	145.4
FALSE	High	Master Protein	767910533	PREDICTED: complement factor H-related protein 5 isoform X1 [Homo sapiens]	0	10.185	4	2	7	1	572	65	7.53	294	2	defense response;metabolic process;regulation of biological process;response to stimulus	extracellular	protein binding	Pf00084	81494	CFHR5	1					0	100	100	100	100	100	100	1.86615e-17	1.74423e-17	1.91544e-17	1.85662e-17	1.97413e-17	1.97601e-17								134.3	153.3	85.8
FALSE	High	Master Protein	469474583	Chain B, Complex Structure Of Ospi And Ubc13	0	8.45	12	2	22	2	172	19.3	7.71	291	2			protein binding	Pf00179, Pf05773								0	1.561	1.771	1.673	1.863	1.673	1.957	0.789264	0.619406	0.801664	0.679241	0.702923	0.767576	63.59	46.81	60.45	43.98	56.9	42.38	60	98.8	107.9	102.5
FALSE	High	Master Protein	14250063	Peroxiredoxin 3 [Homo sapiens]	0	8.339	5	1	8	1	256	27.7	7.5	290	1	cell death;cell differentiation;cell organization and biogenesis;cellular homeostasis;metabolic process;regulation of biological process;response to stimulus	cytoplasm;cytosol;endosome;mitochondrion;organelle lumen	antioxidant activity;catalytic activity;enzyme regulator activity;protein binding	Pf00578, Pf08534, Pf10417, Pf13905	10935	PRDX3	10	Selenium Micronutrient Network				1	2.119	3.358	2.579	2.072	2.134	3.676	0.588852	0.168792	0.47958	0.621781	0.502586	0.334801	37.21	62.12	36.95	15.03	12.25	13.03	44.9	95.2	150.9	115.9
FALSE	High	Master Protein	4506685	40S ribosomal protein S13 [Homo sapiens]	0	12.474	19	3	31	3	151	17.2	10.54	289	3	cell organization and biogenesis;metabolic process;regulation of biological process;transport	cytosol;membrane;nucleus;ribosome	protein binding;RNA binding;structural molecule activity	Pf00312, Pf08069	6207	RPS13	11	Cytoplasmic Ribosomal Proteins	ENSG00000110700.6	Ribosome	Peptide chain elongation; Eukaryotic Translation Termination; Viral mRNA Translation; Formation of the ternary complex, and subsequently, the 43S complex; L13a-mediated translational silencing of Ceruloplasmin expression; Selenocysteine synthesis; Nonsense Mediated Decay (NMD) independent of the Exon Junction Complex (EJC); Nonsense Mediated Decay (NMD) enhanced by the Exon Junction Complex (EJC)…	38	0.864	0.867	0.96	1.51	1.09	2.113	0.848496	0.824337	0.875752	0.848425	0.986951	0.707285	56.81	82.1	97.81	83.85	90.31	84.63	131.4	66.4	91.6	115.2
FALSE	High	Master Protein	15778930	ARP2 actin-related protein 2 homolog (yeast) [Homo sapiens]	0	8.474	6	2	12	2	394	44.7	6.74	288	2	cell division;cell organization and biogenesis;cellular component movement;regulation of biological process;response to stimulus;transport	cytoplasm;cytoskeleton;cytosol;extracellular;membrane;organelle lumen	nucleotide binding;protein binding;structural molecule activity	Pf00022	10097	ACTR2	2					0	2.134	1.454	2.672	2.301	2.686	3.041	0.583442	0.789327	0.452772	0.541296	0.338129	0.441259	39.05	50.15	39.26	53.58	43.03	47.91	67.3	79.5	80.3	175.9
FALSE	High	Master Protein	253723240	Chain A, Structure And Influence On Stability And Activity Of The N- Terminal Propetide Part Of Lung Surfactant Protein C	0	3.924	25	1	13	1	32	3.6	10.9	287	1				Pf08999								0	0.386	0.269	0.227	0.249	0.26	0.428	0.306375	0.0703137	0.0549115	0.0680703	0.0899731	0.275203	60.12	96.03	51.87	86.78	86.16	87.74	243.5	94.1	55.4	55.3
FALSE	High	Master Protein	13937391	guanine nucleotide-binding protein G(I)/G(S)/G(T) subunit beta-2 [Mus musculus]	0	19.839	16	5	22	5	340	37.3	6	284	5	regulation of biological process;response to stimulus	cytoplasm;membrane	catalytic activity;protein binding;signal transducer activity	Pf00400	14693	Gnb2	5	Chemokine signaling pathway; G Protein Signaling Pathways; Focal Adhesion-PI3K-Akt-mTOR-signaling pathway; Myometrial Relaxation and Contraction Pathways; Calcium Regulation in the Cardiac Cell	ENSMUSG00000029713.15	GABAergic synapse; Retrograde endocannabinoid signaling; Serotonergic synapse; Alcoholism; Chemokine signaling pathway; Dopaminergic synapse; Morphine addiction; Circadian entrainment; Pathways in cancer; PI3K-Akt signaling pathway; Glutamatergic synapse; Ras signaling pathway; Cholinergic synapse	Glucagon signaling in metabolic regulation; Glucagon-like Peptide-1 (GLP1) regulates insulin secretion; Cooperation of PDCL (PhLP1) and TRiC/CCT in G-protein beta folding; Adrenaline,noradrenaline inhibits insulin secretion; Activation of G protein gated Potassium channels; Vasopressin regulates renal water homeostasis via Aquaporins; Glucagon-type ligand receptors; Inhibition of voltage gated Ca…	47	3.234	1.815	3.089	3.001	3.297	3.87	0.30307	0.597516	0.350469	0.350915	0.217139	0.302666	82.94	103.74	76.18	92.58	82.09	78.08	36	121.4	94	125.2
FALSE	High	Master Protein	308818195	dihydropyrimidinase-related protein 2 isoform 1 [Homo sapiens]	0	17.08	6	4	21	4	677	73.5	6.35	284	4	cell organization and biogenesis;cellular component movement;metabolic process;regulation of biological process;response to stimulus;transport	cytoplasm;cytosol;membrane;mitochondrion	catalytic activity;protein binding	Pf01979, Pf07969, Pf13147, Pf13594	1808	DPYSL2	8	Regulation of Microtubule Cytoskeleton; Brain-Derived Neurotrophic Factor (BDNF) signaling pathway	ENSG00000092964.17			2	1.379	0.838	1.378	1.185	1.352	1.2	0.878027	0.796947	0.926585	0.994624	0.868474	0.947187	83.12	100.81	85.52	76.03	77.01	92.44	25.3	119.2	96.7	134.9
FALSE	High	Master Protein	426336621	PREDICTED: 60S ribosomal protein L31 isoform 5 [Gorilla gorilla gorilla]	0	9.082	18	2	12	2	130	15.1	10.37	284	2	metabolic process	ribosome	structural molecule activity	Pf01198	101128896	RPL31	2A; 2a		ENSGGOG00000006432.2			0	2.086	1.97	2.58	2.64	2.283	3.792	0.600366	0.528361	0.479347	0.439229	0.452779	0.315121	66.69	77.72	57.52	60.22	73.4	65.67	51.1	97.3	75.3	124.2
FALSE	High	Master Protein	4680715	CGI-38 protein [Homo sapiens]	0	17.759	26	4	10	4	176	19	9.01	282	4	cell organization and biogenesis		protein binding	Pf05517	51673	TPPP3	16					0	1.031	1.064	1.262	1.593	1.807	0.81	0.951667	0.980635	0.980949	0.810612	0.638997	0.69811	63.36	56.3	92.71	77.71	73.68	66.35	87.7	73.3	50.7	133.4
FALSE	High	Master Protein	109731764	Complement component 8, gamma polypeptide [Homo sapiens]	0	11.989	13	2	8	2	202	22.2	8.65	278	2	defense response;metabolic process;regulation of biological process;response to stimulus	extracellular	protein binding	Pf00061	733	C8G	9	Complement Activation; Complement and Coagulation Cascades				2	1.995	2.194	0.652	1.079	0.752	0.656	0.634667	0.441098	0.59556	0.932528	0.718599	0.549297	46.48	46.82	3.71	16.9	55.83	37.74	39.4	166.7	172.8	73.1
FALSE	High	Master Protein	119600189	ribosomal protein L24, isoform CRA_d [Homo sapiens]	0	7.957	8	1	6	1	168	19.4	11.3	277	1	cell organization and biogenesis;cellular component movement;metabolic process;regulation of biological process;transport	cytoplasm;cytosol;membrane	protein binding;RNA binding;structural molecule activity	Pf01246	6152	RPL24	3	Cytoplasmic Ribosomal Proteins				1	2.13	1.524	3.261	3.056	2.799	7.486	0.584956	0.749941	0.316579	0.33777	0.320418	0.0593472	61.47	110.9	100.9	52.25	63.17	108.65	33.6	92	106.5	145.5
FALSE	High	Master Protein	119626698	hCG2042471, partial [Homo sapiens]	0	4.164	21	1	14	1	48	5.3	5.21	273	1				Pf00076								0	5.256	5.998	4.624	4.553	4.281	5.207	0.095922	0.0244472	0.139914	0.133343	0.124223	0.158159	55.56	51.96	56.34	64.99	54.21	43.29	22.1	124.1	118.6	93
FALSE	High	Master Protein	15679936	ENG protein [Homo sapiens]	0	10.875	3	1	5	1	658	70.6	6.52	271	1	cell differentiation;cell organization and biogenesis;cellular component movement;regulation of biological process;response to stimulus;transport	membrane	protein binding;receptor activity;signal transducer activity	Pf00100	2022	ENG	9	TGF-beta Receptor Signaling				1	1.419	1.741	0.915	0.913	0.923	1.247	0.85727	0.635115	0.841419	0.82006	0.876387	0.971634	13.74	2.56	42.42	14.99	27.57	25	83.5	118.5	145.4	76.4
FALSE	High	Master Protein	189054911	unnamed protein product [Homo sapiens]	0	24.369	31	4	16	4	240	26.8	4.67	267	4	cell proliferation;metabolic process;regulation of biological process;response to stimulus	cytoplasm;extracellular	DNA binding;nucleotide binding;protein binding;RNA binding	Pf00855	3068	HDGF	1					0	1.406	1.84	2.036	1.91	2.097	1.895	0.862657	0.585143	0.675941	0.674524	0.524644	0.792374	55.04	31.9	56.95	46.14	54.85	30.78	47.8	59.7	107.8	165.1
FALSE	High	Master Protein	182609	factor IX [Homo sapiens]	0	4.389	2	1	11	1	462	51.8	5.47	266	1	coagulation;metabolic process;response to stimulus;transport	extracellular;membrane;organelle lumen	catalytic activity;metal ion binding;protein binding	Pf00008, Pf00089, Pf00594, Pf14670	2158	F9	X	Complement and Coagulation Cascades				1	0.669	1.259	0.623	0.95	0.897	0.688	0.665343	0.900523	0.55813	0.848425	0.856747	0.58613	49.32	44.24	30.4	13.38	52.75	7.57	111.1	74.3	139.9	69.2
FALSE	High	Master Protein	397522646	PREDICTED: 60S ribosomal protein L7 isoform X1 [Pan paniscus]	0	10.55	15	3	11	3	259	30.4	10.71	264	3				Pf00327, Pf08079	100970544	RPL7	8			Ribosome		1	0.397	0.461	0.471	0.769	0.538	1.178	0.323121	0.309315	0.3516	0.680028	0.445034	0.935092	51.12	82.14	78.42	65.67	55.88	50.25	249.4	40.3	69.8	70.8
FALSE	High	Master Protein	6005993	clathrin light chain A isoform b [Homo sapiens]	0	6.057	7	2	27	2	248	27.1	4.51	262	2	cell division;cell organization and biogenesis;cellular component movement;metabolic process;transport	cytoplasm;cytoskeleton;cytosol;membrane	protein binding;structural molecule activity	Pf01086	1211	CLTA	9	Synaptic Vesicle Pathway	ENSG00000122705.16	Synaptic vesicle cycle; Lysosome; Endocrine and other factor-regulated calcium reabsorption; Endocytosis; Bacterial invasion of epithelial cells; Huntington's disease	Cargo recognition for clathrin-mediated endocytosis; Formation of annular gap junctions; Golgi Associated Vesicle Biogenesis; Recycling pathway of L1; LDL clearance; Lysosome Vesicle Biogenesis; EPH-ephrin mediated repulsion of cells; Entry of Influenza Virion into Host Cell via Endocytosis; Retrograde neurotrophin signalling; VLDLR internalisation and degradation; WNT5A-dependent internalization…	48	3.23	1.947	3.438	3.121	3.142	3.721	0.303591	0.536328	0.286027	0.324528	0.255333	0.327165	26.91	39.17	23.44	21.65	29.54	32.93	40.4	131.2	72.5	137.8
FALSE	High	Master Protein	119573239	kin of IRRE like (Drosophila), isoform CRA_b [Homo sapiens]	0	8.029	2	1	5	1	804	88.5	5.43	260	1	cell organization and biogenesis;cellular component movement;regulation of biological process	membrane	protein binding	Pf00047, Pf07679, Pf07686, Pf08205, Pf13895, Pf13927	55243	KIRREL; KIRREL1	1					0	100	100	100	100	100	100	1.86615e-17	1.74423e-17	1.91544e-17	1.85662e-17	1.97413e-17	1.97601e-17								146.9	90.9	145
FALSE	High	Master Protein	158257856	unnamed protein product [Homo sapiens]	0	36.411	26	8	17	2	390	44.8	6.55	260	8	regulation of biological process	cytoplasm	enzyme regulator activity;protein binding	Pf00079	6318	SERPINB4	18					0	0.278	0.902	0.673	0.665	0.481	0.01	0.147278	0.853886	0.619895	0.591183	0.364992	1.97601e-17	59.79	80.2	49.85	58.56	13.37		165.3	33	140.2	82.6
FALSE	High	Master Protein	388240801	lamin-B2 [Homo sapiens]	0	17.335	9	6	25	4	620	69.9	5.59	254	6		membrane;nucleus	catalytic activity;motor activity;protein binding;structural molecule activity	Pf00038, Pf00932, Pf01576, Pf12128	84823	LMNB2	19	Gastric cancer network 2; Fas Ligand (FasL) pathway and Stress induction of Heat Shock Proteins (HSP) regulation	ENSG00000176619.12	Apoptosis		3	1.281	0.811	0.746	1.013	1.117	0.775	0.918352	0.773668	0.713412	0.89458	0.998201	0.665521	73.03	60.73	76.03	73.4	61.18	58.58	110.7	141.8	32.5	106.8
FALSE	High	Master Protein	530381505	PREDICTED: allograft inflammatory factor 1 isoform X1 [Homo sapiens]	0	12.41	11	1	3	1	186	20.9	9.14	250	1	cell communication;cell organization and biogenesis;defense response;regulation of biological process;response to stimulus	cytoplasm;cytosol;nucleus	metal ion binding;protein binding		199	AIF1	6	Spinal Cord Injury				1	0.82	0.772	0.562	0.698	0.826	0.576	0.810582	0.72919	0.478666	0.631167	0.795352	0.449243	31.82	11.4	28.39	30.75	45.31	22.1	129.8	106.5	100.2	72.9
FALSE	High	Master Protein	158257892	unnamed protein product [Homo sapiens]	0	4.942	4	1	6	1	259	28.5	7.99	249	1	cell communication;transport	membrane	transporter activity	Pf01284	6856	SYPL1	7					0	1.789	1.491	1.533	1.466	1.756	1.437	0.686533	0.769526	0.865083	0.865078	0.665383	0.949258	52.81	59.88	51.61	57.13	54.53	54.29	68.7	122.9	102.4	105.3
FALSE	High	Master Protein	119570644	hCG1994130, isoform CRA_d [Homo sapiens]	0	13.823	11	4	24	4	296	33.9	9.55	240	4	metabolic process	ribosome	structural molecule activity	Pf00410, Pf02453								0	1.099	1.391	1.878	1.782	1.691	2.718	0.989778	0.822826	0.739634	0.714579	0.692979	0.526836	75.17	91.76	61.07	80.87	59.32	71.15	92	64	78.9	135.5
FALSE	High	Master Protein	4502503	C4b-binding protein alpha chain precursor [Homo sapiens]	0	10.195	4	2	6	2	597	67	7.3	239	2	defense response;metabolic process;regulation of biological process;response to stimulus	extracellular;membrane	protein binding;RNA binding	Pf00084	722	C4BPA	1		ENSG00000123838.10	Complement and coagulation cascades; Pertussis	Regulation of Complement cascade	6	1.706	1.885	0.804	0.63	0.553	1.024	0.725978	0.564587	0.752087	0.550621	0.483586	0.877724	113.99	83.17	57.79	75.75	68.03	46.65	94.1	160.4	122.3	64
FALSE	High	Master Protein	822599489	Chain A, Crystal Structure Of Human Galectin-7 In Complex With Type 1 N- Acetyllactosamine	0	16.171	24	3	5	3	155	17.1	8.34	235	3				Pf00337								0	0.531	0.813	0.399	0.463	0.304	0.334	0.518946	0.775158	0.252312	0.329191	0.139342	0.159435	69.84	90.72	101.8	85.88	83.79	79.02	145.2	94.7	154	55
FALSE	High	Master Protein	125987809	RecName: Full=Collagen alpha-1(IV) chain; Contains: RecName: Full=Arresten; Flags: Precursor	0	32.32	6	5	32	4	1669	160.5	8.28	235	5	cell differentiation;cell organization and biogenesis;metabolic process;regulation of biological process;response to stimulus	extracellular;organelle lumen	protein binding;structural molecule activity	Pf01391, Pf01413	1282	COL4A1	13	Spinal Cord Injury; miRNA targets in ECM and membrane receptors; Focal Adhesion; Overview of nanoparticle effects; Focal Adhesion-PI3K-Akt-mTOR-signaling pathway		Small cell lung cancer; Protein digestion and absorption; ECM-receptor interaction; Pathways in cancer; PI3K-Akt signaling pathway; AGE-RAGE signaling pathway in diabetic complications; Focal adhesion; Amoebiasis	ECM proteoglycans; Collagen degradation; Integrin cell surface interactions; Laminin interactions; Collagen chain trimerization; Crosslinking of collagen fibrils; Anchoring fibril formation; Signaling by PDGF; NCAM1 interactions; Scavenging by Class A Receptors; Non-integrin membrane-ECM interactions	36	0.27	0.275	0.12	0.596	0.399	0.131	0.137656	0.0758994	0.00535036	0.505867	0.250601	0.00889493	87.87	109.92	53.43	129.11	129.19	52.6	77.3	78.6	201.9	32.9
FALSE	High	Master Protein	193787687	unnamed protein product [Homo sapiens]	0	11.367	5	3	13	3	683	74.6	7.85	234	3	cell differentiation;cell organization and biogenesis;cell proliferation;metabolic process;regulation of biological process;response to stimulus	extracellular;membrane	protein binding	Pf02469, Pf07546	7045	TGFBI	5					0	5.498	9.236	8.154	5.087	6.608	8.561	0.0845156	0.00382719	0.0244986	0.098179	0.0273072	0.0395313	85.79	56.45	43.46	44.75	51.32	46.1	8.9	103.9	182.2	114
FALSE	High	Master Protein	166197662	chloride intracellular channel protein 5 isoform a [Homo sapiens]	0	20.986	13	5	7	4	410	46.5	4.82	234	5	cell organization and biogenesis;metabolic process;regulation of biological process;transport	cytoplasm;cytoskeleton;Golgi;membrane;nucleus	catalytic activity;protein binding;transporter activity	Pf13409, Pf13410, Pf13417	53405	CLIC5	6		ENSG00000112782.15			0	0.694	1.395	0.976	0.798	0.995	0.617	0.688818	0.820658	0.888344	0.710899	0.930833	0.499256	93.6	85.76	91.65	101.68	85.54	93.56	137.8	84.5	86.1	128.1
FALSE	High	Master Protein	115387104	4-trimethylaminobutyraldehyde dehydrogenase [Homo sapiens]	0	11.318	5	2	8	2	518	56.3	6.57	234	2	metabolic process	cytoplasm;cytosol	catalytic activity	Pf00171	223	ALDH9A1	1	Tryptophan metabolism	ENSG00000143149.12	Arginine and proline metabolism; Pyruvate metabolism; Ascorbate and aldarate metabolism; Metabolic pathways; Histidine metabolism; Glycerolipid metabolism; beta-Alanine metabolism; Valine, leucine and isoleucine degradation; Lysine degradation; Tryptophan metabolism; Fatty acid degradation; Glycolysis / Gluconeogenesis		13	0.436	0.309	0.418	0.404	0.46	0.36	0.381116	0.108996	0.279612	0.245042	0.334265	0.191119	17.47	27.85	21.07	23.76	17.41	23.08	210.9	42.1	68	91.4
FALSE	High	Master Protein	1040970	fus-like protein, partial [Homo sapiens]	0	10.589	3	2	14	2	528	53.3	9.42	233	2	metabolic process;regulation of biological process;response to stimulus	nucleus	DNA binding;metal ion binding;protein binding;RNA binding	Pf00076, Pf00641, Pf13893, Pf14259	2521	FUS	16	mRNA Processing				1	1.549	1.287	1.866	1.999	1.494	2.489	0.793947	0.88445	0.743253	0.651717	0.810007	0.593725	70.42	65.86	54.17	63.33	44.83	26.24	34.2	105.2	88.7	91
FALSE	High	Master Protein	5802966	destrin isoform a [Homo sapiens]	0	5.646	7	1	9	1	165	18.5	7.85	231	1	cell organization and biogenesis;regulation of biological process	cytoplasm;cytoskeleton	protein binding	Pf00241	11034	DSTN	20	Androgen receptor signaling pathway	ENSG00000125868.15			1	0.39	0.564	0.492	0.554	0.57	0.564	0.312663	0.4637	0.380356	0.455074	0.491845	0.435098	44.83	34.02	40.84	31.99	34.49	39.93	168	62.7	86.4	91.5
FALSE	High	Master Protein	4761481	immunoglobulin lambda light chain variable region [Homo sapiens]	0	5.398	18	1	8	1	71	7.8	5.91	230	1												0	6.437	3.909	5.39	5.289	4.546	6.255	0.0532882	0.10821	0.0914771	0.0875179	0.0927291	0.099243	44.27	52.49	53.61	46.02	76.07	10.65	22.7	146.1	88.7	122.4
FALSE	High	Master Protein	21361884	ras-related protein Rab-2B isoform 1 [Homo sapiens]	0	7.511	6	1	6	1	216	24.2	7.83	227	1	regulation of biological process;response to stimulus;transport	endoplasmic reticulum;Golgi;membrane	catalytic activity;nucleotide binding;protein binding	Pf00025, Pf00071, Pf01926, Pf08477	84932	RAB2B	14		ENSG00000129472.13		RAB geranylgeranylation	3	0.536	0.768	0.596	0.714	0.663	0.835	0.523235	0.725217	0.521915	0.649765	0.615783	0.722441	32.06	85.68	39.68	39.25	39.08	37.24	135.6	78.6	93.2	89
FALSE	High	Master Protein	910277276	immunoglobulin light chain variable region, partial [Homo sapiens]	0	33.869	49	3	5	2	106	11.4	8.85	227	3				Pf00047, Pf07679, Pf07686, Pf13927								0	100	100		100	100		1.86615e-17	1.74423e-17		1.85662e-17	1.97413e-17									90	117.1
FALSE	High	Master Protein	119598613	splicing factor, arginine/serine-rich 10 (transformer 2 homolog, Drosophila), isoform CRA_c, partial [Homo sapiens]	0	18.746	13	3	6	3	289	33.7	11.25	225	3	cell organization and biogenesis;cellular homeostasis;metabolic process;regulation of biological process;response to stimulus	membrane;nucleus;spliceosomal complex	protein binding;RNA binding	Pf00076, Pf08777, Pf13893, Pf14259	6434	TRA2B	3	mRNA Processing				1	0.469	0.52	0.416	0.437	0.4	0.458	0.423347	0.396992	0.277134	0.293397	0.263072	0.316945	89.09	78.88	67.1	52.43	78.84	47.76	87.8	67.5	96.6	115.9
FALSE	High	Master Protein	72534660	serine/arginine-rich splicing factor 7 isoform 1 [Homo sapiens]	0	19.861	18	4	19	3	238	27.4	11.82	225	4	metabolic process;regulation of biological process;transport	cytoplasm;nucleus	metal ion binding;protein binding;RNA binding	Pf00076, Pf13893, Pf14259	6432	SRSF7	2	mRNA Processing	ENSG00000115875.18	Herpes simplex infection; Spliceosome	Cleavage of Growing Transcript in the Termination Region ; Transport of Mature mRNA derived from an Intron-Containing Transcript; mRNA 3'-end processing; mRNA Splicing - Major Pathway; mRNA Splicing - Minor Pathway	15	1.531	1.556	2.022	2.366	1.944	3.217	0.802322	0.73127	0.681052	0.517359	0.586261	0.424697	52.72	87.7	57.9	59.58	93.55	78.84	35.8	75.4	96.6	138.8
FALSE	High	Master Protein	685425705	Chain C, Complex Between The Salmonella T3ss Effector Slrp And Its Human Target Thioredoxin-1	0	8.794	11	1	6	1	117	13.1	6.4	223	1	cellular homeostasis;regulation of biological process		catalytic activity	Pf00085, Pf00462, Pf13098, Pf13899, Pf13905								0	0.45	0.704	0.536	0.584	0.598	0.566	0.398305	0.648304	0.442916	0.489149	0.530966	0.436154	42.6	36.39	38.18	37.24	40.63	35.19	166.8	65.9	94.5	78.8
FALSE	High	Master Protein	119595855	cathepsin Z, isoform CRA_b [Homo sapiens]	0	10.977	6	2	23	2	371	40.7	8.94	218	2	cell organization and biogenesis;metabolic process;regulation of biological process;transport	cell surface;endoplasmic reticulum;extracellular;membrane;organelle lumen;vacuole	catalytic activity;protein binding	Pf00112	1522	CTSZ	20					0	3.318	2.629	4.318	3.911	3.32	8.27	0.28687	0.305138	0.167369	0.194463	0.227584	0.0438613	48.91	39.67	71.98	60.52	57.78	70.7	33.4	110.7	87.7	131.4
FALSE	High	Master Protein	62088202	nebulette non-muscle isoform variant [Homo sapiens]	0	12.507	10	3	7	3	345	38.7	9.06	218	3	cell organization and biogenesis		metal ion binding;protein binding;structural molecule activity	Pf00018, Pf00412, Pf00880, Pf07653, Pf14604	10529	NEBL	10					0	1.487	0.975	1.258	1.477	1.723	0.863	0.822726	0.917578	0.982111	0.858096	0.679925	0.752036	41	43.34	92.54	53.69	47.83	66.08	14.2	146.6	60.8	128.2
FALSE	High	Master Protein	5031593	actin-related protein 2/3 complex subunit 5 isoform 1 [Homo sapiens]	0	8.707	17	2	15	2	151	16.3	5.67	217	2	cell organization and biogenesis;cellular component movement;regulation of biological process;response to stimulus;transport	cytoplasm;cytoskeleton;cytosol;endosome;extracellular;organelle lumen	protein binding;structural molecule activity	Pf04699	10092	ARPC5	1	Pathogenic Escherichia coli infection; Regulation of Actin Cytoskeleton	ENSG00000162704.15	Bacterial invasion of epithelial cells; Shigellosis; Salmonella infection; Endocytosis; Fc gamma R-mediated phagocytosis; Regulation of actin cytoskeleton; Pathogenic Escherichia coli infection	EPHB-mediated forward signaling; Neutrophil degranulation; Clathrin-mediated endocytosis; RHO GTPases Activate WASPs and WAVEs; Regulation of actin dynamics for phagocytic cup formation	25	1.118	1.37	1.369	1.546	1.467	2.02	0.997171	0.83671	0.93112	0.832723	0.815373	0.745738	109.55	56.2	112.02	112.59	112.91	121.8	130.7	86.9	62.9	102.4
FALSE	High	Master Protein	36059	RING12 [Homo sapiens]	0	4.329	5	1	10	1	219	23.2	5.02	216	1	metabolic process;regulation of biological process;response to stimulus;transport	cytoplasm;cytosol;nucleus;proteasome	catalytic activity;protein binding	Pf00227	5698	PSMB9	6; CHR_HSCHR6_MHC_APD_CTG1; CHR_HSCHR6_MHC_SSTO_CTG1; CHR_HSCHR6_MHC_MCF_CTG1	Proteasome Degradation; Type II interferon signaling (IFNG)	ENSG00000242711.8; ENSG00000243958.7; ENSG00000240508.7			2	2.013	2.086	2.986	2.887	2.423	4.026	0.629416	0.483859	0.372449	0.376964	0.464664	0.278613	81.27	63.52	53.08	46.19	61.97	60.63	51.1	98.3	73	131.1
FALSE	High	Master Protein	214010226	40S ribosomal protein S24 isoform d [Homo sapiens]	0	4.396	4	1	7	1	289	32.4	10.15	214	1	cell organization and biogenesis;metabolic process;transport	cytosol;membrane;nucleus;ribosome	protein binding;RNA binding;structural molecule activity	Pf01282	6229	RPS24	10	Cytoplasmic Ribosomal Proteins	ENSG00000138326.18			1	0.01	0.01	1.482	0.01	1.716	0.01	1.86615e-17	1.74423e-17	0.889987	1.85662e-17	0.682441	1.97601e-17			0		0		201.5			298.5
FALSE	High	Master Protein	13904870	40S ribosomal protein S5 [Homo sapiens]	0	3.006	4	1	10	1	204	22.9	9.72	214	1	cell organization and biogenesis;metabolic process;regulation of biological process;transport	cytosol;membrane;ribosome	protein binding;RNA binding;structural molecule activity	Pf00177	6193	RPS5	19	Cytoplasmic Ribosomal Proteins	ENSG00000083845.8	Ribosome	Peptide chain elongation; Eukaryotic Translation Termination; Viral mRNA Translation; Formation of the ternary complex, and subsequently, the 43S complex; L13a-mediated translational silencing of Ceruloplasmin expression; Selenocysteine synthesis; Nonsense Mediated Decay (NMD) independent of the Exon Junction Complex (EJC); Nonsense Mediated Decay (NMD) enhanced by the Exon Junction Complex (EJC)…	38	0.664	0.686	1	0.815	0.869	1.58	0.660882	0.627623	0.898745	0.728214	0.833814	0.891886	18.61	37.37	49.03	36.28	40.11	28.02	120.5	83.2	77.6	120.5
FALSE	High	Master Protein	4506901	serine/arginine-rich splicing factor 3 [Homo sapiens]	0	17.086	18	3	26	2	164	19.3	11.65	213	3	metabolic process;regulation of biological process;transport	cytoplasm;nucleus	protein binding;RNA binding	Pf00076, Pf13893, Pf14259	6428	SRSF3	6	mRNA Processing	ENSG00000112081.16	Herpes simplex infection; Spliceosome	Cleavage of Growing Transcript in the Termination Region ; Transport of Mature mRNA derived from an Intron-Containing Transcript; mRNA 3'-end processing; mRNA Splicing - Major Pathway	14	1.375	2.018	1.329	1.857	1.402	2.535	0.879533	0.507231	0.951677	0.681685	0.849458	0.582034	79.81	65.81	66.3	66.64	71.87	67.11	38.2	60	155.5	98.1
FALSE	High	Master Protein	627792818	MHC class I antigen, partial [Homo sapiens]	0	18.596	27	5	23	1	181	21.1	6.55	210	5	regulation of biological process;response to stimulus	cell surface;endoplasmic reticulum;Golgi;membrane	protein binding;RNA binding	Pf00129	3105	HLA-A	6	Proteasome Degradation; Allograft Rejection				2	0.526	0.647	1.709	0.544	0.694	0.01	0.510999	0.57555	0.782977	0.440235	0.66555	1.97601e-17	102.32	49.93	66.44	78.66	94.43		111.7	64.4	72.3	190.9
FALSE	High	Master Protein	1034675221	PREDICTED: zinc finger protein 185 isoform X1 [Homo sapiens]	0	14.481	9	4	15	4	766	81.4	7.72	210	4		cytoplasm;cytoskeleton	metal ion binding;protein binding	Pf00412	7739	ZNF185	X					0	1.027	0.622	0.928	1.012	1.09	0.893	0.950095	0.540969	0.849032	0.89458	0.986951	0.772732	60.54	38.04	66.93	71.86	65.86	40.51	50.2	103.5	99.1	122.8
FALSE	High	Master Protein	119568094	hCG21078 [Homo sapiens]	0	5.897	7	1	6	1	148	16.6	11.12	210	1				Pf00828	389435	RPL27AP6	6					0	0.514	0.754	0.779	0.773	1.006	1.86	0.494043	0.710171	0.743968	0.682434	0.938207	0.806134	49.34	36.45	54.13	65.52	84.65	86.56	117.7	67	100.3	98.4
FALSE	High	Master Protein	4757900	calreticulin precursor [Homo sapiens]	0	13.996	8	3	9	3	417	48.1	4.44	205	3	cell differentiation;cell organization and biogenesis;cellular homeostasis;metabolic process;regulation of biological process;response to stimulus;transport	cell surface;cytoplasm;cytosol;endoplasmic reticulum;extracellular;Golgi;membrane;nucleus;organelle lumen	DNA binding;metal ion binding;protein binding;RNA binding	Pf00262	811	CALR	19	Androgen receptor signaling pathway; Photodynamic therapy-induced unfolded protein response; Calcium Regulation in the Cardiac Cell	ENSG00000179218.13	Antigen processing and presentation; Protein processing in endoplasmic reticulum; HTLV-I infection; Phagosome; Chagas disease (American trypanosomiasis)	Scavenging by Class F Receptors; Assembly of Viral Components at the Budding Site; ATF6 (ATF6-alpha) activates chaperone genes; Antigen Presentation: Folding, assembly and peptide loading of class I MHC; ER-Phagosome pathway; Calnexin/calreticulin cycle; Scavenging by Class A Receptors	32	0.651	1.001	1.211	0.932	0.861	1.667	0.644197	0.93536	0.996061	0.837497	0.824795	0.877724	52.95	63.34	80.12	64.61	57.5	62.82	63.9	75	101.1	137.2
FALSE	High	Master Protein	578822814	PREDICTED: alpha-2-macroglobulin isoform X1 [Homo sapiens]	0	24.192	4	5	11	5	1512	167.4	6.76	204	5	cell differentiation;cell organization and biogenesis;metabolic process;regulation of biological process;response to stimulus;transport	cytosol;extracellular;organelle lumen	enzyme regulator activity;protein binding	Pf00207, Pf01835, Pf07677, Pf07678, Pf07703, Pf10569, Pf11974, Pf13249	2	A2M	12	Complement and Coagulation Cascades				1	2.946	2.467	2.029	2.639	2.326	2.311	0.357066	0.348554	0.678669	0.439229	0.439642	0.647018	41.07	34.81	35.57	23.95	32.58	19.59	13.6	109.2	112.7	128.1
FALSE	High	Master Protein	60097902	filaggrin [Homo sapiens]	0	23.318	1	4	13	4	4061	434.9	9.25	204	4	cell death;cell differentiation;development;metabolic process	cytoskeleton;cytosol;nucleus	metal ion binding;protein binding;structural molecule activity	Pf01023	2312	FLG	1		ENSG00000143631.10		Formation of the cornified envelope	3	0.012	0.011	0.148	0.096	0.15	0.06	3.4939e-08	8.43815e-11	0.0124786	0.00172742	0.0134725	0.00027582	138.73	82.76	58.02	91.32	21.21	15	390.4	19.7	3.6	30.2
FALSE	High	Master Protein	4506699	40S ribosomal protein S21 [Homo sapiens]	0	5.831	12	1	6	1	83	9.1	8.5	203	1	cell organization and biogenesis;metabolic process;transport	cytosol;ribosome	protein binding;RNA binding;structural molecule activity	Pf01249	6227	RPS21	20	Cytoplasmic Ribosomal Proteins	ENSG00000171858.17	Ribosome	Peptide chain elongation; Eukaryotic Translation Termination; Viral mRNA Translation; Formation of the ternary complex, and subsequently, the 43S complex; L13a-mediated translational silencing of Ceruloplasmin expression; Selenocysteine synthesis; Nonsense Mediated Decay (NMD) independent of the Exon Junction Complex (EJC); Nonsense Mediated Decay (NMD) enhanced by the Exon Junction Complex (EJC)…	38	1.429	1.691	1.539	1.816	1.525	2.307	0.851319	0.657766	0.862132	0.698907	0.779558	0.648089	41.7	39.88	49.67	46.37	36.72	33.56	73.9	104.8	101.7	97.3
FALSE	High	Master Protein	12641919	keratin 23 [Homo sapiens]	0	16.443	7	4	20	1	422	48	6.44	202	4	cell death	cytosol	structural molecule activity	Pf00038	25984	KRT23	17					0	100	100	100	100	100		1.86615e-17	1.74423e-17	1.91544e-17	1.85662e-17	1.97413e-17									57.6	312.7	88
FALSE	High	Master Protein	226246671	40S ribosomal protein S20 isoform 1 [Homo sapiens]	0	26.468	20	4	14	4	142	16	9.32	200	4	cell organization and biogenesis;metabolic process;transport	cytosol;membrane	protein binding;RNA binding;structural molecule activity	Pf00338	6224	RPS20	8	Cytoplasmic Ribosomal Proteins	ENSG00000008988.9			1	0.866	1.228	0.864	1.058	0.858	1.308	0.850919	0.922858	0.797928	0.91903	0.823175	0.995829	94.99	102.63	61.36	63.14	66.11	71.68	116.4	75.2	62.8	137.2
FALSE	High	Master Protein	225541	cystic fibrosis antigen	0	29.69	81	7	17	7	94	10.9	9.16	200	7			metal ion binding	Pf01023, Pf13499								0	0.393	0.24	0.22	0.462	0.249	0.685	0.31693	0.0480483	0.0500314	0.328166	0.0783019	0.583729	114.6	82.01	105.71	94.09	100.63	87.49	238.4	53.3	42.5	47.8
FALSE	High	Master Protein	397179072	cytochrome c oxidase subunit II (mitochondrion) [Homo sapiens]	0	5.825	7	2	17	2	227	25.5	4.82	199	2	metabolic process;transport	membrane;mitochondrion	catalytic activity;metal ion binding;transporter activity	Pf00116, Pf02790								0	7.963	6.844	4.608	7.978	6.282	6.975	0.0268725	0.0144314	0.1413	0.0228257	0.0419142	0.0731477	88.06	91.81	91.81	91.54	49.81	126.57	8.7	145.6	123.1	84.3
FALSE	High	Master Protein	912917241	thymosin beta-4 [Salmonella enterica]	0	19.536	75	3	23	3	44	5.1	5.06	199	3	cell organization and biogenesis		protein binding	Pf01290								0	1.445	1.02	1.618	1.575	1.552	1.766	0.843305	0.952555	0.828595	0.818033	0.767853	0.847501	86.42	89.86	84.52	94.46	76.99	75.69	59.8	97.4	101.4	132.8
FALSE	High	Master Protein	119589931	cold inducible RNA binding protein, isoform CRA_d [Homo sapiens]	0	11.32	4	2	8	2	311	33.7	8.9	193	2	cell organization and biogenesis;regulation of biological process;response to stimulus	cytoplasm;nucleus	protein binding;RNA binding;translation regulator activity	Pf00076, Pf13893, Pf14259	1153	CIRBP	19					0	0.899	0.786	0.875	1.173	1.15	0.899	0.878027	0.745482	0.807207	0.988464	0.979388	0.776729	38.68	28.98	45.27	33.61	52.35	25.4	101.8	82	84.9	107.4
FALSE	High	Master Protein	4506607	60S ribosomal protein L18 isoform 1 [Homo sapiens]	0	18.068	19	3	8	3	188	21.6	11.72	192	3	cell organization and biogenesis;metabolic process;transport	cytoplasm;cytosol;endoplasmic reticulum;membrane;nucleus;ribosome	RNA binding;structural molecule activity	Pf00828	6141	RPL18	19	Cytoplasmic Ribosomal Proteins	ENSG00000063177.12	Ribosome	Peptide chain elongation; Eukaryotic Translation Termination; Viral mRNA Translation; L13a-mediated translational silencing of Ceruloplasmin expression; Nonsense Mediated Decay (NMD) independent of the Exon Junction Complex (EJC); Selenocysteine synthesis; Nonsense Mediated Decay (NMD) enhanced by the Exon Junction Complex (EJC); GTP hydrolysis and joining of the 60S ribosomal subunit; Major path…	34	1.25	1.159	1.44	1.451	0.928	1.714	0.933154	0.961997	0.90195	0.874699	0.874899	0.87244	72.98	60.3	76.35	74.89	92.36	73.06	48.7	74.4	100.2	160.1
FALSE	High	Master Protein	158258641	unnamed protein product [Homo sapiens]	0	16.896	17	4	14	4	222	25.7	9	188	4	cell differentiation;metabolic process;regulation of biological process;response to stimulus	cytosol	catalytic activity;protein binding	Pf00043, Pf02798, Pf13417	2939	GSTA2	6	Constitutive Androstane Receptor Pathway; Transcriptional activation by NRF2		Glutathione metabolism; Metabolism of xenobiotics by cytochrome P450; Drug metabolism - cytochrome P450; Chemical carcinogenesis; Platinum drug resistance		7	0.135	0.107	0.193	0.254	0.288	0.073	0.0163941	0.00142636	0.0321105	0.0720361	0.121718	0.000753405	98.26	91.67	101.68	124.86	110.81	91.12	298.2	65.6	12.2	53.2
FALSE	High	Master Protein	77378229	immunoglobulin kappa light chain variable region [Homo sapiens]	0	23.156	25	2	4	1	115	12.4	9.17	186	2				Pf00047, Pf07679, Pf07686, Pf13927								0	100	100	100	100	100	100	1.86615e-17	1.74423e-17	1.91544e-17	1.85662e-17	1.97413e-17	1.97601e-17								153.6	168.2	76.2
FALSE	High	Master Protein	315434255	BCL2L2-PABPN1 protein [Homo sapiens]	0	5.103	3	1	5	1	333	37.2	8.4	186	1	regulation of biological process			Pf00076, Pf00452, Pf02180, Pf13893, Pf14259	100529063	BCL2L2-PABPN1	14			mRNA surveillance pathway; Influenza A		2	0.801	0.711	0.897	1.019	0.827	1.247	0.79409	0.655663	0.828595	0.895908	0.799537	0.971634	49.82	57.14	43.11	51.84	41.21	32.48	106.2	90.3	96	92.3
FALSE	High	Master Protein	15431295	60S ribosomal protein L13 isoform 1 [Homo sapiens]	0	7.249	11	2	9	2	211	24.2	11.65	184	2	cell organization and biogenesis;metabolic process;transport	cytosol;membrane;nucleus;ribosome	protein binding;RNA binding;structural molecule activity	Pf01294	6137	RPL13	16	Cytoplasmic Ribosomal Proteins	ENSG00000167526.13	Ribosome	Peptide chain elongation; Eukaryotic Translation Termination; Viral mRNA Translation; L13a-mediated translational silencing of Ceruloplasmin expression; Nonsense Mediated Decay (NMD) independent of the Exon Junction Complex (EJC); Selenocysteine synthesis; Nonsense Mediated Decay (NMD) enhanced by the Exon Junction Complex (EJC); GTP hydrolysis and joining of the 60S ribosomal subunit; Major path…	34	0.593	0.712	1.092	0.785	0.868	2.164	0.599516	0.657017	0.951361	0.695569	0.833154	0.69003	36.68	60.78	74.43	64.25	69.33	22.51	135.7	79.3	27.6	152.4
FALSE	High	Master Protein	1034614226	PREDICTED: septin-2 isoform X1 [Homo sapiens]	0	16.071	7	2	3	2	441	50.8	7.46	181	2	cell division;cell organization and biogenesis;regulation of biological process;response to stimulus	cytoplasm;cytoskeleton;cytosol;membrane;nucleus	nucleotide binding;protein binding	Pf00071, Pf00735, Pf01926, Pf13900	4735	SEPT2	2					0	1.196	0.838	0.911	1.094	1.056	1.05	0.955568	0.796809	0.837541	0.941769	0.966017	0.877724	11.2	16.49	27.78	14.06	24.38	19.52	97.3	95.4	96.7	96.9
FALSE	High	Master Protein	119592221	ribosomal protein S4, X-linked, isoform CRA_a [Homo sapiens]	0	8.325	6	3	17	3	385	43.4	9.95	180	3	cell organization and biogenesis;development;metabolic process;regulation of biological process;transport	cytosol;membrane;ribosome	protein binding;RNA binding;structural molecule activity	Pf00900, Pf08071	6191	RPS4X	X	Cytoplasmic Ribosomal Proteins				1	1.256	0.887	1.466	1.027	1.185	2.143	0.931438	0.843325	0.89798	0.900533	0.958883	0.696565	120.47	105.17	90.15	106.9	85.34	93.25	17	82.9	102.4	168.6
FALSE	High	Master Protein	290790186	Chain A, X-ray Crystal Structure Of Trf1 And Fbx4 Complex	0.001	2.45	4	1	15	1	215	24.4	5.63	178	1			DNA binding;protein binding	Pf08558								0	1.501	1.99	1.541	1.696	1.488	1.035	0.816466	0.519752	0.860887	0.756566	0.805664	0.877724	91.72	92.82	101.1	95.13	101.32	101.11	62.3	93.5	124	114.5
FALSE	High	Master Protein	62198241	protein CutA isoform 1 [Homo sapiens]	0	6.332	7	1	9	1	198	20.9	5.48	177	1	response to stimulus	membrane	metal ion binding;protein binding	Pf03091	51596	CUTA	6; CHR_HSCHR6_MHC_SSTO_CTG1		ENSG00000112514.15; ENSG00000226492.7			0	0.708	0.811	0.541	0.63	0.65	0.592	0.705287	0.773668	0.449542	0.550621	0.602254	0.467596	25.34	43.11	39.03	32.53	41.06	19.69	133.4	95.5	111.3	75.8
FALSE	High	Master Protein	284448551	NADH-cytochrome b5 reductase 3 isoform 3 [Homo sapiens]	0	6.429	3	1	6	1	334	38.2	6.9	174	1	metabolic process;transport	cytoplasm;endoplasmic reticulum;extracellular;membrane;mitochondrion;organelle lumen	catalytic activity;nucleotide binding;protein binding	Pf00175, Pf00970, Pf08030	1727	CYB5R3	22	Oxidation by Cytochrome P450	ENSG00000100243.20			1	2.39	2.393	3.4	2.994	3.076	4.177	0.500026	0.372473	0.290687	0.352341	0.269112	0.261447	49.4	70.71	52.25	51.96	49.82	51.06	40.2	95.7	101.3	139.4
FALSE	High	Master Protein	119572797	nucleobindin 1, isoform CRA_b [Homo sapiens]	0	4.963	2	1	10	1	473	55.1	5.29	173	1	metabolic process;regulation of biological process;response to stimulus	endoplasmic reticulum;endosome;membrane;nucleus;organelle lumen	DNA binding;metal ion binding;protein binding		4924	NUCB1	19					0	0.899	0.727	1.261	1.095	1.05	1.403	0.878027	0.678747	0.981181	0.942656	0.966329	0.964644	11.18	46.64	32.04	33.87	29.11	8.44	100.4	90.2	73	126.5
FALSE	High	Master Protein	119580947	LIM and SH3 protein 1, isoform CRA_a [Homo sapiens]	0	5.518	4	1	5	1	323	35.8	8.66	173	1	regulation of biological process;transport	cytoplasm;cytoskeleton	metal ion binding;protein binding;transporter activity	Pf00412, Pf00880	3927	LASP1	17					0	1.111	1.848	1.796	1.893	1.883	2.19	0.998491	0.581125	0.752087	0.674524	0.611092	0.682711	106.68	68.69	69.42	68.14	68.86	72.4	60.9	103.2	106	124.8
FALSE	High	Master Protein	5729875	membrane-associated progesterone receptor component 1 isoform 1 [Homo sapiens]	0.005	1.91	4	1	12	1	195	21.7	4.7	170	1	transport	endoplasmic reticulum;membrane	protein binding	Pf00173	10857	PGRMC1	X		ENSG00000101856.9		Neutrophil degranulation	3	1.618	1.47	2.162	1.716	1.763	2.019	0.766486	0.779794	0.618558	0.745476	0.661647	0.746422	31.05	70.68	20.72	40.7	15.81	45.9	61.6	99.2	115.3	121.4
FALSE	High	Master Protein	141797011	IQ motif containing GTPase activating protein 1 [Homo sapiens]	0	3.582	1	1	10	1	1657	189.2	6.48	169	1	cell growth;regulation of biological process;response to stimulus;transport	cytoplasm;cytoskeleton;cytosol;membrane;nucleus	enzyme regulator activity;metal ion binding;protein binding	Pf00307, Pf00397, Pf00616, Pf03836, Pf11016	8826	IQGAP1	15	VEGFA-VEGFR2 Signaling Pathway; EGF/EGFR Signaling Pathway; Regulation of Actin Cytoskeleton; G13 Signaling Pathway				4	100	100	100	100	100	100	1.86615e-17	1.74423e-17	1.91544e-17	1.85662e-17	1.97413e-17	1.97601e-17								122.2	109.7	135.7
FALSE	High	Master Protein	303324982	Chain A, Crystal Structure Of Human Transglutaminase 2 Complex With Adenosine 5' Triphosphate	0	13.723	7	4	14	4	697	78.6	5.52	166	4	metabolic process		catalytic activity	Pf00868, Pf00927, Pf01841								0	1.801	1.417	1.981	2.894	2.039	5.56	0.681312	0.808532	0.696241	0.376964	0.552583	0.134623	113.52	126.7	130.37	133.82	128.47	140.08	52.8	91.4	57.4	152.5
FALSE	High	Master Protein	62088774	Collagen alpha 1 chain precursor variant [Homo sapiens]	0	11.743	1	1	7	1	1467	139.1	5.73	165	1	cell communication;cell differentiation;cell organization and biogenesis;cellular component movement;coagulation;metabolic process;regulation of biological process;response to stimulus;transport	extracellular;Golgi;organelle lumen	metal ion binding;protein binding;structural molecule activity	Pf00093, Pf01391, Pf01410	1277	COL1A1	17	Focal Adhesion; Osteoblast Signaling; Inflammatory Response Pathway; Senescence and Autophagy in Cancer				4	100	100	100	100	100	100	1.86615e-17	1.74423e-17	1.91544e-17	1.85662e-17	1.97413e-17	1.97601e-17								128.5	195	50.7
FALSE	High	Master Protein	56676393	rho GDP-dissociation inhibitor 2 [Homo sapiens]	0	15.176	23	3	24	3	201	23	5.21	164	3	cellular component movement;development;regulation of biological process;response to stimulus	cytoplasm;cytoskeleton;cytosol;membrane	catalytic activity;enzyme regulator activity;protein binding	Pf02115	397	ARHGDIB	12	Fas Ligand (FasL) pathway and Stress induction of Heat Shock Proteins (HSP) regulation; G13 Signaling Pathway	ENSG00000111348.8	Neurotrophin signaling pathway; Vasopressin-regulated water reabsorption	Rho GTPase cycle	7	2.975	2.694	4.484	3.93	2.782	3.866	0.351979	0.287997	0.151867	0.192391	0.316834	0.303234	68.2	53.79	58.38	61.7	88.76	96.66	22.8	83.6	87.8	164.3
FALSE	High	Master Protein	596140	proteasome subunit LMP7 [Homo sapiens]	0	4.019	4	1	5	1	276	30.4	7.72	161	1	cell differentiation;metabolic process;regulation of biological process;response to stimulus;transport	cytosol;proteasome	catalytic activity;protein binding	Pf00227	5696	PSMB8	6	Proteasome Degradation				1	11.192	12.46	12.182	15.993	12.359	19.272	0.00786349	0.000855409	0.0051878	0.0012186	0.00392083	0.00187485	10.08	9.1	22.22	32.25	34.31	10.05	9.5	105.9	117.9	115.3
FALSE	High	Master Protein	953514538	complement C5 isoform 2 [Homo sapiens]	0	11.808	2	2	7	2	1682	188.5	6.65	159	2	cellular component movement;defense response;metabolic process;regulation of biological process;response to stimulus	extracellular	enzyme regulator activity;protein binding	Pf00207, Pf01759, Pf01821, Pf01835, Pf07677, Pf07678, Pf07703, Pf11974	727	C5	9	Complement Activation				1	100	100	100	100	100	100	1.86615e-17	1.74423e-17	1.91544e-17	1.85662e-17	1.97413e-17	1.97601e-17								123.7	238.6	61.6
FALSE	High	Master Protein	159163455	Chain A, Solution Structure Of The Sh3 Domain-Binding Glutamic Acid- Rich-Like Protein	0	8.268	19	2	10	2	121	13.1	5.05	159	2	cellular homeostasis;regulation of biological process		catalytic activity	Pf00462, Pf04908								0	100	100	100	100	100	100	1.86615e-17	1.74423e-17	1.91544e-17	1.85662e-17	1.97413e-17	1.97601e-17								116.8	112.9	123.4
FALSE	High	Master Protein	182994	Ga subunit [Homo sapiens]	0	5.798	3	1	7	1	381	44.2	9.77	159	1	cell differentiation;coagulation;regulation of biological process;response to stimulus	cytoplasm;membrane	catalytic activity;metal ion binding;nucleotide binding;protein binding;signal transducer activity	Pf00025, Pf00503	2768	GNA12	7	Human Thyroid Stimulating Hormone (TSH) signaling pathway; G Protein Signaling Pathways; MAPK Signaling Pathway; Regulation of Actin Cytoskeleton				4	0.806	0.75	0.827	0.933	0.871	0.818	0.798526	0.705143	0.756061	0.838001	0.836034	0.705395	22.67	11.53	23.45	21.82	21.35	21.71	116.4	87.5	91.1	96.3
FALSE	High	Master Protein	767960624	PREDICTED: inter-alpha-trypsin inhibitor heavy chain H5 isoform X1 [Homo sapiens]	0	8.863	3	3	13	3	967	107.2	8.24	157	3	metabolic process;regulation of biological process	extracellular	enzyme regulator activity	Pf00092, Pf06668, Pf08487, Pf10138, Pf13519, Pf13768	80760	ITIH5	10					0	1.548	0.856	1.376	1.159	1.201	0.867	0.79409	0.8132	0.927492	0.979629	0.951267	0.753059	81.65	67.58	85.05	77.24	80.43	88.02	89.7	136.6	69.5	101
FALSE	High	Master Protein	129747	RecName: Full=Platelet endothelial cell adhesion molecule; Short=PECAM-1; AltName: Full=EndoCAM; AltName: Full=GPIIA'; AltName: Full=PECA1; AltName: CD_antigen=CD31; Flags: Precursor	0.001	2.427	1	1	12	1	738	82.5	6.99	156	1	cell organization and biogenesis;cellular component movement;regulation of biological process;response to stimulus;transport	membrane	protein binding	Pf00047, Pf07679, Pf13895	5175	PECAM1	17			Cell adhesion molecules (CAMs); Malaria; Leukocyte transendothelial migration	Platelet degranulation ; Integrin cell surface interactions; PECAM1 interactions; Neutrophil degranulation; Platelet sensitization by LDL	16	100	100	100	100	100	100	1.86615e-17	1.74423e-17	1.91544e-17	1.85662e-17	1.97413e-17	1.97601e-17								120.6	100	149.8
FALSE	High	Master Protein	56203471	histone cluster 2, H3, pseudogene 2 [Homo sapiens]	0	23.162	29	6	90	1	136	15.4	11.27	156	6	cell organization and biogenesis;regulation of biological process	chromosome;nucleus	DNA binding;protein binding	Pf00125	440686	HIST2H3PS2	1		ENSG00000203818.7			0	1.874	0.864	1.826	2.06	1.94	2.324	0.657232	0.821624	0.752087	0.62676	0.588073	0.643164	89.5	98.38	85.61	80.11	79.65	75.37	60.7	125.4	67.1	121.8
FALSE	High	Master Protein	28207929	unnamed protein product [Homo sapiens]	0	11.696	5	3	7	3	545	60	5.07	154	3	cell organization and biogenesis;regulation of biological process;transport	extracellular	metal ion binding;protein binding	Pf07645, Pf12662, Pf12947, Pf14670	10516	FBLN5	14					0	1.236	1.85	0.898	1.029	0.899	1.299	0.939784	0.580158	0.828595	0.900533	0.856747	0.993091	34.79	50.26	47.31	50.32	39.51	26.53	107.1	98.8	134.7	53.7
FALSE	High	Master Protein	507043102	Chain A, Crystal Structure Of Human B Type Phosphoglycerate Mutase H11 Phosphorylated Form	0	19.88	24	4	9	4	262	29.8	7.15	154	4				Pf00300								0	0.231	0.407	0.264	0.3	0.319	0.279	0.0902402	0.233219	0.0861876	0.117221	0.179346	0.10119	55.39	37.18	79.86	56.44	58.09	81.53	76	92	119.8	94.8
FALSE	High	Master Protein	587358	immunoglobulin lambda chain variable region [Homo sapiens]	0	13.576	24	2	5	1	127	13.1	7.97	151	2				Pf07686								0	2.469	1.032	1.534	1.266	1.514	1.617	0.476307	0.960223	0.864774	0.962805	0.774164	0.877724	60.29	70.47	52.1	50.89	48.41	25.51	60.5	178.2	93	79.9
FALSE	High	Master Protein	767979880	PREDICTED: cathepsin G isoform X1 [Homo sapiens]	0	5.011	7	2	9	2	269	30.2	10.98	151	2	cell organization and biogenesis;defense response;metabolic process;regulation of biological process;response to stimulus;transport	cell surface;extracellular;membrane;nucleus;organelle lumen	catalytic activity;protein binding	Pf00089	1511	CTSG	14	ACE Inhibitor Pathway				1	1.289	1.096	1.596	3.652	1.609	7.972	0.914116	0.999066	0.837036	0.2287	0.725411	0.0490188	73.02	86.86	103.23	113.77	89.63	93.33	46.6	69	64.4	100.1
FALSE	High	Master Protein	768023906	PREDICTED: RNA-binding protein EWS isoform X1 [Homo sapiens]	0	14.626	6	2	5	2	670	70	9.16	150	2	metabolic process;regulation of biological process	cytoplasm;membrane;nucleus	metal ion binding;protein binding;RNA binding	Pf00076, Pf00641, Pf14259	2130	EWSR1	22					0	2.946	1.478	1.796	2.49	2.361	1.302	0.357066	0.77587	0.752087	0.476234	0.429462	0.993091	63.46	47.01	60.77	75.43	68.36	22.98	57.3	114.5	106.4	106.8
FALSE	High	Master Protein	194376418	unnamed protein product [Homo sapiens]	0	12.61	11	3	7	3	335	37.5	6.14	149	3	cell organization and biogenesis;cellular component movement;coagulation;regulation of biological process;transport	cytoplasm;cytoskeleton;cytosol	protein binding	Pf01115	832	CAPZB	1					0	1.043	0.777	1.17	1.089	1.11	1.177	0.95798	0.73558	0.990709	0.938794	0.996857	0.935	5.34	43.31	26.64	10.22	22.58	15.03	99.4	62.1	52.1	140.9
FALSE	High	Master Protein	226785	acidic fibroblast growth factor	0	3.22	7	1	8	1	156	17.5	7.02	148	1			protein binding	Pf00167								0	1.168	1.071	1.428	0.968	1.378	0.729	0.965026	0.981916	0.904248	0.857194	0.856747	0.627704	53.42	61.09	54.71	55.42	40.62	36.42	86.2	96.5	92.5	125.7
FALSE	High	Master Protein	1024864169	30S ribosomal protein S4 [Lactobacillus harbinensis]	0	8.448	14	3	11	3	194	22.6	10.65	147	3	metabolic process		RNA binding;structural molecule activity	Pf00163, Pf01479								0	0.468	0.872	0.846	0.926	0.648	1.379	0.422388	0.83053	0.778272	0.832571	0.600136	0.97308	52.13	59.77	62.31	77.73	48.25	56.93	136	76.7	52.9	169.2
FALSE	High	Master Protein	767948685	PREDICTED: eukaryotic translation initiation factor 4H isoform X1 [Homo sapiens]	0	17.414	18	3	20	3	250	27.6	9.07	146	3	cell organization and biogenesis;metabolic process;regulation of biological process;reproduction	cytosol;membrane	catalytic activity;protein binding;RNA binding	Pf00076, Pf13893, Pf14259	7458	EIF4H	7	Translation Factors				1	1.371	0.819	1.359	1.382	1.22	1.614	0.881133	0.779794	0.937093	0.904424	0.941346	0.877724	129.79	85.54	93.29	77.71	84.79	73.26	74.5	58.1	94.3	110
FALSE	High	Master Protein	15825712	Chain B, Antibody-Antigen Complex	0	16.87	13	2	2	1	224	24.3	8.29	146	2				Pf07654, Pf07686								0	100	100	100	100	100	100	1.86615e-17	1.74423e-17	1.91544e-17	1.85662e-17	1.97413e-17	1.97601e-17								132.6	229.9	63.9
FALSE	High	Master Protein	4506701	40S ribosomal protein S23 [Homo sapiens]	0	5.835	8	1	4	1	143	15.8	10.49	144	1	cell organization and biogenesis;metabolic process;transport	cytosol;membrane;ribosome	protein binding;RNA binding;structural molecule activity	Pf00164	6228	RPS23	5	Cytoplasmic Ribosomal Proteins	ENSG00000186468.12	Ribosome	Peptide chain elongation; Eukaryotic Translation Termination; Viral mRNA Translation; Formation of the ternary complex, and subsequently, the 43S complex; L13a-mediated translational silencing of Ceruloplasmin expression; Selenocysteine synthesis; Nonsense Mediated Decay (NMD) independent of the Exon Junction Complex (EJC); Nonsense Mediated Decay (NMD) enhanced by the Exon Junction Complex (EJC)…	38	0.141	0.32	0.249	0.373	0.311	0.766	0.0191887	0.121793	0.0730632	0.203632	0.149826	0.657265	0	37.74	59.85	41.66	51.03	20.18	240	33.8	76.9	59.8
FALSE	High	Master Protein	119589356	ELAV (embryonic lethal, abnormal vision, Drosophila)-like 1 (Hu antigen R), isoform CRA_b [Homo sapiens]	0	8.333	5	2	9	2	445	50.4	11.59	144	2	development;metabolic process;regulation of biological process	cytoplasm;cytosol;membrane;nucleus	protein binding;RNA binding	Pf00076, Pf13893, Pf14259	1994	ELAVL1	19					0	0.872	0.616	0.848	0.926	0.85	0.989	0.856207	0.534362	0.780483	0.832571	0.815993	0.854909	11.2	61.94	17.04	23.95	16.55	2.44	194.1	83.6	56.8	78.2
FALSE	High	Master Protein	4506741	40S ribosomal protein S7 [Homo sapiens]	0	12.167	23	3	13	3	194	22.1	10.1	142	3	cell organization and biogenesis;metabolic process;regulation of biological process;transport	cytoplasm;cytoskeleton;cytosol;membrane;nucleus;ribosome	protein binding;RNA binding;structural molecule activity	Pf01251	6201	RPS7	2	Cytoplasmic Ribosomal Proteins	ENSG00000171863.12	Ribosome	Peptide chain elongation; Eukaryotic Translation Termination; Viral mRNA Translation; Formation of the ternary complex, and subsequently, the 43S complex; L13a-mediated translational silencing of Ceruloplasmin expression; Selenocysteine synthesis; Nonsense Mediated Decay (NMD) independent of the Exon Junction Complex (EJC); Nonsense Mediated Decay (NMD) enhanced by the Exon Junction Complex (EJC)…	39	0.01	0.01	0.01	0.01	0.01	0.01	1.86615e-17	1.74423e-17	1.91544e-17	1.85662e-17	1.97413e-17	1.97601e-17							500
FALSE	High	Master Protein	291621647	membrane-associated progesterone receptor component 2 [Homo sapiens]	0	10.098	8	1	3	1	247	26.2	5.31	142	1	regulation of biological process;response to stimulus	membrane	protein binding;receptor activity;signal transducer activity	Pf00173	10424	PGRMC2	4		ENSG00000164040.16			0	0.851	1.582	1.212	0.955	1.222	1.044	0.8383	0.717618	0.995878	0.851193	0.939582	0.877724	64.55	71.54	77.05	58.46	68.56	63.25	89.9	84.3	149.3	87.2
FALSE	High	Master Protein	229149	hemoglobin beta	0	3.219	7	1	9	1	146	15.9	5.49	140	1				Pf00042								0	0.154	0.085	0.177	0.275	0.236	0.111	0.0260536	0.000434128	0.023856	0.0912937	0.067448	0.00463108	92.85	117.82	84.43	69.78	96.98	100.99	310.1	33.4	17.5	54.8
FALSE	High	Master Protein	1034581737	PREDICTED: nuclear receptor-interacting protein 2 isoform X3 [Homo sapiens]	0	3.535	4	1	7	1	294	32.7	9.45	140	1	metabolic process;regulation of biological process	cytoplasm;nucleus	catalytic activity;protein binding		83714	NRIP2	12					0	2.22	1.701	2.364	2.181	2.203	2.363	0.556562	0.652537	0.546474	0.581152	0.50534	0.63261	44.99	57.75	44.97	58.72	44.28	44.28	51.1	113.5	83	120.9
FALSE	High	Master Protein	528953439	PREDICTED: septin-11 isoform X3 [Bos taurus]	0	7.557	5	2	25	2	429	49.5	6.81	139	2	cell division;cell organization and biogenesis	cytoplasm	nucleotide binding	Pf00735	535746	SEPT11	6					0	2.04	1.175	1.511	1.567	1.662	1.397	0.618159	0.955106	0.876272	0.820819	0.708072	0.96793	31.02	31.85	32.06	31.98	29.05	27.81	50.8	131.4	100.3	113.8
FALSE	High	Master Protein	16579888	fructose-1,6-bisphosphatase 1 [Homo sapiens]	0	20.734	17	4	5	4	338	36.8	6.99	135	4	cell organization and biogenesis;metabolic process;regulation of biological process;response to stimulus	cytoplasm;cytosol;nucleus	catalytic activity;metal ion binding;nucleotide binding;protein binding	Pf00316, Pf00459	2203	FBP1	9	Angiopoietin Like Protein 8 Regulatory Pathway; Glycolysis and Gluconeogenesis	ENSG00000165140.9	Fructose and mannose metabolism; Glycolysis / Gluconeogenesis; Carbon metabolism; Pentose phosphate pathway; Glucagon signaling pathway; Insulin signaling pathway; Metabolic pathways; AMPK signaling pathway	Gluconeogenesis	14	0.313	0.247	0.235	0.348	0.216	0.554	0.195486	0.05241	0.0612109	0.173632	0.0572141	0.432392	25.05	25.12	51.91	25.94	60.15	20.57	277.8	12.2	60.6	52.8
FALSE	High	Master Protein	530367362	PREDICTED: EGF-containing fibulin-like extracellular matrix protein 1 isoform X1 [Homo sapiens]	0	14.827	8	3	4	3	543	59.3	7.74	135	3	metabolic process;regulation of biological process;response to stimulus	extracellular	catalytic activity;metal ion binding;protein binding;receptor activity;signal transducer activity	Pf07645, Pf12662, Pf12947	2202	EFEMP1	2					0	0.762	1.411	1.114	1.179	1.086		0.762469	0.811815	0.964432	0.991253	0.983717		40.17	65.65	62.72	64.12	70.77		146.2	46.8	128.7	82.9
FALSE	High	Master Protein	155030211	major histocompatibility complex, class II, DR beta 1 precursor [Homo sapiens]	0	15.62	14	3	29	1	266	29.9	7.74	133	3	cell organization and biogenesis;regulation of biological process;response to stimulus	cell surface;endoplasmic reticulum;endosome;Golgi;membrane;vacuole	protein binding	Pf00969, Pf07654	3123	HLA-DRB1	6	Allograft Rejection; Cytokines and Inflammatory Response	ENSG00000196126.11		PD-1 signaling; Translocation of ZAP-70 to Immunological synapse; MHC class II antigen presentation; Downstream TCR signaling; Generation of second messenger molecules; Interferon gamma signaling; Phosphorylation of CD3 and TCR zeta chains	15	1.345	0.485	1.189	2.242	1.225	2.28	0.885205	0.343354	0.993128	0.557357	0.938207	0.65031	6.5	0	0	0	0	0	79.9	107.4	38.7	94.9
FALSE	High	Master Protein	2852648	unknown [Homo sapiens]	0	18.269	27	5	8	5	194	22.4	7.8	133	5	cell death;cell organization and biogenesis;metabolic process;regulation of biological process;response to stimulus	cell surface;cytoplasm;cytoskeleton;cytosol;Golgi;mitochondrion;nucleus	metal ion binding;protein binding;structural molecule activity	Pf00011, Pf00525	1410	CRYAB	11					0	0.452	0.611	0.652	0.669	0.517	0.666	0.400845	0.527767	0.59556	0.595807	0.419156	0.559216	58.15	77.63	66.75	67.54	79.53	66.52	238.8	44.3	60.8	75.9
FALSE	High	Master Protein	194386210	unnamed protein product [Homo sapiens]	0	18.788	11	4	13	4	449	51.1	8.18	133	4	metabolic process;regulation of biological process;response to stimulus;transport	cytoplasm;cytosol;extracellular;membrane;organelle lumen	catalytic activity;enzyme regulator activity;protein binding;RNA binding	Pf00996	2665	GDI2	10					0	1.429	0.901	1.669	1.353	1.5	1.677	0.851319	0.853187	0.803739	0.91903	0.809478	0.877724	69.4	64.88	73.28	74.71	88.92	66.46	48.6	135.3	77.9	152.4
FALSE	High	Master Protein	111601559	FKBP1A protein [Homo sapiens]	0	6.749	10	1	2	1	145	15.7	9.17	127	1	cell organization and biogenesis;cell proliferation;cellular homeostasis;metabolic process;regulation of biological process;response to stimulus;transport	cytoplasm;cytosol;endoplasmic reticulum;membrane	catalytic activity;protein binding;signal transducer activity	Pf00254	2280	FKBP1A	20	Calcium Regulation in the Cardiac Cell; TGF-beta Receptor Signaling				2			100	100	100	100			1.91544e-17	1.85662e-17	1.97413e-17	1.97601e-17										201.4
FALSE	High	Master Protein	62088522	ribosomal protein L12 variant [Homo sapiens]	0	14.084	20	3	7	3	197	21.5	10.1	127	3	metabolic process	ribosome	protein binding;structural molecule activity	Pf00298, Pf03946	100130447	RPL12P16	2					0	0.304	0.804	0.949	0.975	0.803	1.596	0.183663	0.765467	0.866494	0.864437	0.77069	0.883962	110.34	15.89	54	48.99	36	42.1	285.8	33.9	58.3	57.8
FALSE	High	Master Protein	308818200	dihydropyrimidinase-related protein 3 isoform 1 [Homo sapiens]	0	5.486	1	1	8	1	684	73.9	6.35	126	1	cell organization and biogenesis;regulation of biological process;response to stimulus	cytoplasm;cytosol	catalytic activity;protein binding	Pf01979, Pf13147, Pf13594	1809	DPYSL3	5		ENSG00000113657.12			0	5.198	3.42	4.584	3.272	3.851	3.155	0.0988151	0.160428	0.143221	0.293612	0.149826	0.432392	56.47	71.81	66.58	73.31	53.19	42.4	26.7	146.9	96.5	128
FALSE	High	Master Protein	119598263	hCG1641491, isoform CRA_b [Homo sapiens]	0	3.902	6	1	8	1	246	27.3	11.06	126	1	metabolic process	ribosome	structural molecule activity	Pf01779								0	1.679	1.467	2.078	1.753	1.694	3.491	0.738784	0.779971	0.654798	0.728404	0.686275	0.369817	37.48	50.61	72	45.56	42.13	59.8	64.9	96.8	95.2	131.9
FALSE	High	Master Protein	71041611	Chain A, Solution Structure Of Human Coactosin Like Protein D123n	0	6.611	13	2	17	2	149	16.9	6.87	124	2			protein binding	Pf00241, Pf01453								0	0.841	0.86	1.023	1.141	0.975	1.154	0.830039	0.817821	0.906547	0.969091	0.913903	0.923281	24.75	63.7	65.8	26.87	46.11	30.85	118.6	88.4	76.5	111.7
FALSE	High	Master Protein	110624774	C-type mannose receptor 2 precursor [Homo sapiens]	0	7.022	1	1	2	1	1479	166.6	5.83	123	1	cell differentiation;metabolic process;regulation of biological process;response to stimulus;transport	membrane	protein binding;receptor activity;signal transducer activity	Pf00040, Pf00059	9902	MRC2	17		ENSG00000011028.13	Phagosome; Tuberculosis	Cross-presentation of soluble exogenous antigens (endosomes)	7	0.277	0.228	0.24	0.199	0.313	0.376	0.14522	0.0396291	0.0654727	0.0330086	0.141967	0.211567	86.25	21.34	93.95	54.66	90.93	85.32	277.8	58.1	63.3	53.4
FALSE	High	Master Protein	11342670	azurocidin preproprotein [Homo sapiens]	0	4.326	5	1	8	1	251	26.9	9.5	122	1	cellular component movement;defense response;metabolic process;regulation of biological process;response to stimulus;transport	extracellular;membrane;organelle lumen;vacuole	catalytic activity;protein binding	Pf00089	566	AZU1	19; CHR_HSCHR19_5_CTG2		ENSG00000172232.9; ENSG00000278624.2		Neutrophil degranulation	3	0.479	0.403	0.51	0.716	0.481	1.021	0.4401	0.229427	0.405824	0.651717	0.366052	0.877566	0	73.39	62.92	74.97	48.13	10.45	160.8	77	64.9	82.1
FALSE	High	Master Protein	119568140	A kinase (PRKA) anchor protein (gravin) 12, isoform CRA_c [Homo sapiens]	0	22.075	4	5	10	5	1783	191.4	4.41	122	5	regulation of biological process;response to stimulus;transport	cytoplasm;cytoskeleton;cytosol;membrane	protein binding	Pf03832	9590	AKAP12	6	G Protein Signaling Pathways				1	2.953	0.689	3.296	2.572	3.369	2.69	0.357009	0.632849	0.310168	0.457463	0.217843	0.533671	60.26	88.14	49.59	71.54	53.87	53.59	28.8	69.7	57.8	219.9
FALSE	High	Master Protein	1034575328	PREDICTED: neuroblast differentiation-associated protein AHNAK isoform X4 [Homo sapiens]	0	12.473	2	3	4	3	4257	451.3	6.29	120	3	cell organization and biogenesis;regulation of biological process	cytoplasm;cytoskeleton;cytosol;membrane;nucleus	protein binding;RNA binding;structural molecule activity		79026	AHNAK	11					0	1.866	1.434	1.935	1.706	1.922	1.261	0.660668	0.798703	0.718712	0.750661	0.582658	0.976031	50.29	59.74	64.67	68.98	67.55	67.98	61.3	109.5	87.2	133.8
FALSE	High	Master Protein	700652946	immunoglobulin gamma heavy chain variable region, partial [Homo sapiens]	0	4.917	11	1	6	1	114	12.6	9.22	120	1				Pf07686								0	6.888	9.692	4.058	5.901	6.319	5.572	0.0432789	0.00303898	0.194992	0.0625254	0.0366494	0.134027	13.5	30.91	52.59	12.2	12.49	6.16	18.2	125.1	176	73.7
FALSE	High	Master Protein	119598586	kininogen 1, isoform CRA_b [Homo sapiens]	0	2.893	1	1	9	1	644	71.9	6.81	120	1	cellular homeostasis;defense response;metabolic process;regulation of biological process;response to stimulus;transport	extracellular;membrane;organelle lumen	enzyme regulator activity;metal ion binding;protein binding	Pf00031	3827	KNG1	3	ACE Inhibitor Pathway; Complement and Coagulation Cascades				2	100	100	100	100	100	100	1.86615e-17	1.74423e-17	1.91544e-17	1.85662e-17	1.97413e-17	1.97601e-17								116.1	127.6	129.6
FALSE	High	Master Protein	170684332	immunoglobulin lambda 1 light chain [Homo sapiens]	0	9.737	20	2	5	1	128	13.2	7.97	119	2				Pf07686								0	1.223	1.248	1.751	1.403	1.581	1.474	0.947669	0.906781	0.758094	0.895908	0.741291	0.934629	70.34	90.75	37.53	40.54	46.18	43.33	81.7	80.5	102	125.4
FALSE	High	Master Protein	114306812	BAT1 protein [Homo sapiens]	0	13.519	7	3	13	3	443	50.6	5.88	119	3	cell organization and biogenesis;metabolic process;regulation of biological process;transport	cytoplasm;nucleus;spliceosomal complex	catalytic activity;nucleotide binding;protein binding;RNA binding	Pf00270, Pf00271, Pf14617	7919	DDX39B	6					0	0.385	0.374	0.398	0.514	0.416	0.598	0.304948	0.188873	0.251105	0.398706	0.279354	0.475922	38.89	58.26	52.88	42.65	39.46	40.01	186.7	83.1	57.3	83.6
FALSE	High	Master Protein	407421	SEB4B [Homo sapiens]	0	5.17	4	1	10	1	230	25.2	9.28	119	1				Pf00076, Pf13893, Pf14259								0	100	100	100	100	0.683	1.396	1.86615e-17	1.74423e-17	1.91544e-17	1.85662e-17	0.633534	0.968069					46	41.07		85.1	133.1	106.6
FALSE	High	Master Protein	194388124	unnamed protein product [Homo sapiens]	0	2.9	1	1	18	1	607	68	6.19	117	1	cell communication;cell differentiation;regulation of biological process;response to stimulus	membrane	protein binding	Pf00801	10457	GPNMB	7					0	0.988	1.038	1.662	1.405	1.705	1.769	0.931438	0.961997	0.805797	0.895908	0.687593	0.846352	28.18	55.98	44.04	56.03	58.09	25.56	83.9	82.9	87	138.5
FALSE	High	Master Protein	194739599	epididymis luminal protein 9 [Homo sapiens]	0	9.757	6	3	7	3	501	54.8	6.92	115	3	metabolic process;regulation of biological process	cytoplasm;cytosol	catalytic activity;enzyme regulator activity;nucleotide binding	Pf00171, Pf05893, Pf07368	216	ALDH1A1	9	Folate-Alcohol and Cancer Pathway; Fatty Acid Omega Oxidation; Tryptophan metabolism; Vitamin A and Carotenoid Metabolism				4	0.948	1.81	0.967	0.968	0.878	0.687	0.904323	0.599936	0.881986	0.857194	0.842519	0.586025	120.36	128.32	123.44	122.4	125.2	127.17	68.3	112.4	92.3	128.4
FALSE	High	Master Protein	119575606	signal sequence receptor, alpha (translocon-associated protein alpha), isoform CRA_a [Homo sapiens]	0	10.484	8	2	7	2	286	32.2	4.54	114	2	cell organization and biogenesis;regulation of biological process;transport	endoplasmic reticulum;membrane	protein binding	Pf03896	6745	SSR1	6					0	0.655	0.844	0.812	0.854	0.595	1.338	0.648526	0.802319	0.752087	0.765929	0.528268	0.992306	72.73	79.39	76.46	89.02	67.62	82.16	125.5	81.1	96.7	120.7
FALSE	High	Master Protein	15342049	Ribosomal protein S6 [Homo sapiens]	0	6.326	8	2	8	2	249	28.7	10.9	113	2	cell death;cell differentiation;cell organization and biogenesis;cell proliferation;metabolic process;regulation of biological process;response to stimulus;transport	cytosol;membrane;nucleus;ribosome	protein binding;RNA binding;structural molecule activity	Pf01092	6194	RPS6	9	IL-5 Signaling Pathway; Human Thyroid Stimulating Hormone (TSH) signaling pathway; Leptin signaling pathway; Follicle Stimulating Hormone (FSH) signaling pathway; Prolactin Signaling Pathway; Interleukin-11 Signaling Pathway; Oncostatin M Signaling Pathway; Brain-Derived Neurotrophic Factor (BDNF) signaling pathway; Kit receptor signaling pathway; VEGFA-VEGFR2 Signaling Pathway; Cytoplasmic Ribos…				13	0.811	0.985	1.613	1.733	5.1	7.926	0.803823	0.925934	0.829052	0.738282	0.0672551	0.0498813	31.65	89.18	59.87	58.77	121.4	73.18	88	75.1	82.2	127.9
FALSE	High	Master Protein	297374815	allograft inflammatory factor 1-like isoform 3 [Homo sapiens]	0	8.758	18	2	5	2	176	20	7.77	112	2		cytoplasm;cytoskeleton	metal ion binding;protein binding	Pf13499	83543	AIF1L	9		ENSG00000126878.12			0	0.695	0.759	0.628	0.509	1.054	0.585	0.689512	0.715807	0.564359	0.391802	0.964988	0.457915	53.44	67.37	72.52	68.55	81.66	63.69	136.7	77.3	107.6	98.6
FALSE	High	Master Protein	119582066	Ras-GTPase-activating protein SH3-domain-binding protein, isoform CRA_c [Homo sapiens]	0	8.96	5	2	6	2	505	56.5	5.68	112	2	metabolic process;regulation of biological process;response to stimulus;transport	cytosol;membrane;nucleus	catalytic activity;DNA binding;nucleotide binding;protein binding;RNA binding	Pf00076, Pf02136, Pf13893, Pf14259	10146	G3BP1	5					0	0.945	1.788	1.75	1.161	1.147	2.403	0.901628	0.610868	0.758162	0.980014	0.992515	0.623327	88.77	67.23	111.5	48.09	83.29	85.68	57.5	48.8	171.2	97.3
FALSE	High	Master Protein	62089296	Calpain 2, large [catalytic] subunit precursor variant [Homo sapiens]	0	4.252	2	2	10	2	729	83.1	5.06	111	2	cell organization and biogenesis;metabolic process;regulation of biological process;response to stimulus	chromosome;cytoplasm;cytoskeleton;cytosol;endoplasmic reticulum;Golgi;membrane;nucleus;vacuole	catalytic activity;metal ion binding;protein binding	Pf00648, Pf01067, Pf13833	824	CAPN2	1	Integrin-mediated Cell Adhesion; VEGFA-VEGFR2 Signaling Pathway		Apoptosis; Focal adhesion; Alzheimer's disease; Protein processing in endoplasmic reticulum		6	1.965	1.223	2.193	1.694	2.233	1.407	0.640354	0.925548	0.608629	0.756917	0.470661	0.963223	52.71	34.55	47.67	53.43	44.96	37.18	54.3	144.5	89.2	162
FALSE	High	Master Protein	4758822	nephrin precursor [Homo sapiens]	0	14.883	4	5	19	1	1241	134.7	5.64	111	5	cell organization and biogenesis;cellular component movement;development;metabolic process;regulation of biological process;response to stimulus	membrane	protein binding	Pf00041, Pf00047, Pf07679, Pf08205, Pf13895, Pf13927	4868	NPHS1	19	Primary Focal Segmental Glomerulosclerosis FSGS	ENSG00000161270.19		Nephrin family interactions; Reelin signalling pathway; Antigen activates B Cell Receptor (BCR) leading to generation of second messengers; CD28 dependent Vav1 pathway; NCAM signaling for neurite out-growth	14	1.006	0.867	0.817	0.899	0.929	0.274	0.942713	0.824122	0.752087	0.810612	0.893349	0.0968482	95.98	59.76	49.93	20.54	31.94	101.04	109	109.6	94.4	89
FALSE	High	Master Protein	4503549	neutrophil elastase preproprotein [Homo sapiens]	0	5.891	7	2	11	2	267	28.5	9.35	110	2	cell organization and biogenesis;cellular component movement;cellular homeostasis;defense response;metabolic process;regulation of biological process;response to stimulus;transport	cell surface;cytoplasm;extracellular;organelle lumen	catalytic activity;protein binding	Pf00089, Pf09342	1991	ELANE	19; CHR_HSCHR19_5_CTG2		ENSG00000277571.2; ENSG00000197561.6	Transcriptional misregulation in cancer; Systemic lupus erythematosus	Collagen degradation; Activation of Matrix Metalloproteinases; Antimicrobial peptides; Regulation of Complement cascade; Neutrophil degranulation	12	0.599	0.764	1.054	2.064	1.127	5.397	0.607401	0.720999	0.926585	0.625321	0.988392	0.144651	60.19	59.52	95.11	87.62	90.2	51.63	71.6	62.1	66.3	116.1
FALSE	High	Master Protein	20336761	heme-binding protein 1 [Homo sapiens]	0	3.373	5	1	10	1	189	21.1	5.8	109	1	regulation of biological process;response to stimulus	cytoplasm;extracellular		Pf04832	50865	HEBP1	12		ENSG00000013583.8		Formyl peptide receptors bind formyl peptides and many other ligands; G alpha (i) signalling events	8	1.608	1.067	1.481	1.313	1.587	1.319	0.771698	0.981916	0.890608	0.940045	0.746925	0.997788	3.07	27.43	11.75	32.44	21.63	6.46	77.3	124.3	82.5	114.5
FALSE	High	Master Protein	194383800	unnamed protein product [Homo sapiens]	0	8.827	5	2	6	2	514	56.8	6.48	109	2	transport	cytosol;membrane	protein binding	Pf05694	8991	SELENBP1	1	Selenium Metabolism and Selenoproteins; IL1 and megakaryocytes in obesity				2	0.355	0.387	0.302	0.324	0.521	0.443	0.260695	0.207131	0.125803	0.145172	0.42399	0.296341	35.04	41.55	52.24	39.81	115.88	48.24	144.6	57.7	57.8	118.8
FALSE	High	Master Protein	189053110	unnamed protein product [Homo sapiens]	0	3.505	6	1	6	1	178	20.5	8.59	109	1	cell organization and biogenesis;cellular component movement;regulation of biological process;response to stimulus	cytoplasm;cytoskeleton;cytosol;membrane	protein binding;structural molecule activity	Pf04062	10094	ARPC3	12	Pathogenic Escherichia coli infection				1	0.718	0.71	0.67	0.755	0.659	0.891	0.71646	0.654356	0.616246	0.674524	0.610569	0.772732	10.99	8.32	10.67	20.75	18.34	30.49	129.8	93.2	92.1	86.9
FALSE	High	Master Protein	169790833	lysosome-associated membrane glycoprotein 2 isoform C precursor [Homo sapiens]	0	7.461	4	2	16	2	411	45.1	5.91	107	2	cell communication;cell organization and biogenesis;cellular homeostasis;regulation of biological process;response to stimulus;transport	endosome;membrane;organelle lumen;vacuole	protein binding	Pf01299	3920	LAMP2	X	Senescence and Autophagy in Cancer	ENSG00000005893.15			1	0.901	0.522	0.589	0.514	0.482	0.615	0.879533	0.39897	0.5117	0.398706	0.364937	0.497243	53.99	33.7	45.14	44.25	31.31	45.03	136.6	141.3	74.5	86.8
FALSE	High	Master Protein	119572234	zyxin, isoform CRA_b [Homo sapiens]	0	13.159	6	3	17	3	632	67.2	7.23	106	3	cell communication;cell organization and biogenesis;regulation of biological process;response to stimulus	cytosol;membrane;nucleus	metal ion binding;protein binding;RNA binding	Pf00412	7791	ZYX	7	Integrin-mediated Cell Adhesion; Focal Adhesion				2	4.251	6.402	6.155	4.299	4.885	5.662	0.165168	0.0189984	0.0617975	0.155477	0.0838654	0.128484	106.14	89.83	92.92	93.14	92.14	88.51	19.1	145.2	71.8	150.3
FALSE	High	Master Protein	4758950	peptidyl-prolyl cis-trans isomerase B precursor [Homo sapiens]	0	5.176	8	2	9	2	216	23.7	9.41	106	2	metabolic process;regulation of biological process	endoplasmic reticulum;membrane;nucleus;organelle lumen	catalytic activity;protein binding;RNA binding	Pf00160	5479	PPIB	15	Prolactin Signaling Pathway	ENSG00000166794.4		Collagen biosynthesis and modifying enzymes	4	0.739	1.138	1.115	1.072	1.018	1.474	0.7401	0.975547	0.964506	0.927798	0.941346	0.934629	65.84	67.37	77.64	73.45	66.12	44.11	74.1	89.9	78.2	139.9
FALSE	High	Master Protein	62089010	EF hand domain family, member D1 variant [Homo sapiens]	0	5.451	5	1	3	1	265	29.8	6.21	106	1	cell organization and biogenesis	membrane	metal ion binding	Pf00036, Pf13499	80303	EFHD1	2					0	0.261	0.561	0.277	0.227	0.245	0.261	0.125598	0.460134	0.0989193	0.0502675	0.075384	0.0848028	288.26	128.17	255.4	233.55	229.66	316.82	243	59	84	59.5
FALSE	High	Master Protein	194384276	unnamed protein product [Homo sapiens]	0	5.884	6	1	4	1	236	26.5	7.59	104	1	cell communication;cell differentiation;cell division;cell organization and biogenesis;cellular component movement;coagulation;metabolic process;regulation of biological process;response to stimulus;transport	cytoplasm;cytosol;membrane;vacuole	catalytic activity;nucleotide binding;protein binding	Pf00025, Pf00071, Pf08477	998	CDC42	1	Androgen receptor signaling pathway; Integrin-mediated Cell Adhesion; RANKL/RANK (Receptor activator of NFKB (ligand)) Signaling Pathway; Leptin signaling pathway; Pathogenic Escherichia coli infection; RalA downstream regulated genes; B Cell Receptor Signaling Pathway; AGE/RAGE pathway; Brain-Derived Neurotrophic Factor (BDNF) signaling pathway; Focal Adhesion; TGF-beta Signaling Pathway; MAPK S…				18	0.01	0.01	0.899	0.72	0.836	0.8	1.86615e-17	1.74423e-17	0.828595	0.654634	0.806207	0.69003			13.28	14.64	21.97	17.04	190.9			176.3
FALSE	High	Master Protein	47825361	F-box only protein 50 [Homo sapiens]	0	13.442	12	3	5	3	275	30.8	6.62	103	3	regulation of biological process	cytoplasm		Pf04300	342897	NCCRP1	19		ENSG00000188505.4			0	0.857	0.477	0.604	0.506	0.482	0.298	0.842306	0.33481	0.532987	0.388748	0.367463	0.120046	39.31	104.78	56.16	55.89	76.75	79.71	306	55	58.9	52.3
FALSE	High	Master Protein	442570728	Chain A, Crystal Structure Of Human Serpinb1 Mutant	0	7.863	5	2	5	2	389	43.9	6.48	102	2				Pf00079								0	0.308	0.488	0.449	0.164	0.647	1.206	0.188201	0.348882	0.321349	0.0164693	0.604694	0.949425	0	5.49	0	0	65.89	59.22	139.7	93.1	85.5	85.1
FALSE	High	Master Protein	41393678	integrin, alpha 8 [Homo sapiens]	0	4.816	1	1	6	1	1063	117.4	5.58	102	1	cell differentiation;cell organization and biogenesis;regulation of biological process;response to stimulus	cell surface;endoplasmic reticulum;membrane	metal ion binding	Pf00357, Pf01839, Pf08441, Pf13517	8516	ITGA8	10	Integrin-mediated Cell Adhesion; Arrhythmogenic Right Ventricular Cardiomyopathy; Focal Adhesion				3	2.324	1.431	1.915	1.747	1.764	0.946	0.521213	0.800361	0.724574	0.730949	0.651986	0.818331	84.96	92.58	96.04	85.22	82.32	100.58	59.4	138	85	113.8
FALSE	High	Master Protein	939646432	malate dehydrogenase, peroxisomal isoform MDH1x [Homo sapiens]	0	9.557	7	2	4	2	353	38.6	7.3	102	2	metabolic process	cytosol;mitochondrion	catalytic activity;nucleotide binding;protein binding	Pf00056, Pf02866	4190	MDH1	2	Glycolysis and Gluconeogenesis				1	0.72	1.07	1.915	0.604	1.809	0.555	0.719281	0.981916	0.724574	0.516847	0.638089	0.432392	59.93	0.3	34.97	70.39	36.43	71.57	149.5	71.4	51.3	91.8
FALSE	High	Master Protein	297787706	Chain E, The Crystal Structure Of Asap3 In Complex With Arf6 In Trans State	0	8.295	4	2	4	2	497	54.7	6.44	102	2	regulation of biological process;response to stimulus		catalytic activity;enzyme regulator activity;nucleotide binding;protein binding;signal transducer activity	Pf00023, Pf00025, Pf00071, Pf00503, Pf01412, Pf04670, Pf08477, Pf09439, Pf12796, Pf13606, Pf13637, Pf13857								0	0.452	0.439	0.343	0.39	0.682	0.557	0.401031	0.277432	0.175327	0.225878	0.632025	0.432392	50.35	70.78	56.05	41.91	34.11	84.44	171	111.4	76.3	63.3
FALSE	High	Master Protein	167887493	apolipoprotein C-III precursor variant 1 [Homo sapiens]	0	9.556	14	1	1	1	117	12.8	8.18	102	1	cell organization and biogenesis;metabolic process;regulation of biological process;response to stimulus;transport	endosome;extracellular	enzyme regulator activity;protein binding	Pf05778	345	APOC3	11	PPAR Alpha Pathway; PPAR signaling pathway; Statin Pathway	ENSG00000110245.11			3	100			100	0.143	0.065	1.86615e-17			1.85662e-17	0.0111683	0.000413979					115.13	119.79		118.2
FALSE	High	Master Protein	6005995	clathrin light chain B isoform b [Homo sapiens]	0	5.192	8	2	22	2	229	25.2	4.64	100	2	cell organization and biogenesis;transport	cytosol;membrane	protein binding;structural molecule activity	Pf01086	1212	CLTB	5		ENSG00000175416.12	Synaptic vesicle cycle; Endocytosis; Endocrine and other factor-regulated calcium reabsorption; Bacterial invasion of epithelial cells; Huntington's disease; Lysosome	EPH-ephrin mediated repulsion of cells; Cargo recognition for clathrin-mediated endocytosis; Formation of annular gap junctions; WNT5A-dependent internalization of FZD2, FZD5 and ROR2; Lysosome Vesicle Biogenesis; WNT5A-dependent internalization of FZD4	27	2.537	2.114	2.971	2.374	2.738	2.328	0.455721	0.471917	0.375771	0.5156	0.327081	0.641886	46.98	56.32	56.85	46.76	58.43	61.5	32.4	118.9	105.2	128.4
FALSE	High	Master Protein	23065544	glutathione S-transferase Mu 1 isoform 1 [Homo sapiens]	0	10.053	10	2	2	1	218	25.7	6.7	100	2	metabolic process;response to stimulus	cytoplasm;cytosol	catalytic activity;protein binding	Pf00043, Pf02798, Pf13417, Pf14497	2944	GSTM1	1	Glutathione metabolism; NRF2 pathway; Benzene metabolism; Estrogen metabolism; Aflatoxin B1 metabolism; Metapathway biotransformation	ENSG00000134184.12	Platinum drug resistance; Metabolism of xenobiotics by cytochrome P450; Drug metabolism - cytochrome P450; Chemical carcinogenesis; Glutathione metabolism	Glutathione conjugation	15			100	100	1.985	0.01			1.91544e-17	1.85662e-17	0.55856	1.97601e-17					70.52					205.7
FALSE	High	Master Protein	511630692	MHC class II antigen, partial [Homo sapiens]	0	7.924	21	2	5	2	89	10.8	5.5	100	2	response to stimulus	membrane		Pf00969								0	0.647		0.823	1.879	0.307	1.076	0.640354		0.752087	0.674524	0.149826	0.877724	18.73		118.24	69.87	65.82	71.63	26.4	100.8	121.4	98.6
FALSE	High	Master Protein	119608008	ribosomal protein L35, isoform CRA_b [Homo sapiens]	0	3.573	5	1	8	1	196	21.7	10.89	100	1	cell organization and biogenesis;metabolic process;transport	cytosol;membrane;ribosome	RNA binding;structural molecule activity	Pf00831	11224	RPL35	9	Cytoplasmic Ribosomal Proteins				1	2.119	0.782	1.6	2.882	2.226	1.102	0.588852	0.741419	0.835262	0.376964	0.473691	0.894223	78.25	65.46	82.03	70.16	88.18	42.08	58.2	136.3	41.1	95.5
FALSE	High	Master Protein	1032563636	immunoglobulin light chain variable region, partial [Homo sapiens]	0	7.81	17	1	1	1	106	11.7	9.25	99	1				Pf07679, Pf07686								0			100		100				1.91544e-17		1.97413e-17											500
FALSE	High	Master Protein	5031573	actin-related protein 3 isoform 1 [Homo sapiens]	0	4.21	5	2	7	2	418	47.3	5.88	99	2	cell division;cell organization and biogenesis;cellular component movement;regulation of biological process;response to stimulus	cytoplasm;cytoskeleton;cytosol;membrane	nucleotide binding;protein binding;structural molecule activity	Pf00022	10096	ACTR3	2	Association Between Physico-Chemical Features and Toxicity Associated Pathways	ENSG00000115091.11		EPHB-mediated forward signaling; Clathrin-mediated endocytosis; RHO GTPases Activate WASPs and WAVEs; Regulation of actin dynamics for phagocytic cup formation	16	1.03	1.128	1.082	1.111	1.047	1.232	0.951259	0.981916	0.943888	0.950862	0.959822	0.963975	33.26	47.16	45.84	42.87	41.45	51.59	78.8	106.8	78.5	119.3
FALSE	High	Master Protein	5174449	histone H1x [Homo sapiens]	0	11.252	10	2	2	2	213	22.5	10.76	99	2	cell organization and biogenesis	chromosome;nucleus	DNA binding;protein binding;RNA binding	Pf00538	8971	H1FX	3		ENSG00000184897.5			0	1.393	1.697	1.931	1.861	1.791	2.532	0.870135	0.654356	0.720979	0.680278	0.647079	0.583104	20.2	1.41	33.39	4.96	23.69	33.18	62.9	87.7	106.8	121.5
FALSE	High	Master Protein	767960628	PREDICTED: 1,5-anhydro-D-fructose reductase isoform X1 [Homo sapiens]	0.001	2.277	2	1	5	1	341	39.1	7.66	98	1	metabolic process	cytosol;Golgi	catalytic activity	Pf00248	83592	AKR1E2	10					0	0.778	0.943	1.167	1.067	1.25	0.812	0.776159	0.889177	0.989884	0.924481	0.924984	0.699813	93.14	98.85	84.11	83.51	82.1	95.47	106.8	83.2	100.8	107.7
FALSE	High	Master Protein	12052930	hypothetical protein [Homo sapiens]	0	3.385	1	1	5	1	612	68.3	6.73	97	1	metabolic process;transport	cytosol;extracellular;organelle lumen	catalytic activity;metal ion binding;protein binding	Pf00408, Pf02878, Pf02879, Pf02880	55276	PGM2	4					0	1.922	1.237	1.482	1.846	1.492	1.939	0.640354	0.9157	0.889987	0.683668	0.802677	0.773013	31.33	36.04	33.43	28.88	30.3	31.21	69.1	128	85.8	107.9
FALSE	High	Master Protein	1034641966	PREDICTED: WD repeat-containing protein 1 isoform X1 [Homo sapiens]	0	2.794	1	1	10	1	659	72	6.9	97	1	cell differentiation;cell organization and biogenesis;cellular component movement;regulation of biological process;transport	cytoskeleton;cytosol;extracellular	protein binding	Pf00400	9948	WDR1	4	Hypertrophy Model				1	2.544	1.404	2.888	2.185	2.127	2.688	0.453606	0.814954	0.396028	0.580028	0.499381	0.533846	54.6	79.51	47.02	47.08	53.82	45.8	49.9	126.9	70	144.1
FALSE	High	Master Protein	5803135	ras-related protein Rab-35 isoform 1 [Homo sapiens]	0	5.682	5	1	10	1	201	23	8.29	96	1	cell organization and biogenesis;regulation of biological process;response to stimulus;transport	cytosol;endosome;membrane;mitochondrion	catalytic activity;nucleotide binding;protein binding	Pf00006, Pf00025, Pf00071, Pf00735, Pf01926, Pf04670, Pf08477, Pf13191	11021	RAB35	12		ENSG00000111737.11	Endocytosis	TBC/RABGAPs; RAB GEFs exchange GTP for GDP on RABs; RAB geranylgeranylation	9	1.063	1.193	1.497	1.422	1.907	1.785	0.966087	0.943191	0.884722	0.891195	0.602815	0.841362	55.15	56.06	51.75	57.11	85.6	85.98	77.9	87.6	98.2	109.5
FALSE	High	Master Protein	5524147	kappa 1 immunoglobin light chain variable region [Homo sapiens]	0	9.829	15	1	1	1	119	13.2	7.97	96	1				Pf07679, Pf07686								0	100	100	100	100	100	100	1.86615e-17	1.74423e-17	1.91544e-17	1.85662e-17	1.97413e-17	1.97601e-17								134.1	207.9	17.5
FALSE	High	Master Protein	364506228	Chain A, Crystal Structure Of Human Ribosomal Protein L30e	0	15.604	16	3	7	3	125	13.9	9.63	95	3				Pf01248								0	1.067	1.706	1.443	0.864	1.218	0.454	0.968906	0.650701	0.901697	0.777498	0.938207	0.311171	59.41	92.6	85.96	77.24	81.77	146.77	75.6	161.7	53.3	130.6
FALSE	High	Master Protein	530393368	PREDICTED: heat shock 70 kDa protein 12A isoform X2 [Homo sapiens]	0	6.947	2	1	2	1	691	76.8	7.17	95	1			nucleotide binding	Pf00012	259217	HSPA12A	10					0	100	100	100	100	2.245	1.279	1.86615e-17	1.74423e-17	1.91544e-17	1.85662e-17	0.502742	0.984816					43.64	28.95		146	97.7	146.3
FALSE	High	Master Protein	119623763	corneodesmosin [Homo sapiens]	0	12.826	4	2	2	2	529	51.5	8.35	94	2	cell death;cell differentiation;regulation of biological process	cytoskeleton;membrane	protein binding		1041	CDSN	6; CHR_HSCHR6_MHC_DBB_CTG1		ENSG00000237123.2			0	1.075	2.867	0.507	0.87	0.763	0.519	0.973024	0.249421	0.401432	0.78222	0.724362	0.398035	61.68	84.32	71.16	122.38	90.11	62.62	127.7	80	215.4	37.3
FALSE	High	Master Protein	75766221	Chain A, Crystal Structure Of A Soluble Form Of Clic4. Intercellular Chloride Ion Channel	0	6.739	6	2	6	1	267	30.3	6	94	2			protein binding	Pf00043, Pf13409, Pf13410, Pf13417, Pf14497								0	1.159	1.151	1.345	1.019	1.107	1.41	0.969584	0.966031	0.942947	0.895908	0.998391	0.962954	24.43	34.36	30.26	49.84	36.42	34.63	85.3	106.4	106.6	114.7
FALSE	High	Master Protein	148615516	keratin 17 epitope S2 [Homo sapiens]	0	6.455	71	1	2	1	17	1.8	4.23	93	1	cell death;cell organization and biogenesis;regulation of biological process;response to stimulus	cytoskeleton;cytosol	protein binding;receptor activity;signal transducer activity;structural molecule activity		3872	KRT17	17					0	100			100	100		1.86615e-17			1.85662e-17	1.97413e-17									145.2
FALSE	High	Master Protein	9802306	DNA-binding protein TAXREB107 [Homo sapiens]	0	10.533	8	2	2	2	289	32.9	10.58	92	2	cell organization and biogenesis;metabolic process;regulation of biological process;transport	cytosol;membrane;nucleus;ribosome	DNA binding;protein binding;RNA binding;structural molecule activity	Pf01159, Pf03868	6128	RPL6	12	Cytoplasmic Ribosomal Proteins				1	1.135	1.268	0.01	0.414	1.131	1.956	0.985125	0.894395	1.91544e-17	0.259149	0.979388	0.767614	45.63	42.33		27.55	42.51	56.39	131.1	148.3	166.3
FALSE	High	Master Protein	157266337	betaine--homocysteine S-methyltransferase 1 [Homo sapiens]	0	5.439	4	2	4	2	406	45	7.03	92	2	metabolic process;regulation of biological process	cytoplasm;cytosol	catalytic activity;metal ion binding	Pf02574	635	BHMT	5	One Carbon Metabolism; Trans-sulfuration and one carbon metabolism; Amino Acid metabolism; One carbon metabolism and related pathways	ENSG00000145692.14	Cysteine and methionine metabolism; Metabolic pathways; Glycine, serine and threonine metabolism	Choline catabolism; Sulfur amino acid metabolism	11	0.262	0.181	0.24	0.228	0.237	0.141	0.126731	0.016189	0.0653376	0.0513044	0.0681144	0.0115289	69	68.1	86.3	68.99	84.94	77.17	307.7	51.3	23.5	58.3
FALSE	High	Master Protein	11545918	tubulointerstitial nephritis antigen-like isoform 1 precursor [Homo sapiens]	0	9.158	4	2	3	2	467	52.4	6.99	92	2	metabolic process;response to stimulus;transport	cytoplasm;extracellular;vacuole	catalytic activity;protein binding;receptor activity;structural molecule activity	Pf00112, Pf01033	64129	TINAGL1	1		ENSG00000142910.15			0	1.231	0.785	0.975	0.954	0.913	1.146	0.94293	0.744923	0.888097	0.850103	0.869659	0.921272	50.7	64.54	76.9	49.32	73.85	42.35	173.1	102.9	62.6	85.9
FALSE	High	Master Protein	16550864	unnamed protein product [Homo sapiens]	0	6.962	4	1	3	1	343	36.9	5.44	91	1	metabolic process		catalytic activity	Pf00077, Pf09668, Pf13650	151516	ASPRV1	2					0	0.01	0.349	0.01	0.01	0.01	0.01	1.86615e-17	0.156537	1.91544e-17	1.85662e-17	1.97413e-17	1.97601e-17		14.13					370.6		129.4
FALSE	High	Master Protein	519673744	immunoglobulin A heavy chain variable region, partial [Homo sapiens]	0	10.479	17	1	1	1	113	12.6	8.46	91	1				Pf07686								0
FALSE	High	Master Protein	204306657	nephrin precursor [Homo sapiens]	0	14.3	4	5	16	1	1241	134.7	5.73	90	5	cell organization and biogenesis;cellular component movement;metabolic process;regulation of biological process;response to stimulus	membrane	protein binding	Pf00041, Pf00047, Pf07679, Pf08205, Pf13895, Pf13927	4868	NPHS1	19					0	0.535	0.307	0.507	0.572	0.513	0.715	0.521338	0.106736	0.402075	0.473349	0.424745	0.616965	28.12	61.45	45.18	44.58	40.64	0	171.2	91.5	52.5	86.9
FALSE	High	Master Protein	167614506	plastin-2 [Homo sapiens]	0	12.611	5	3	7	3	627	70.2	5.43	90	3	cell organization and biogenesis;cellular component movement;regulation of biological process;response to stimulus	cytoplasm;cytoskeleton;cytosol;membrane	metal ion binding;protein binding	Pf00036, Pf00307, Pf13405, Pf13499	3936	LCP1	13		ENSG00000136167.13		Gene and protein expression by JAK-STAT signaling after Interleukin-12 stimulation; Interleukin-12 family signaling	5	4.586		10.188	6.469	5.218	20.903	0.137656		0.0106526	0.0464381	0.0777373	0.0013087	46.18		82.85	87.42	72.12	46.44	18.2	138.3	38.5	211.2
FALSE	High	Master Protein	78100780	Chain A, The Structure Of Erk2 In Complex With A Small Molecule Inhibitor	0	6.875	6	2	4	2	368	42.2	6.6	90	2	metabolic process		catalytic activity;nucleotide binding	Pf00069, Pf01636, Pf07714								0	1.999	1.38	1.442	1.902	1.36	1.349	0.633426	0.830652	0.901697	0.674524	0.856747	0.986795	52.23	52.19	52.74	58.33	45.32	36.66	47.4	112	77.4	153.5
FALSE	High	Master Protein	1034098865	PREDICTED: 40S ribosomal protein S2-like isoform X1 [Pan troglodytes]	0	5.664	6	2	14	2	293	31.3	10.24	90	2	metabolic process	ribosome	RNA binding;structural molecule activity	Pf00333, Pf03719	741340	LOC741340	12					0	0.598	0.617	0.951	0.626	0.735	0.974	0.604899	0.534532	0.866913	0.545288	0.692979	0.844107	76.06	59.42	31.52	42.13	36.86	50.37	106.3	85.5	98	128.7
FALSE	High	Master Protein	1034600154	PREDICTED: prohibitin isoform X1 [Homo sapiens]	0	6.712	7	2	2	2	289	32.1	9.45	89	2	cell differentiation;cell organization and biogenesis;metabolic process;regulation of biological process;response to stimulus;transport	cell surface;cytoplasm;endosome;membrane;mitochondrion;nucleus	DNA binding;protein binding	Pf01145	5245	PHB	17					0	0.805	0.632	0.68	0.778	0.686	0.627	0.798017	0.554484	0.628134	0.687004	0.638052	0.512348	88.41	59.15	85.29	90.03	83.72	86.07	138.6	74.5	82.1	92.2
FALSE	High	Master Protein	530425325	PREDICTED: polypyrimidine tract-binding protein 1 isoform X1 [Homo sapiens]	0	12.194	7	2	3	2	559	59.8	9.31	89	2	metabolic process;regulation of biological process;response to stimulus	membrane	protein binding;RNA binding	Pf00076, Pf13893, Pf14259	5725	PTBP1	19	mRNA Processing				1	0.01	0.01	0.01	0.419	0.443	0.01	1.86615e-17	1.74423e-17	1.91544e-17	0.266435	0.311032	1.97601e-17				0	0		352.3
FALSE	High	Master Protein	35068	Nm23 protein [Homo sapiens]	0	10.53	16	2	6	2	180	20.4	7.31	89	2	cellular homeostasis;metabolic process;regulation of biological process;response to stimulus;transport	cytoplasm;cytosol;membrane;nucleus	catalytic activity;DNA binding;metal ion binding;nucleotide binding;protein binding;RNA binding	Pf00334	4830	NME1	17					0	0.957	0.793	1.083	1.016	0.951	1.362	0.911165	0.752555	0.944151	0.894616	0.89905	0.981174	44.96	60.24	36.68	47.71	35.14	50.37	89.2	97.4	98.7	105.9
FALSE	High	Master Protein	114794629	Chain C, Structure Of The Human Exon Junction Complex With A Trapped Dead-Box Helicase Bound To Rna	0	14.179	8	3	7	1	413	47.1	6.47	88	3			nucleotide binding	Pf00270, Pf00271								0	0.01	0.325	0.292	0.442	0.282	0.451	1.86615e-17	0.127104	0.115032	0.299911	0.1138	0.307046		21.95	2.69	10.73	14.6	11.03	242.8		79	70.9
FALSE	High	Master Protein	54780168	immunoglobulin mu heavy chain [Homo sapiens]	0	9.711	10	2	2	1	212	23.1	8.29	88	2				Pf07686								0	100		100	100	100	100	1.86615e-17		1.91544e-17	1.85662e-17	1.97413e-17	1.97601e-17								179.2		223.6
FALSE	High	Master Protein	1911429	A0=heterogeneous nuclear ribonucleoprotein [human, placenta, Peptide, 305 aa]	0	9.421	5	1	1	1	305	30.9	9.29	87	1				Pf00076, Pf13893, Pf14259								0	0.281	0.476	0.148	0.333	0.238	0.395	0.15158	0.332533	0.0123445	0.155141	0.06838	0.235769	0	0	0	6.37	55.22	0	223.4	62.9	106.2	33.1
FALSE	High	Master Protein	221044722	unnamed protein product [Homo sapiens]	0.002	2.06	2	1	13	1	433	46.6	6.28	86	1	defense response;metabolic process;regulation of biological process;response to stimulus;transport	extracellular;Golgi;organelle lumen	enzyme regulator activity	Pf00031	197	AHSG	3					0	100	100	100	100	100	100	1.86615e-17	1.74423e-17	1.91544e-17	1.85662e-17	1.97413e-17	1.97601e-17								141.4	124	118.5
FALSE	High	Master Protein	7673316	calmodulin-like skin protein [Homo sapiens]	0	14.065	26	2	2	2	146	15.9	4.44	86	2	regulation of biological process;response to stimulus;transport	extracellular	metal ion binding;protein binding	Pf00036, Pf12763, Pf13202, Pf13405, Pf13499, Pf13833	51806	CALML5	10					0	1.558	1.274	0.908	0.731	0.956	0.639	0.790974	0.891348	0.835986	0.667838	0.908196	0.529212	55.46	44.28	58.32	21.85	58.07	24.25	80.8	105.8	145.8	83.1
FALSE	High	Master Protein	27369052	immunoglobulin lambda light chain variable region [Homo sapiens]	0	6.199	18	2	8	2	117	12.5	9.1	85	2				Pf07686								0	0.606	1.278	2.993		1.191	1.251	0.615984	0.888896	0.370739		0.953365	0.972015	77.2	61.37	28.42		143.49	137.78	84.6	110.6	72.6	176.7
FALSE	High	Master Protein	10637464	immunoglobulin kappa chain variable region [Homo sapiens]	0	4.179	11	1	20	1	82	8.9	9.01	84	1				Pf00047, Pf07686								0	23.321	21.793	15.33	26.975	19.514	25.536	0.00031896	3.17614e-05	0.00188732	7.92078e-05	0.000233756	0.000519936	68.88	60.45	38.38	48.19	57.77	53.35	5.1	118.6	140.4	87.9
FALSE	High	Master Protein	371445666	immunoglobulin G heavy chain variable region, partial [Homo sapiens]	0	13.06	16	1	1	1	121	13.6	7.99	84	1				Pf07686								0	100						1.86615e-17													500
FALSE	High	Master Protein	158428943	Chain A, The Crystal Structure Of The Natural F112l Human Sorcin Mutant	0	5.196	10	2	5	2	198	21.6	5.59	84	2			metal ion binding	Pf13405, Pf13499, Pf13833								0	0.794	0.5	0.71	0.799	0.77	0.771	0.789344	0.368026	0.670704	0.710899	0.731774	0.662963	46.79	65.56	47.87	53.8	44.07	56.48	111	101	77.2	95
FALSE	High	Master Protein	116008192	myosin light chain kinase, smooth muscle isoform 1 [Homo sapiens]	0	7.334	1	2	6	2	1914	210.6	6.15	83	2	cell organization and biogenesis;metabolic process;regulation of biological process;response to stimulus	cytoplasm;cytoskeleton;cytosol	catalytic activity;metal ion binding;nucleotide binding;protein binding	Pf00041, Pf00047, Pf00069, Pf07679, Pf07714, Pf08205, Pf13895, Pf13927	4638	MYLK	3	MicroRNAs in cardiomyocyte hypertrophy; Endothelin Pathways; Focal Adhesion; Association Between Physico-Chemical Features and Toxicity Associated Pathways; Regulation of Actin Cytoskeleton	ENSG00000065534.18	Calcium signaling pathway; Oxytocin signaling pathway; Regulation of actin cytoskeleton; Vascular smooth muscle contraction; Platelet activation; Gastric acid secretion; Focal adhesion; cGMP-PKG signaling pathway	RHO GTPases activate PAKs; Smooth Muscle Contraction	19	0.619	0.996	1.402	0.503	0.957	1.507	0.632871	0.931101	0.915886	0.384161	0.901627	0.921881	85.04	97.19	108.74	101.56	97.8	71.16	115.2	90.1	91.4	115.2
FALSE	High	Master Protein	530404494	PREDICTED: inverted formin-2 isoform X1 [Homo sapiens]	0	7.24	1	1	3	1	1281	139	5.57	82	1	cell organization and biogenesis;regulation of biological process		protein binding	Pf02181, Pf06367, Pf06371	64423	INF2	14					0	2.154	1.58	1.76	2.273	1.964	2.75	0.578449	0.718613	0.753851	0.550621	0.578403	0.516389	58.56	49.7	66.45	47.37	57.24	57.64	54.6	120.3	88.6	100.9
FALSE	High	Master Protein	23065563	glutathione S-transferase Mu 5 [Homo sapiens]	0	5.014	8	2	3	1	218	25.7	7.39	81	2	metabolic process	cytoplasm;cytosol	catalytic activity;protein binding	Pf00043, Pf02798, Pf13417	2949	GSTM5	1	NRF2 pathway; Metapathway biotransformation	ENSG00000134201.10	Glutathione metabolism; Drug metabolism - cytochrome P450; Platinum drug resistance; Metabolism of xenobiotics by cytochrome P450; Chemical carcinogenesis	Glutathione conjugation	11	100	100	100	100	100	100	1.86615e-17	1.74423e-17	1.91544e-17	1.85662e-17	1.97413e-17	1.97601e-17								114.7	150.2	119.8
FALSE	High	Master Protein	530415230	PREDICTED: angiopoietin-related protein 6 isoform X2 [Homo sapiens]	0	5.552	2	1	2	1	551	60.2	8.76	81	1	cell differentiation			Pf00147	83854	ANGPTL6	19					0	0.26	0.257	0.335	0.549	0.467	0.499	0.124352	0.0601982	0.165345	0.447303	0.344383	0.372318	19.21	86.18	59.71	20.12	45.97	2.45	208.3	54.1	53.5	69.7
FALSE	High	Master Protein	119609989	glucosidase, alpha; acid (Pompe disease, glycogen storage disease type II), isoform CRA_b, partial [Homo sapiens]	0	4.038	1	1	3	1	957	105.8	6.11	80	1	cell organization and biogenesis;cellular homeostasis;metabolic process;regulation of biological process;response to stimulus;transport	membrane;organelle lumen;vacuole	catalytic activity	Pf00088, Pf01055, Pf13802	2548	GAA	17					0	100	100	100	100	100	100	1.86615e-17	1.74423e-17	1.91544e-17	1.85662e-17	1.97413e-17	1.97601e-17								103.9	97.2	147.8
FALSE	High	Master Protein	1034641541	PREDICTED: sorbin and SH3 domain-containing protein 2 isoform X2 [Homo sapiens]	0.001	2.332	1	1	4	1	1400	152.4	6.73	80	1	cell growth;cell organization and biogenesis	cytoskeleton;membrane;nucleus	protein binding;RNA binding;structural molecule activity	Pf00018, Pf02208, Pf07653, Pf14604	8470	SORBS2	4					0	2.319	1.251	1.564	2.174	1.885	1.575	0.521213	0.904267	0.849032	0.58251	0.602254	0.892656	27.01	60.57	35.62	34.44	34.44	71.8	56.5	133.8	80.8	93.9
FALSE	High	Master Protein	299890879	matrix Gla protein isoform 1 precursor [Homo sapiens]	0	4.649	9	1	2	1	128	15.3	9.32	80	1	cell differentiation;regulation of biological process	extracellular	metal ion binding;protein binding;structural molecule activity	Pf00594	4256	MGP	12	NOTCH1 regulation of human endothelial cell calcification; Endochondral Ossification	ENSG00000111341.9			2	2.077	0.682	0.817	1.203	0.796	0.808	0.604163	0.621869	0.752087	0.996821	0.763156	0.696803	59.84	39.87	40.84	0	48.08	48.72	86.5	179.7	59	70.7
FALSE	High	Master Protein	238776833	THO complex subunit 4 [Homo sapiens]	0	10.642	4	1	5	1	264	27.5	11.05	80	1	cell differentiation;metabolic process;regulation of biological process;response to stimulus;transport	cytosol;membrane;spliceosomal complex	protein binding;RNA binding	Pf00076, Pf13893, Pf14259	10189	ALYREF	17		ENSG00000183684.7	RNA transport; Spliceosome; Herpes simplex infection; mRNA surveillance pathway		4	0.451	0.548	0.659	0.549	0.452	0.518	0.39957	0.440769	0.604761	0.447279	0.312369	0.396481	48.54	78.65	82.83	60.76	67.31	77.6	162.1	73.1	88.9	80.4
FALSE	High	Master Protein	815890856	ras-related protein Rab-15 isoform 2 [Homo sapiens]	0	3.403	5	1	3	1	212	24.4	5.71	79	1	regulation of biological process;response to stimulus;transport	cytoplasm;membrane	catalytic activity;nucleotide binding;protein binding	Pf00025, Pf00071, Pf00735, Pf01926, Pf04670, Pf08477, Pf13212	376267	RAB15	14		ENSG00000139998.14		RAB geranylgeranylation	3	0.23	0.567	0.286	0.473	0.355	0.5	0.0891718	0.467361	0.108931	0.345287	0.198812	0.372318	63.7	54.31	44.53	46.77	66.86	52.84	196.6	45.2	106.6	56.3
FALSE	High	Master Protein	119628236	SH3 domain binding glutamic acid-rich protein like 3, isoform CRA_a, partial [Homo sapiens]	0	4.264	4	1	4	1	257	26.8	8.38	79	1	cellular homeostasis;metabolic process;regulation of biological process	cytoplasm	catalytic activity	Pf00462, Pf04908	83442	SH3BGRL3	1					0	3.184	2.456	4.781	5.792	4.042	9.706	0.311524	0.351706	0.128137	0.0663055	0.179078	0.0262198	42.12	58.23	69.37	64.04	55.65	43.03	31.3	93.5	76.9	135.7
FALSE	High	Master Protein	158255716	unnamed protein product [Homo sapiens]	0	20.104	12	6	8	5	471	54.3	9.2	79	6	defense response;metabolic process;regulation of biological process;response to stimulus	membrane;nucleus	DNA binding;protein binding;RNA binding	Pf00076, Pf08075, Pf13893, Pf14259	4841	NONO	X	mRNA Processing				1	0.781	0.774	0.579	0.661	0.838	1.233	0.778628	0.73127	0.502809	0.585673	0.80688	0.964141	96.9	109.59	72.27	113.67	110.68	60.38	160	90.9	64.4	97.8
FALSE	High	Master Protein	62089238	Plasma protease C1 inhibitor precursor variant [Homo sapiens]	0	3.364	2	1	13	1	515	56.7	6.4	78	1	defense response;metabolic process;regulation of biological process;response to stimulus;transport	extracellular;organelle lumen	enzyme regulator activity;protein binding	Pf00079	710	SERPING1	11	Complement and Coagulation Cascades				1	1.03	1.647	1.493	1.719	1.646	1.944	0.951259	0.683492	0.885935	0.744761	0.709885	0.772732	61.69	58.29	43.01	47.94	46.82	47.43	74	77.8	106.4	135.6
FALSE	High	Master Protein	168229159	ADP-ribosyl cyclase/cyclic ADP-ribose hydrolase 2 precursor [Homo sapiens]	0.001	2.33	3	1	14	1	318	35.7	7.8	77	1	metabolic process;regulation of biological process;response to stimulus;transport	extracellular;membrane	catalytic activity	Pf02267	683	BST1	4	NAD+ biosynthetic pathways	ENSG00000109743.10	Pancreatic secretion; Nicotinate and nicotinamide metabolism; Metabolic pathways; Salivary secretion	Neutrophil degranulation; Post-translational modification: synthesis of GPI-anchored proteins; Nicotinate metabolism	15	2.193	1.217	1.764	1.915	2.584	1.755	0.566164	0.92803	0.752087	0.674524	0.358543	0.85343	41.3	41.04	46.81	47.14	40.3	52.48	57.3	136.8	71.9	106.2
FALSE	High	Master Protein	316925529	anti-vaccinia virus immunoglobulin light chain variable region [Homo sapiens]	0	2.939	8	1	19	1	109	11.9	8.91	76	1				Pf00047, Pf07679, Pf07686								0	100	100	100	100	100	100	1.86615e-17	1.74423e-17	1.91544e-17	1.85662e-17	1.97413e-17	1.97601e-17								121.4	159.3	108.9
FALSE	High	Master Protein	21040388	Similar to RIKEN cDNA 2510008H07 gene, partial [Homo sapiens]	0	3.283	4	1	8	1	219	25.6	11.78	76	1	metabolic process	ribosome	structural molecule activity	Pf00827								0	0.356	0.277	0.538	0.497	0.456	1.167	0.262486	0.0773588	0.445085	0.376964	0.330095	0.931011	21.74	58.03	56.61	25.16	24.84	0.33	187.4	66.8	51.9	100.9
FALSE	High	Master Protein	957761219	immunoglobulin heavy chain variable region SL18, partial [Homo sapiens]	0	7.633	13	1	1	1	117	13	8.41	76	1				Pf07686								0	2.31	0.01	0.176	0.494	0.148	0.31	0.523235	1.74423e-17	0.0235611	0.37687	0.0128624	0.132693	21.48		63.56	18.76	55.71	55.49	123.3	285		30.8
FALSE	High	Master Protein	4503483	elongation factor 2 [Homo sapiens]	0	17.079	5	2	3	2	858	95.3	6.83	76	2	cell differentiation;cell proliferation;metabolic process;regulation of biological process;response to stimulus;transport	cytoplasm;cytosol;extracellular;membrane;nucleus;organelle lumen;ribosome	catalytic activity;nucleotide binding;protein binding;RNA binding	Pf00009, Pf00679, Pf03144, Pf03764, Pf14492	1938	EEF2	19	Translation Factors; AMP-activated Protein Kinase (AMPK) Signaling; Brain-Derived Neurotrophic Factor (BDNF) signaling pathway	ENSG00000167658.15	Oxytocin signaling pathway; AMPK signaling pathway	Peptide chain elongation; Protein methylation; Synthesis of diphthamide-EEF2; Neutrophil degranulation; Uptake and function of diphtheria toxin	20	0.054	0.564	0.537	0.563	0.488	0.47	0.000347336	0.46408	0.444078	0.465739	0.375522	0.333632	106.6	108.61	114.93	111.83	102.37	116.88	211.8	11.5	109.2	53.1
FALSE	High	Master Protein	119594653	hCG2016877, isoform CRA_c [Homo sapiens]	0	4.899	3	1	4	1	420	43.3	9.06	76	1	metabolic process;regulation of biological process	nucleus	antioxidant activity;catalytic activity;DNA binding;metal ion binding	Pf00105, Pf00578, Pf08534								0	1.055	1.035	1.194	1.194	1.132	1.337	0.965026	0.961778	0.994777	0.998645	0.988392	0.992589	41.07	41.48	41.38	42.7	40.57	40.57	91.3	96.3	94.4	109
FALSE	High	Master Protein	72534684	phospholipase D3 [Homo sapiens]	0	7.292	4	2	2	2	490	54.7	6.47	75	2	metabolic process	endoplasmic reticulum;membrane	catalytic activity;protein binding	Pf00614, Pf13091, Pf13918	23646	PLD3	19		ENSG00000105223.19	Ether lipid metabolism; Glycerophospholipid metabolism; Metabolic pathways	Synthesis of PG; Role of phospholipids in phagocytosis	12	0.462	0.398	0.659	0.624	0.581	1.01	0.41439	0.222755	0.604725	0.543895	0.504332	0.872208	22.64	35.51	49.97	45.4	34.8	53.29	117.4	59.2	69.4	118.3
FALSE	High	Master Protein	119584197	N-acylsphingosine amidohydrolase (acid ceramidase) 1, isoform CRA_c [Homo sapiens]	0	11.958	6	2	4	2	546	60.6	8.81	75	2	metabolic process;transport	extracellular;organelle lumen	catalytic activity	Pf02275, Pf15508	427	ASAH1	8	Sphingolipid Metabolism; Signal Transduction of S1P Receptor				2	0.54	0.731	0.587	0.749	0.653	0.866	0.529125	0.683169	0.509417	0.674524	0.604137	0.753059	0	6.78	29.39	10.78	24.58	10.18	114.3	73.8	85.5	70.8
FALSE	High	Master Protein	5803187	transaldolase [Homo sapiens]	0	10.371	9	3	5	3	337	37.5	6.81	75	3	metabolic process;regulation of biological process;response to stimulus	cytoplasm;cytosol;nucleus	catalytic activity;protein binding	Pf00923	6888	TALDO1	11	Pentose Phosphate Pathway; Cori Cycle	ENSG00000177156.10	Metabolic pathways; Carbon metabolism; Pentose phosphate pathway; Biosynthesis of amino acids	Gene and protein expression by JAK-STAT signaling after Interleukin-12 stimulation; Insulin effects increased synthesis of Xylulose-5-Phosphate; TALDO1 deficiency: failed conversion of Fru(6)P, E4P to SH7P, GA3P; Interleukin-12 family signaling; TALDO1 deficiency: failed conversion of SH7P, GA3P to Fru(6)P, E4P; Pentose phosphate pathway (hexose monophosphate shunt)	22	0.77	0.403	1.001	0.941	1.03	1.001	0.770861	0.229427	0.899723	0.842369	0.950128	0.865995	67.34	108.73	81.95	44.92	61.07	28.33	121.4	67.8	41.1	120.4
FALSE	High	Master Protein	79158545	RSU1 protein, partial [Homo sapiens]	0	9.535	13	3	5	3	280	31.3	9.09	75	3	regulation of biological process;response to stimulus	cytosol	protein binding	Pf12799, Pf13855	6251	RSU1	10					0	0.812	1.156	0.542	0.752	0.628	0.758	0.803823	0.963698	0.450042	0.674524	0.571072	0.65031	84.39	49.07	89.99	92.19	100.13	57.92	96.3	101.9	118.5	89.1
FALSE	High	Master Protein	15988456	Chain A, Refined Solution Structure Of Human Cystatin A	0	4.028	12	1	5	1	98	11	5.5	74	1			enzyme regulator activity	Pf00031								0	0.913	1.184	0.447	0.983	0.95	0.01	0.885205	0.949368	0.319785	0.871197	0.903278	1.97601e-17	74.69	76.74	69.63	86.91	93.96		128.7	92.2	125.8	57.6
FALSE	High	Master Protein	15620780	glutamate carboxypeptidase [Homo sapiens]	0	5.699	2	1	2	1	475	52.8	6.05	74	1	metabolic process	cytosol	catalytic activity;metal ion binding	Pf01546, Pf07687	55748	CNDP2	18					0	3.973	0.01	3.095	3.994	1.404	0.01	0.194683	1.74423e-17	0.349216	0.184717	0.84884	1.97601e-17	16.39		27.85	88.6	101.2		41	163		132.1
FALSE	High	Master Protein	42759890	immunoglobulin lambda-1 variable region [Homo sapiens]	0	10.513	31	2	4	2	107	11.1	4.89	74	2				Pf07686								0	100	100	100	100	100	100	1.86615e-17	1.74423e-17	1.91544e-17	1.85662e-17	1.97413e-17	1.97601e-17								212.4	108.6	31.2
FALSE	High	Master Protein	13477319	RPL14 protein [Homo sapiens]	0	6.358	5	1	1	1	222	23.9	10.93	73	1	cell organization and biogenesis;metabolic process;transport	cytosol;membrane;ribosome	protein binding;RNA binding;structural molecule activity	Pf01929	9045	RPL14	3	Cytoplasmic Ribosomal Proteins				1	100	100		100		100	1.86615e-17	1.74423e-17		1.85662e-17		1.97601e-17								135.2	141.1
FALSE	High	Master Protein	158254780	unnamed protein product [Homo sapiens]	0	11.009	5	3	7	3	673	75.8	5.55	72	3	cell organization and biogenesis;cellular homeostasis;regulation of biological process;response to stimulus;transport	membrane;mitochondrion	metal ion binding;nucleotide binding;protein binding;transporter activity	Pf00191	309	ANXA6	5	Calcium Regulation in the Cardiac Cell; Prostaglandin Synthesis and Regulation				2	1.085	0.936	1.299	0.948	1.258	1.364	0.979704	0.88489	0.965109	0.848357	0.918333	0.980913	69.91	61.53	66.06	67.22	72.3	49.98	86.8	86.7	73	164.9
FALSE	High	Master Protein	4506195	proteasome subunit beta type-2 isoform 1 [Homo sapiens]	0	3.913	5	1	7	1	201	22.8	7.02	72	1	metabolic process;regulation of biological process;response to stimulus;transport	cytoplasm;cytosol;membrane;nucleus;proteasome	catalytic activity;enzyme regulator activity;protein binding	Pf00227	5690	PSMB2	1	Proteasome Degradation	ENSG00000126067.11	Proteasome	Regulation of RAS by GAPs; CDT1 association with the CDC6:ORC:origin complex; Downstream TCR signaling; UCH proteinases; NIK-->noncanonical NF-kB signaling; Hh mutants that don't undergo autocatalytic processing are degraded by ERAD; SCF-beta-TrCP mediated degradation of Emi1; Cross-presentation of soluble exogenous antigens (endosomes); Separation of Sister Chromatids; Vpu mediated degradation o…	150	100		100	100	100		1.86615e-17		1.91544e-17	1.85662e-17	1.97413e-17									223.7		204.7
FALSE	High	Master Protein	158254782	unnamed protein product [Homo sapiens]	0	8.515	6	2	2	2	380	42.9	6.8	71	2	regulation of biological process	cytoplasm	enzyme regulator activity	Pf00079	8710	SERPINB7	18					0	0.521	0.395	0.057		0.056		0.503103	0.217565	0.000149503		0.000114685		0	82.29	0		0		262	47.7	103.4	46.1
FALSE	High	Master Protein	189053554	unnamed protein product [Homo sapiens]	0	6.802	8	1	2	1	244	26.4	5.74	69	1	cell differentiation;cell organization and biogenesis;metabolic process;regulation of biological process;response to stimulus	cell surface;endoplasmic reticulum;extracellular	protein binding	Pf00386, Pf01391	9370	ADIPOQ	3	Adipogenesis		Non-alcoholic fatty liver disease (NAFLD); Adipocytokine signaling pathway; PPAR signaling pathway; Longevity regulating pathway; Type II diabetes mellitus; AMPK signaling pathway		7	100	100	100	100	100	100	1.86615e-17	1.74423e-17	1.91544e-17	1.85662e-17	1.97413e-17	1.97601e-17								106.5	130.1	134.5
FALSE	High	Master Protein	938318566	ABHD14A-ACY1 readthrough (NMD candidate) [Homo sapiens]	0	10.852	8	3	6	3	498	56	7.03	69	3	metabolic process	cytoplasm	catalytic activity	Pf01546, Pf07687	100526760	ABHD14A-ACY1	3			2-Oxocarboxylic acid metabolism; Arginine biosynthesis; Metabolic pathways; Biosynthesis of amino acids		4	0.38	0.381	0.599	0.821	0.798	0.01	0.29796	0.198814	0.525613	0.732661	0.764975	1.97601e-17	11.62	115.47	65.53	7.28	36.35		203.8	49	48.5	95
FALSE	High	Master Protein	930625726	anti-HIV-1 immunoglobulin light chain variable region, partial [Homo sapiens]	0	4.746	12	1	1	1	108	11.3	8.94	69	1				Pf07686								0	100	100					1.86615e-17	1.74423e-17												472.1	27.9
FALSE	High	Master Protein	119609220	von Willebrand factor, isoform CRA_a [Homo sapiens]	0	3.686	0	1	4	1	2813	309.1	5.49	67	1	cell organization and biogenesis;coagulation;metabolic process;response to stimulus;transport	endoplasmic reticulum;extracellular;organelle lumen	protein binding	Pf00092, Pf00093, Pf00094, Pf01826, Pf08742	7450	VWF	12	Focal Adhesion; Complement and Coagulation Cascades				2	0.428	0.908	0.674	0.85	0.674	1.017	0.367332	0.858761	0.62064	0.761899	0.640998	0.87642	60.71	43.45	47.8	70.56	47.43	36.07	129.6	55.4	117.7	87.3
FALSE	High	Master Protein	14602923	HLA-DPA1 protein [Homo sapiens]	0	8.51	10	1	1	1	260	29.3	5.31	66	1	regulation of biological process;response to stimulus	cell surface;membrane	receptor activity;signal transducer activity	Pf00993, Pf07654	3113	HLA-DPA1	6	Allograft Rejection				1
FALSE	High	Master Protein	62871210	immunoglobulin alpha heavy chain variable region, partial [Homo sapiens]	0	7.275	11	1	1	1	154	17	7.03	66	1												0	100	100	100	100	100		1.86615e-17	1.74423e-17	1.91544e-17	1.85662e-17	1.97413e-17									208.9	111.1	85.5
FALSE	High	Master Protein	321117267	HSPE1-MOB4 protein [Homo sapiens]	0	6.448	5	1	1	1	261	29.7	6.16	66	1	metabolic process	cytoplasm	nucleotide binding	Pf00166, Pf03637	100529241	HSPE1-MOB4	2		ENSG00000270757.1			0	1.193	1.086	1.107	1.273	1.231	1.69	0.956547	0.991884	0.961402	0.959322	0.962366	0.877724	1.77	28.9	46.55	8.94	19.73	32.62	88.3	105.4	95.9	97.8
FALSE	High	Master Protein	1024249244	dolichyl-diphosphooligosaccharide--protein glycosyltransferase subunit 2 isoform 4 precursor [Homo sapiens]	0	5.686	2	1	1	1	663	73	6.27	65	1	metabolic process;response to stimulus	endoplasmic reticulum;membrane	catalytic activity;protein binding	Pf05817	6185	RPN2	20	Proteasome Degradation				1	0.222	0.141	0.143	0.142	0.198	0.177	0.0806764	0.00546491	0.0108092	0.00932002	0.0433363	0.0254851	59.34	52.83	58.49	46.94	36.3	43.9	293.7	65.1	57.5	42
FALSE	High	Master Protein	119631165	hCG1781941, partial [Homo sapiens]	0	2.823	3	1	8	1	270	32.1	10.55	65	1	metabolic process	ribosome	structural molecule activity	Pf01280								0	0.649	0.727	0.952	0.853	0.751	1.394	0.641899	0.678747	0.868396	0.764877	0.706352	0.968794	51.67	82.84	75.23	69.07	58.83	64.32	140.9	79.7	64.9	121
FALSE	High	Master Protein	56118310	nuclear ubiquitous casein and cyclin-dependent kinase substrate 1 [Homo sapiens]	0.002	2.119	4	1	7	1	243	27.3	5.08	65	1	cell organization and biogenesis;cellular homeostasis;metabolic process;regulation of biological process;response to stimulus	chromosome;cytoplasm;nucleus	DNA binding;protein binding;RNA binding		64710	NUCKS1	1		ENSG00000069275.12			0	1.798	2.203	3.655	2.626	3.221	2.623	0.68278	0.437731	0.2503	0.441821	0.266549	0.553973	103.15	100.63	90.24	95.81	102	95.46	45.3	64.9	99.9	171
FALSE	High	Master Protein	119582920	hCG1641550 [Homo sapiens]	0	2.887	6	1	3	1	151	16.7	9.95	65	1	metabolic process	ribosome	structural molecule activity	Pf01247								0	0.658	1.03	0.487	0.615	0.504	0.694	0.65292	0.959449	0.373004	0.531047	0.400567	0.591955	40.23	55.22	96.81	94.56	92.68	79.07	146.2	95	138	53.5
FALSE	High	Master Protein	1034573989	PREDICTED: platelet-activating factor acetylhydrolase IB subunit beta isoform X1 [Homo sapiens]	0	5.056	4	1	9	1	242	27.1	6.28	65	1	metabolic process;regulation of biological process;transport	cytoplasm;cytosol;extracellular;membrane;organelle lumen	catalytic activity;protein binding	Pf00657, Pf13472	5049	PAFAH1B2	11					0	0.579	0.798	0.768	0.71	0.708	0.834	0.582298	0.75794	0.734345	0.644053	0.66555	0.722441	27.31	34.11	23.92	29.28	26.97	28	126.7	73.4	110.1	99.8
FALSE	High	Master Protein	119622740	ribonuclease/angiogenin inhibitor 1, isoform CRA_c, partial [Homo sapiens]	0	4.162	2	1	2	1	466	50.3	4.92	64	1	metabolic process;regulation of biological process	cytosol	enzyme regulator activity;protein binding	Pf13855	6050	RNH1	11					0	0.699	0.618	0.637	0.702	0.688	1.12	0.693489	0.535842	0.574531	0.634711	0.633777	0.903427	11.93	18.07	19.81	32.65	14.13	6.84	137.4	96	84.9	87.5
FALSE	High	Master Protein	662565264	immunoglobulin light chain variable region, partial [Homo sapiens]	0	5.704	17	1	1	1	111	12	5.88	62	1				Pf07679								0	100	100	100		100		1.86615e-17	1.74423e-17	1.91544e-17		1.97413e-17									225.5	181.6	92.9
FALSE	High	Master Protein	40805864	tumor protein D54 isoform a [Homo sapiens]	0	7.81	6	1	1	1	229	24.8	6.42	62	1			RNA binding	Pf04201	7165	TPD52L2	20		ENSG00000101150.17			0	0.01	1.63	2.286	1.889	2.467	1.942	1.86615e-17	0.691116	0.571669	0.674524	0.405356	0.772732		36.23	23.77	7.99	47.06	11.65	73.5		119.8	168
FALSE	High	Master Protein	10835067	lupus La protein [Homo sapiens]	0	5.801	3	1	1	1	408	46.8	7.12	62	1	metabolic process;transport	cytoplasm;nucleus	protein binding;RNA binding	Pf00076, Pf05383, Pf08777, Pf14259	6741	SSB	2		ENSG00000138385.15	Systemic lupus erythematosus	RNA Polymerase III Abortive And Retractive Initiation; RNA Polymerase III Transcription Termination	5	0.804	0.302	0.324	0.611	0.772	0.58	0.797826	0.102133	0.152055	0.525595	0.731774	0.455155	78.45	90.98	64.47	74.73	71.27	76.26	159.8	128.5	48.3	34.5
FALSE	High	Master Protein	11321561	hemopexin precursor [Homo sapiens]	0	3.328	2	1	3	1	462	51.6	7.02	62	1	cellular homeostasis;metabolic process;regulation of biological process;transport	extracellular;organelle lumen	metal ion binding;protein binding;transporter activity	Pf00045	3263	HPX	11		ENSG00000110169.10		Scavenging of heme from plasma	3	6.259	6.252	6.01	9.82	8.655	6.322	0.0580705	0.0208982	0.0664633	0.0103302	0.0124087	0.0964719	20.16	22.95	24.88	25.68	31.38	9.1	17	106.7	106.5	102.4
FALSE	High	Master Protein	119608470	ribosomal protein L7a, isoform CRA_d, partial [Homo sapiens]	0	5.232	4	1	1	1	313	35	11.08	61	1	cell organization and biogenesis;metabolic process;transport	cytoplasm;cytosol;membrane;nucleus;ribosome	protein binding;RNA binding;structural molecule activity	Pf01248	6130	RPL7A	9	Cytoplasmic Ribosomal Proteins				1	1.318	1.638	2.481	2.087	2.36	2.606	0.898696	0.686338	0.507418	0.615267	0.429462	0.55729	35.69	60.81	35.28	52.92	39.54	35.03	57	80.5	93.3	144.5
FALSE	High	Master Protein	767931464	PREDICTED: palladin isoform X1 [Homo sapiens]	0	3.247	1	1	6	1	1468	159.6	7.34	61	1	cell organization and biogenesis;cellular component movement	cytoskeleton;cytosol;membrane;nucleus	protein binding	Pf00047, Pf07679, Pf13895, Pf13927	23022	PALLD	4					0	100	100	100	100	100	100	1.86615e-17	1.74423e-17	1.91544e-17	1.85662e-17	1.97413e-17	1.97601e-17								131.2	90.3	144.5
FALSE	High	Master Protein	208973246	dihydropteridine reductase isoform 1 [Homo sapiens]	0	5.044	4	1	4	1	244	25.8	7.37	61	1	metabolic process;response to stimulus	cytoplasm;cytosol;mitochondrion	catalytic activity;nucleotide binding;protein binding		5860	QDPR	4		ENSG00000151552.11	Metabolic pathways; Folate biosynthesis	Phenylalanine and tyrosine catabolism	6	0.503	0.299	0.592	0.632	0.713	0.533	0.477745	0.0989145	0.515499	0.553569	0.670475	0.417442	40.47	53.58	39.57	30.61	43	23.06	143.3	99.1	61.6	94.5
FALSE	High	Master Protein	57997483	hypothetical protein [Homo sapiens]	0	5.466	4	1	2	1	352	39.5	5.19	61	1	cell organization and biogenesis;regulation of biological process		protein binding	Pf03250	29766	TMOD3	15					0	1.193	0.851	0.823	0.887	0.913	0.757	0.956547	0.810046	0.752087	0.799078	0.87907	0.65031	44.41	54.5	43.22	48.5	36.31	35.13	103.3	122.2	99	90.9
FALSE	High	Master Protein	2808985	Ig heavy chain variable region [Homo sapiens]	0	6.688	25	1	1	1	67	7.3	5.17	59	1				Pf07686								0		100						1.74423e-17													500
FALSE	High	Master Protein	224451142	stathmin isoform b [Homo sapiens]	0	5.338	7	1	1	1	174	19.8	7.02	59	1	cell organization and biogenesis;regulation of biological process;response to stimulus	cytoplasm;cytosol;membrane	protein binding;signal transducer activity	Pf00836	3925	STMN1	1	Regulation of Microtubule Cytoskeleton; Retinoblastoma (RB) in Cancer; Rac1/Pak1/p38/MMP-2 pathway; MAPK Signaling Pathway; EGF/EGFR Signaling Pathway	ENSG00000117632.22			5	100	100	100	100	100	100	1.86615e-17	1.74423e-17	1.91544e-17	1.85662e-17	1.97413e-17	1.97601e-17								127.6	158.4	92
FALSE	High	Master Protein	62871024	immunoglobulin alpha heavy chain variable region, partial [Homo sapiens]	0	7.663	10	1	1	1	154	16.2	6.51	59	1												0	14.702	0.01	0.01	0.01	0.01	0.01	0.00264086	1.74423e-17	1.91544e-17	1.85662e-17	1.97413e-17	1.97601e-17	43.93						31.8	468.2
FALSE	High	Master Protein	16117787	60S ribosomal protein L34 [Homo sapiens]	0	7.457	16	2	11	2	117	13.3	11.47	58	2	cell organization and biogenesis;metabolic process;transport	cytosol;mitochondrion;ribosome	protein binding;RNA binding;structural molecule activity	Pf01199	6164	RPL34	4	Cytoplasmic Ribosomal Proteins	ENSG00000109475.16	Ribosome	Peptide chain elongation; Eukaryotic Translation Termination; Viral mRNA Translation; L13a-mediated translational silencing of Ceruloplasmin expression; Nonsense Mediated Decay (NMD) independent of the Exon Junction Complex (EJC); Selenocysteine synthesis; Nonsense Mediated Decay (NMD) enhanced by the Exon Junction Complex (EJC); GTP hydrolysis and joining of the 60S ribosomal subunit; Major path…	34	0.775	0.807	1.637	1.174	1.32	2.443	0.774411	0.769526	0.820235	0.98896	0.890063	0.609352	70.04	64.06	46.29	40.52	43.91	39.41	92.7	71.9	74.8	151.7
FALSE	High	Master Protein	29836906	immunoglobulin kappa light chain variable region [Homo sapiens]	0	6.93	20	1	2	1	79	8.7	8.48	58	1				Pf00047, Pf07686								0	100						1.86615e-17													500
FALSE	High	Master Protein	158261501	unnamed protein product [Homo sapiens]	0	7.076	8	3	5	3	339	37.8	6.3	57	3	cell differentiation;metabolic process;regulation of biological process;response to stimulus;transport	extracellular;mitochondrion;organelle lumen;vacuole	catalytic activity;protein binding	Pf00112, Pf08127	1508	CTSB	8					0	0.888	0.893	1.555	1.536	1.072	2.633	0.868791	0.84692	0.852775	0.837497	0.978106	0.551123	77.35	76.11	86.45	80.44	82.29	107	71	71.9	95	100.7
FALSE	High	Master Protein	166795301	prenylcysteine oxidase 1 precursor [Homo sapiens]	0.002	2.04	2	1	3	1	505	56.6	6.18	56	1	metabolic process;transport	membrane;vacuole	catalytic activity;transporter activity	Pf01593, Pf07156	51449	PCYOX1	2		ENSG00000116005.11	Terpenoid backbone biosynthesis		1	1.337	1.083	1.189	1.088	1.158	1.038	0.889245	0.989771	0.993128	0.938484	0.97199	0.877724	59.84	59.54	69.47	62.66	66.06	54.11	87.8	117.3	95.1	104.4
FALSE	High	Master Protein	1034657567	PREDICTED: membrane-associated guanylate kinase, WW and PDZ domain-containing protein 2 isoform X1 [Homo sapiens]	0	6.068	1	1	1	1	1540	168.4	6.7	55	1	cell organization and biogenesis;regulation of biological process;response to stimulus	cytoplasm;endosome;membrane;nucleus	protein binding;signal transducer activity;structural molecule activity	Pf00397, Pf00595, Pf00625, Pf13180	9863	MAGI2	7					0	1.173	0.595	0.926	1.02	1.058	0.693	0.965026	0.506679	0.849032	0.895908	0.96832	0.590983	37.38	15.23	18.77	31.41	17.95	30.28	105.5	123.8	61.6	96.6
FALSE	High	Master Protein	209862907	periostin isoform 1 precursor [Homo sapiens]	0	7.379	2	1	1	1	836	93.3	7.53	55	1	cell communication;cell growth;cell organization and biogenesis;regulation of biological process;response to stimulus	cytoplasm;extracellular;Golgi	metal ion binding;protein binding	Pf02469, Pf07546	10631	POSTN	13	Hypothesized Pathways in Pathogenesis of Cardiovascular Disease; Amplification and Expansion of Oncogenic Pathways as Metastatic Traits	ENSG00000133110.14			2	6.473	7.943	0.01	4.76	4.018	5.515	0.0523869	0.00764488	1.91544e-17	0.118166	0.17013	0.137017	42.34	65.94		28.16	18.96	25.21	24.8	160.4	196.8
FALSE	High	Master Protein	21628665	immunoglobulin light chain constant region [Homo sapiens]	0	9.679	69	2	4	1	35	3.9	6.48	54	2												0	0.499	2.149	1.173	0.01	1.103	0.01	0.471784	0.459101	0.992141	1.85662e-17	0.987203	1.97601e-17	73.33	75.63	90.22		93.98		98.3	41.8	244.6	115.3
FALSE	High	Master Protein	619383	apolipoprotein D, apoD [human, plasma, Peptide, 246 aa]	0	7.342	13	3	11	3	246	28	5.2	53	3	response to stimulus			Pf00061, Pf03973, Pf04711, Pf08212								0	4.352	9.122	4.782	7.924	7.667	5.628	0.156092	0.00405548	0.128137	0.0233287	0.0181855	0.130527	69.83	47.19	55.91	72.75	63.05	66.03	13.5	71.8	175.6	116.6
FALSE	High	Master Protein	190247	snRNP polypeptide B [Homo sapiens]	0	5.809	5	2	6	2	285	29.7	10.07	53	2	cell organization and biogenesis;metabolic process;transport	cytosol;nucleus;spliceosomal complex	protein binding;RNA binding	Pf01423	6628	SNRPB	20	mRNA Processing				1	0.758	0.01	1.26	1.076	0.991	1.93	0.75773	1.74423e-17	0.981181	0.930778	0.926801	0.776151	66.3		80.7	82.46	62.79	60.9	154.1	78.9		138.3
FALSE	High	Master Protein	62122851	small proline-rich protein 2G [Homo sapiens]	0	3.902	12	1	1	1	73	8.2	7.96	53	1	cell death;cell differentiation	cytoplasm;cytoskeleton;cytosol			6706	SPRR2G	1		ENSG00000159516.8		Formation of the cornified envelope	3	0.203	0.01	0.256	0.01	0.01	0.322	0.0629763	1.74423e-17	0.0790101	1.85662e-17	1.97413e-17	0.1458	70.87		71.13			61	342.6	69.7		87.7
FALSE	High	Master Protein	767957419	PREDICTED: lipocalin-1 isoform X1 [Homo sapiens]	0	3.719	4	1	1	1	290	31.6	8.46	53	1	metabolic process;regulation of biological process;response to stimulus;transport	extracellular	enzyme regulator activity;metal ion binding;protein binding	Pf00061, Pf04630, Pf13648	3933	LCN1	9					0	0.427	0.49	0.606	0.01	0.48	0.01	0.365828	0.35105	0.534839	1.85662e-17	0.364042	1.97601e-17	30.09	8.91	8.91		14.37		190	101.7	93.1	115.2
FALSE	High	Master Protein	68563515	keratinocyte proline-rich protein [Homo sapiens]	0	9.321	5	3	8	3	579	64.1	8.27	53	3		cytoplasm	protein binding		448834	KPRP	1		ENSG00000203786.6			0	0.415	0.957	0.779	0.577	0.465	0.9	0.349045	0.9016	0.744199	0.479773	0.341893	0.777639	77.12	109.86	107.24	73.45	94.18	100.99	154.3	36.2	105.7	115.6
FALSE	High	Master Protein	33694204	hemoglobin beta chain [Homo sapiens]	0	7.914	57	2	3	1	42	4.5	8.24	53	2	cell organization and biogenesis;coagulation;metabolic process;regulation of biological process;response to stimulus;transport	cytosol;extracellular;organelle lumen	antioxidant activity;catalytic activity;metal ion binding;protein binding;transporter activity		3043	HBB	11	Selenium Micronutrient Network; Vitamin B12 Metabolism; Folate Metabolism				3	0.676	1.496	0.451	1.561	100		0.667556	0.766603	0.324546	0.824573	1.97413e-17		59.86	65.28	119.7	57.87			97	75.6	145.1	30.9
FALSE	High	Master Protein	7212809	EH domain containing 3 [Homo sapiens]	0	9.328	6	3	7	3	546	61.9	6.51	52	3	cell organization and biogenesis;coagulation;metabolic process;regulation of biological process;transport	cytoplasm;cytosol;membrane;nucleus	metal ion binding;nucleotide binding;protein binding	Pf00350, Pf01926, Pf12763	30845	EHD3	2					0	1.427	0.925	1.06	1.142	1.304	0.79	0.852318	0.873823	0.93112	0.970086	0.900329	0.682051	28.95	15.93	40.33	30.79	33.77	19.16	93.1	121.7	83	94
FALSE	High	Master Protein	156151394	heterogeneous nuclear ribonucleoprotein R isoform 1 [Homo sapiens]	0	8.977	4	2	2	2	636	71.2	8.13	52	2	metabolic process;regulation of biological process	endoplasmic reticulum;spliceosomal complex	protein binding;RNA binding	Pf00076, Pf13893, Pf14259	10236	HNRNPR	1; CHR_HSCHR1_4_CTG3	mRNA Processing	ENSG00000282958.1; ENSG00000125944.18			1	2.68	2.189	1.856	0.356	0.295	0.217	0.414935	0.442184	0.747324	0.182037	0.130398	0.0490188	7.97	17.01	97.05	135.78	71.2	7.02	94.3	108.8	89.4	90.3
FALSE	High	Master Protein	22761285	unnamed protein product [Homo sapiens]	0	3.161	2	1	4	1	432	47.6	5.97	52	1	cellular homeostasis;metabolic process;regulation of biological process;response to stimulus;transport	endoplasmic reticulum;extracellular;organelle lumen	catalytic activity;protein binding	Pf00085, Pf13098, Pf13905	81567	TXNDC5	6					0	1.873	1.733	1.907	1.621	1.627	2.306	0.657347	0.638547	0.725657	0.794823	0.725877	0.648156	67.89	72.94	71.15	67.41	63.8	57.11	60.9	96.8	98	135.8
FALSE	High	Master Protein	76779199	FTH1 protein, partial [Homo sapiens]	0.003	2.016	3	1	12	1	245	27.8	6.95	51	1	cellular homeostasis;metabolic process;regulation of biological process;response to stimulus;transport	cytosol;extracellular;nucleus;vacuole	catalytic activity;metal ion binding;protein binding	Pf00210	2495	FTH1	11					0	1.252	1.102	1.686	1.952	1.447	2.697	0.932179	0.996427	0.793836	0.670189	0.823175	0.532588	82.74	86.52	88.1	91.61	80.05	91.18	74.4	103.7	82	127.6
FALSE	High	Master Protein	4502517	carbonic anhydrase 1 isoform a [Homo sapiens]	0	4.444	4	1	2	1	261	28.9	7.12	50	1	metabolic process;regulation of biological process;response to stimulus;transport	cytoplasm;cytosol	catalytic activity;metal ion binding;protein binding	Pf00194	759	CA1	8		ENSG00000133742.13	Nitrogen metabolism	Reversible hydration of carbon dioxide; Gene and protein expression by JAK-STAT signaling after Interleukin-12 stimulation; Interleukin-12 family signaling; Erythrocytes take up carbon dioxide and release oxygen; Erythrocytes take up oxygen and release carbon dioxide	12	100	100	100	100	100	100	1.86615e-17	1.74423e-17	1.91544e-17	1.85662e-17	1.97413e-17	1.97601e-17								180.2	103.9	96.1
FALSE	High	Master Protein	19920317	cytoskeleton-associated protein 4 [Homo sapiens]	0	5.257	2	1	3	1	602	66	5.92	50	1	metabolic process;transport	cytoplasm;cytoskeleton;cytosol;endoplasmic reticulum;membrane;organelle lumen	RNA binding	Pf13166	10970	CKAP4	12		ENSG00000136026.13	Protein processing in endoplasmic reticulum	Post-translational protein phosphorylation; Regulation of Insulin-like Growth Factor (IGF) transport and uptake by Insulin-like Growth Factor Binding Proteins (IGFBPs); Surfactant metabolism; Neutrophil degranulation	9	1.058	0.856	0.87	0.916	0.98	1.019	0.965026	0.8132	0.803783	0.822629	0.918333	0.87642	104.23	86.62	90.4	90.3	84.25	100.43	106.4	112.6	91	92.6
FALSE	High	Master Protein	189054540	unnamed protein product [Homo sapiens]	0	6.141	2	2	2	2	1023	112.8	5.49	49	2	cell communication;cellular homeostasis;metabolic process;regulation of biological process;response to stimulus;transport	endoplasmic reticulum;endosome;Golgi;membrane	catalytic activity;metal ion binding;nucleotide binding;protein binding;transporter activity	Pf00122, Pf00689, Pf00690, Pf00702, Pf08282, Pf12710, Pf13246	476	ATP1A1	1					0	1.732	1.624	1.196	1.282	1.247	1.097	0.713491	0.69421	0.995446	0.954516	0.924068	0.892224	44.25	33.4	49.45	42.33	47.81	33.44	66.2	138	97.5	108.3
FALSE	High	Master Protein	296278464	Chain A, Crystal Structure Of Ccm3, A Cerebral Cavernous Malformation Protein Critical For Vascular Integrity	0	2.935	5	1	4	1	214	24.9	8.21	48	1				Pf06840								0	0.578	0.571	1.016	0.977	1.011	0.75	0.581427	0.474695	0.904248	0.865328	0.938207	0.647779	66.77	75.54	76.87	95.09	93.83	80.19	95.6	55.2	59.1	143.3
FALSE	High	Master Protein	119605373	transmembrane emp24 protein transport domain containing 9, isoform CRA_b [Homo sapiens]	0	4.484	4	1	1	1	268	30.2	7.53	48	1	cell organization and biogenesis;regulation of biological process;transport	endoplasmic reticulum;Golgi;membrane	protein binding	Pf01105	54732	TMED9	5					0	0.01	0.894	0.101	0.24	0.12	0.01	1.86615e-17	0.846968	0.00247888	0.060754	0.00527327	1.97601e-17		119.66	63.69	31.35	90.25		164.2		277.4	19
FALSE	High	Master Protein	578808719	PREDICTED: PDZ and LIM domain protein 5 isoform X1 [Homo sapiens]	0	11.461	5	3	15	3	739	79	8.65	48	3	cell growth;regulation of biological process	cytoskeleton;cytosol;membrane	metal ion binding;protein binding	Pf00412, Pf00595, Pf13180	10611	PDLIM5	4					0	1.444	0.818	1.866	1.54	1.89	1.449	0.843539	0.779192	0.743253	0.835995	0.608129	0.943716	32.36	34.68	52.49	51.38	51.32	46.19	130.2	111.5	35.2	121.3
FALSE	High	Master Protein	4758256	eukaryotic translation initiation factor 2 subunit 1 [Homo sapiens]	0	3.263	4	1	2	1	315	36.1	5.08	48	1	cell communication;metabolic process;regulation of biological process;response to stimulus;transport	cytoplasm;cytosol;membrane;nucleus;ribosome	protein binding;RNA binding	Pf00575, Pf07541	1965	EIF2S1	14	Translation Factors; Brain-Derived Neurotrophic Factor (BDNF) signaling pathway	ENSG00000134001.12	Non-alcoholic fatty liver disease (NAFLD); Influenza A; Measles; Apoptosis; Hepatitis C; RNA transport; Protein processing in endoplasmic reticulum; Herpes simplex infection	Formation of the ternary complex, and subsequently, the 43S complex; L13a-mediated translational silencing of Ceruloplasmin expression; ABC-family proteins mediated transport; Translation initiation complex formation; PERK regulates gene expression; GTP hydrolysis and joining of the 60S ribosomal subunit; Recycling of eIF2:GDP; Ribosomal scanning and start codon recognition	25	0.784	0.758	0.992	0.91	0.704	1.234	0.782478	0.715807	0.89798	0.818033	0.655295	0.964644	16.15	16.4	35.97	27.59	24.27	12.88	112.5	88.2	85.3	111.6
FALSE	High	Master Protein	119571371	hCG1985580, isoform CRA_b [Homo sapiens]	0	11.539	14	3	3	3	237	25.8	8.92	48	3			metal ion binding	Pf00036, Pf13405, Pf13499, Pf13833								0	0.209	0.443	0.157	0.179	0.225	0.126	0.0684333	0.282818	0.0154435	0.0224979	0.0576533	0.00754722	122.33	74.8	59.48	119.17	109.19	14.86	295.5	35	88.6	26.2
FALSE	High	Master Protein	119580379	developmentally regulated GTP binding protein 1, isoform CRA_b [Homo sapiens]	0.006	1.744	3	1	9	1	349	38.5	8.41	47	1	development;metabolic process	cytosol;membrane	nucleotide binding;protein binding	Pf00009, Pf01926, Pf02421, Pf02824	4733	DRG1	22					0	0.354	0.698	0.829	0.615	0.661	0.385	0.258461	0.643262	0.758162	0.531363	0.611092	0.222666	97.29	101.81	93.38	105.02	106.91	104.32	153.3	56	91.4	96.9
FALSE	High	Master Protein	519673756	immunoglobulin A heavy chain variable region, partial [Homo sapiens]	0	4.672	13	1	1	1	122	13.4	8.44	47	1				Pf07686								0	1.094	1.351	1.264	0.91	0.836	1.443	0.986083	0.846547	0.97998	0.818033	0.806207	0.947215	15.98	78.61	26.51	44.94	35.3	23.07	89.4	97.8	120.8	110.5
FALSE	High	Master Protein	189065515	unnamed protein product [Homo sapiens]	0	5.187	5	2	2	2	488	52.6	5.52	47	2	cell differentiation;cell organization and biogenesis;cell proliferation;cellular homeostasis;metabolic process;regulation of biological process;response to stimulus	cytosol;membrane;nucleus	metal ion binding;protein binding;RNA binding	Pf00191	310	ANXA7	10					0	1.238	1.302	1.233	1.495	1.458	1.309	0.939482	0.873573	0.993128	0.85293	0.822201	0.99612	41.45	50.96	35.17	48.51	47.55	56.58	33.4	129.4	96.3	97.3
FALSE	High	Master Protein	9966777	resistin precursor [Homo sapiens]	0	4.917	10	1	1	1	108	11.4	6.86	47	1	cell differentiation;regulation of biological process;response to stimulus;transport	extracellular;nucleus;organelle lumen	protein binding	Pf06954	56729	RETN	19	Adipogenesis	ENSG00000104918.7		Neutrophil degranulation	4			100	100	100	100			1.91544e-17	1.85662e-17	1.97413e-17	1.97601e-17										69.7
FALSE	High	Master Protein	112877	RecName: Full=Alpha-1-acid glycoprotein 1; Short=AGP 1; AltName: Full=Orosomucoid-1; Short=OMD 1; Flags: Precursor	0.001	2.387	4	1	5	1	201	23.5	5.02	46	1	defense response;regulation of biological process;response to stimulus;transport	extracellular;organelle lumen	protein binding	Pf00061	5004	ORM1	9				Platelet degranulation ; Neutrophil degranulation	7	3.396	9.671	7.411	7.007	6.194	25.711	0.275439	0.00306953	0.0338047	0.0354147	0.043668	0.000503212	17.91	5.51	38.23	227.23	68.92	0	17.6	59.6	169.7	130.1
FALSE	High	Master Protein	31857	GM2-activator protein [Homo sapiens]	0	2.807	5	1	3	1	200	21.5	5.55	46	1	metabolic process;regulation of biological process;response to stimulus;transport	extracellular;mitochondrion;organelle lumen	catalytic activity;enzyme regulator activity;transporter activity	Pf02221, Pf06477	2760	GM2A	5					0	2.488	1.429	1.62	2.186	2.182	2.209	0.470923	0.801114	0.828595	0.580028	0.525496	0.675751	18.56	60.45	39.7	25.33	26.55	15.75	54.8	141.7	78.3	105.7
FALSE	High	Master Protein	296317244	extended synaptotagmin-1 isoform 1 [Homo sapiens]	0	5.724	1	1	1	1	1114	123.9	5.78	45	1	metabolic process;transport	endoplasmic reticulum;membrane	metal ion binding;protein binding	Pf00168	23344	ESYT1	12		ENSG00000139641.12			0	100		100	100	100	100	1.86615e-17		1.91544e-17	1.85662e-17	1.97413e-17	1.97601e-17								123.3		194.1
FALSE	High	Master Protein	29836821	immunoglobulin heavy chain [Homo sapiens]	0	5.257	10	1	2	1	112	12.4	5.1	45	1				Pf07686								0	100	100	100	100	1.838	1.964	1.86615e-17	1.74423e-17	1.91544e-17	1.85662e-17	0.628127	0.76515					30.68	10.7		154	155.7	81.4
FALSE	High	Master Protein	4759158	small nuclear ribonucleoprotein Sm D2 isoform 1 [Homo sapiens]	0	3.106	8	1	1	1	118	13.5	9.91	45	1	cell organization and biogenesis;metabolic process;transport	cytoplasm;cytosol;nucleus;spliceosomal complex	protein binding;RNA binding	Pf01423	6633	SNRPD2	19	mRNA Processing	ENSG00000125743.10	Spliceosome	snRNP Assembly; mRNA Splicing - Major Pathway; mRNA Splicing - Minor Pathway	9	6.842	7.082	6.837	8.067	9.285	5.008	0.0442157	0.0125441	0.0443501	0.0219417	0.0084303	0.174031	51	78.04	64.85	57.31	51.73	62.45	14.7	111.9	118.2	120
FALSE	High	Master Protein	62088770	DEAD box polypeptide 17 isoform p82 variant [Homo sapiens]	0	6.256	4	2	2	2	737	81	7.93	45	2	cell differentiation;cell organization and biogenesis;defense response;metabolic process;regulation of biological process;response to stimulus	cytoplasm;cytosol;membrane;nucleus	catalytic activity;nucleotide binding;protein binding;RNA binding	Pf00270, Pf00271	10521	DDX17	22					0		0.656	0.605	0.891	0.213	0.414		0.586253	0.533676	0.802823	0.0427383	0.260939		15.53	35.19	0	106.36	90.47	158.2	62.4	82.6	129.3
FALSE	High	Master Protein	119629381	hCG30646, isoform CRA_b, partial [Homo sapiens]	0	3.955	5	1	2	1	272	30.9	9.77	45	1	metabolic process		catalytic activity	Pf00227, Pf10584	121906	PSMA6P4	13					0	0.791	0.855	0.895	0.845	0.87	1.061	0.788539	0.813122	0.82789	0.756917	0.83529	0.877724	22.36	19.69	14.18	18.6	14.52	4.88	114	90.2	97.5	102
FALSE	High	Master Protein	544445044	PREDICTED: hepatoma-derived growth factor-related protein 3 isoform X3 [Macaca fascicularis]	0	2.734	4	1	1	1	212	23.7	7.31	44	1				Pf00855	102114773	LOC102114773; HDGFL3	7					0	100	100	100	100	100	100	1.86615e-17	1.74423e-17	1.91544e-17	1.85662e-17	1.97413e-17	1.97601e-17								115.8	116.1	139.4
FALSE	High	Master Protein	189065555	unnamed protein product [Homo sapiens]	0	3.188	2	1	2	1	474	52.4	5.67	44	1	metabolic process;response to stimulus	cytosol	catalytic activity;metal ion binding;nucleotide binding;protein binding	Pf03199, Pf03917	2937	GSS	20	Glutathione metabolism; Trans-sulfuration and one carbon metabolism				2	0.753	0.747	0.68	0.678	0.679	0.598	0.753713	0.701486	0.628134	0.606328	0.629446	0.475985	25.95	6.76	19.67	12.82	5.63	13.69	129.4	97.4	97.3	88.2
FALSE	High	Master Protein	119631016	protein tyrosine phosphatase, non-receptor type substrate 1, isoform CRA_d [Homo sapiens]	0	2.786	2	1	1	1	508	55.3	6.98	43	1	cellular component movement;transport	membrane	protein binding	Pf00047, Pf07654, Pf07679, Pf07686, Pf08205	140885	SIRPA	20	Prolactin Signaling Pathway; Brain-Derived Neurotrophic Factor (BDNF) signaling pathway				2	1.41	0.702	1.828	1.388	1.923	1.218	0.860212	0.647189	0.752087	0.900533	0.626679	0.956304	48.87	36.63	60.92	39.04	66.16	48.09	83.7	98.7	58.8	142.5
FALSE	High	Master Protein	58220457	nucleophosmin [Homo sapiens]	0	2.602	3	1	1	1	298	32.8	4.74	43	1	cell growth;cell organization and biogenesis;cellular homeostasis;metabolic process;regulation of biological process;response to stimulus;transport	cytoplasm;cytosol;membrane;nucleus	DNA binding;enzyme regulator activity;protein binding;RNA binding	Pf03066	4869	NPM1	5					0	100	100	100	100	100	100	1.86615e-17	1.74423e-17	1.91544e-17	1.85662e-17	1.97413e-17	1.97601e-17								82.9	148	148.1
FALSE	High	Master Protein	532313	NF45 protein [Homo sapiens]	0	9.999	6	2	2	2	406	44.7	8.15	43	2	metabolic process;regulation of biological process;transport	extracellular;membrane;nucleus;organelle lumen	catalytic activity;DNA binding;nucleotide binding;protein binding;RNA binding	Pf07528	3608	ILF2	1	B Cell Receptor Signaling Pathway				1	0.619	0.01	0.78	0.833	0.848	0.961	0.633107	1.74423e-17	0.744852	0.744761	0.815993	0.833408	36.3		57.49	47.3	42.91	45.57	147.7	185		97
FALSE	High	Master Protein	409107174	Chain A, Crystal Structure Of The Rab 6a'(Q72l)	0	6.672	9	2	4	2	216	24.6	6.55	42	2	regulation of biological process;response to stimulus		nucleotide binding	Pf00025, Pf00071, Pf02421, Pf08477, Pf09439								0	1.507	1.256	1.378	1.412	11.496	0.818	0.812564	0.903398	0.926585	0.89458	0.00376096	0.705395	33.26	54.27	46.11	37.89	85.4	22.72	51.3	78.5	41.2	213
FALSE	High	Master Protein	227343713	Chain B, Structure Of L-Xylulose Reductase With Bound Coenzyme, Phosphate And Hydroxide	0	4.897	4	1	2	1	245	26	8.1	42	1				Pf00106, Pf01488, Pf08659, Pf13460, Pf13561								0	0.01	0.01	0.01	0.01	0.01	0.01	1.86615e-17	1.74423e-17	1.91544e-17	1.85662e-17	1.97413e-17	1.97601e-17							500
FALSE	High	Master Protein	27777657	serpin A12 precursor [Homo sapiens]	0	4.998	3	1	1	1	414	47.1	9.29	42	1	regulation of biological process	extracellular;membrane	enzyme regulator activity	Pf00079	145264	SERPINA12	14		ENSG00000165953.9			0	0.322	0.475	0.357	0.328	0.376	0.297	0.208256	0.331441	0.194224	0.149519	0.227584	0.119399	13.38	3	15.03	19.35	10.3	6.53	201.5	64.8	95.7	72
FALSE	High	Master Protein	161728182	T cell receptor beta variable 10 [Homo sapiens]	0.005	1.897	5	1	3	1	152	16.9	7.42	42	1				Pf07686								0	0.862	0.01	1.017	1.239	1.018	0.01	0.846459	1.74423e-17	0.904248	0.977924	0.941346	1.97601e-17	51.36		47.32	41.06	38.32		117.2	101		136.7
FALSE	High	Master Protein	767931587	PREDICTED: nephronectin isoform X1 [Homo sapiens]	0	6.894	2	1	2	1	613	67.4	8.37	42	1	cell organization and biogenesis;regulation of biological process;response to stimulus	extracellular;membrane	metal ion binding;protein binding	Pf00629, Pf07645, Pf12662, Pf12947, Pf14670	255743	NPNT	4					0	0.917	0.01	0.739	1.343	0.525	0.01	0.885205	1.74423e-17	0.703888	0.924164	0.44579	1.97601e-17	30.84		48.01	34.73	8.73		125	114.7		92.5
FALSE	High	Master Protein	119580409	hCG2010544 [Homo sapiens]	0	3.956	16	1	1	1	135	15.6	9.61	42	1	metabolic process	ribosome	structural molecule activity	Pf00833	402057	RPS17P16	22					0
FALSE	High	Master Protein	85544625	Chain A, Crystal Structure Of Human Fatty Acid Binding Protein 1 (Fabp1)	0	4.318	14	2	4	2	149	16.8	6.89	41	2				Pf14651								0	1.096	2.784	1.051	2.614	1.542	1.073	0.987463	0.268029	0.92588	0.44463	0.772932	0.877724	108.85	108.8	117.21	103.14	110.65	103.19	115.2	111.8	75.3	96.1
FALSE	High	Master Protein	193885411	Chain G, Structure Of Ul18, A Peptide-binding Viral Mhc Mimic, Bound To A Host Inhibitory Receptor	0.003	2.015	89	1	13	1	9	1	10.01	41	1												0	1.027	1.417	1.184	1.783	0.979	1.82	0.950265	0.808813	0.993128	0.713952	0.917854	0.823747	56.02	97.43	70.65	90.67	57.99	59.38	64.3	68.8	118.2	92.7
FALSE	High	Master Protein	4507943	exportin-1 [Homo sapiens]	0	4.78	1	2	2	2	1071	123.3	6.06	41	2	cell organization and biogenesis;regulation of biological process;response to stimulus;transport	chromosome;cytoplasm;cytosol;membrane;nucleus	protein binding;RNA binding;transporter activity	Pf03810, Pf08389, Pf08767	7514	XPO1	2	eIF5A regulation in response to inhibition of the nuclear export system	ENSG00000082898.16	Epstein-Barr virus infection; HTLV-I infection; RNA transport; Ribosome biogenesis in eukaryotes; Influenza A	Rev-mediated nuclear export of HIV RNA; Downregulation of TGF-beta receptor signaling; NEP/NS2 Interacts with the Cellular Export Machinery; Cyclin A/B1/B2 associated events during G2/M transition; Amplification of signal from unattached kinetochores via a MAD2 inhibitory signal; Deactivation of the beta-catenin transactivating complex; Separation of Sister Chromatids; Resolution of Sister Chroma…	49	100	100	100		100		1.86615e-17	1.74423e-17	1.91544e-17		1.97413e-17									34.7	416.9	48.4
FALSE	High	Master Protein	187185	loricrin [Homo sapiens]	0.006	1.749	3	1	3	1	316	26	8.09	40	1	cell death;cell differentiation;cell organization and biogenesis;metabolic process	cytoplasm;cytoskeleton;cytosol	protein binding;structural molecule activity		4014	LOR	1					0	0.764	2.029	1.218	0.56	1.202	0.24	0.764274	0.506679	0.994736	0.462395	0.938339	0.0658323	80.67	112.55	98.79	89.32	76.59	112.39	72.8	73.3	199.6	103.3
FALSE	High	Master Protein	219585	dipeptidase precursor [Homo sapiens]	0	3.001	2	1	1	1	411	45.7	6.15	40	1	cell death;metabolic process;regulation of biological process;response to stimulus	membrane;nucleus	catalytic activity;enzyme regulator activity;metal ion binding;protein binding	Pf01244	1800	DPEP1	16	Eicosanoid Synthesis				1	0.168	0.01	0.01	0.28	0.178	0.01	0.0344448	1.74423e-17	1.91544e-17	0.097073	0.0274499	1.97601e-17	80.78			55.85	81.1		347.4	55.2
FALSE	High	Master Protein	14277700	40S ribosomal protein S12 [Homo sapiens]	0	3.418	17	1	2	1	132	14.5	7.21	40	1	cell organization and biogenesis;metabolic process;transport	cytoplasm;cytosol;membrane;ribosome	RNA binding;structural molecule activity	Pf01248	6206	RPS12	6	Cytoplasmic Ribosomal Proteins	ENSG00000112306.7	Ribosome	Peptide chain elongation; Eukaryotic Translation Termination; Viral mRNA Translation; Formation of the ternary complex, and subsequently, the 43S complex; L13a-mediated translational silencing of Ceruloplasmin expression; Selenocysteine synthesis; Nonsense Mediated Decay (NMD) independent of the Exon Junction Complex (EJC); Nonsense Mediated Decay (NMD) enhanced by the Exon Junction Complex (EJC)…	38	0.01	0.01	0.01	0.01	0.01	0.01	1.86615e-17	1.74423e-17	1.91544e-17	1.85662e-17	1.97413e-17	1.97601e-17							500
FALSE	High	Master Protein	119579455	hCG28765, isoform CRA_b [Homo sapiens]	0	2.724	1	1	2	1	1337	147.1	5.01	40	1	regulation of biological process	membrane	protein binding	Pf03285	445815	PALM2-AKAP2	9					0	1.529	1.121	1.443	1.303	1.31	1.28	0.803199	0.98358	0.901697	0.945828	0.908196	0.984816	40.69	30.02	24.7	23.97	28.92	21.28	78.7	114.4	92	112.4
FALSE	High	Master Protein	1032214252	Chain A, An Unusual Natural Product Primary Sulfonamide: Synthesis, Carbonic Anhydrase Inhibition And Protein X-ray Structure Of Psammaplin C	0	7.161	7	2	4	2	260	29.2	8.25	39	2				Pf00194								0	0.675	0.42	0.998	0.566	0.919	0.564	0.666694	0.249421	0.89798	0.466018	0.868474	0.434641	50.63	69.59	35.29	49.62	52.52	37.41	120.6	110.7	66.5	136.1
FALSE	High	Master Protein	274315853	meiosis-specific coiled-coil domain-containing protein MEIOC [Homo sapiens]	0.001	2.288	1	1	13	1	952	107.5	7.12	39	1	cell organization and biogenesis;metabolic process;regulation of biological process;response to stimulus	cytoplasm;nucleus		Pf15189	284071	C17orf104; MEIOC	17		ENSG00000180336.17			0	0.796	0.403	0.588	0.556	0.605	0.491	0.791288	0.228957	0.510173	0.45718	0.540908	0.363752	30.01	44.34	60.85	32.81	45.52	29.19	152.5	111.6	61.4	89.6
FALSE	High	Master Protein	4506669	60S acidic ribosomal protein P1 isoform 1 [Homo sapiens]	0	7.564	14	1	1	1	114	11.5	4.32	39	1	cell organization and biogenesis;metabolic process;regulation of biological process;transport	cytosol;ribosome	enzyme regulator activity;protein binding;structural molecule activity	Pf00428	6176	RPLP1	15	Cytoplasmic Ribosomal Proteins	ENSG00000137818.11	Ribosome	Peptide chain elongation; Eukaryotic Translation Termination; Viral mRNA Translation; L13a-mediated translational silencing of Ceruloplasmin expression; Nonsense Mediated Decay (NMD) independent of the Exon Junction Complex (EJC); Selenocysteine synthesis; Nonsense Mediated Decay (NMD) enhanced by the Exon Junction Complex (EJC); GTP hydrolysis and joining of the 60S ribosomal subunit; Major path…	34
FALSE	High	Master Protein	190108	glycoprotein IIIa [Homo sapiens]	0	5.56	3	1	4	1	788	87.1	5.2	39	1	cell differentiation;cell growth;cell organization and biogenesis;cellular component movement;coagulation;regulation of biological process;response to stimulus;transport	cell surface;membrane;nucleus	catalytic activity;protein binding;receptor activity;signal transducer activity	Pf00362, Pf07965, Pf08725	3690	ITGB3	17	Osteoclast Signaling; Osteopontin Signaling; Serotonin Transporter Activity; Integrin-mediated Cell Adhesion; Arrhythmogenic Right Ventricular Cardiomyopathy; Focal Adhesion; Osteoblast Signaling; TGF-beta Signaling Pathway; VEGFA-VEGFR2 Signaling Pathway; Monoamine Transport				10	3.023	1.744	2.307	2.656	2.395	1.891	0.341215	0.633453	0.564603	0.434537	0.42011	0.793242	30.73	73.86	16.8	34.76	27.16	0	46.6	140.9	81.3	107.5
FALSE	High	Master Protein	685515897	PREDICTED: far upstream element-binding protein 1 isoform X1 [Papio anubis]	0	3.15	1	1	1	1	688	72.1	7.59	39	1			RNA binding	Pf00013, Pf07650, Pf13014	101014101	FUBP1	1					0	0.326	0.25	0.134	0.408	0.243	0.207	0.215058	0.0548572	0.00827855	0.250377	0.0737297	0.0425573	28.88	21.88	80.81	62.06	29.21	84.44	217.4	70.9	54.4	55.1
FALSE	High	Master Protein	320089955	Chain A, Crystal Structure Of Human Adipocyte Fatty Acid Binding Protein (Fabp4) At 1.4 Ang. Resolution	0.001	2.412	6	1	2	1	152	16.9	8.05	39	1				Pf00061, Pf14651								0	7.998	9.114	8.297	7.839	7.374	7.843	0.0264848	0.00407077	0.0230406	0.0242143	0.0195311	0.051529	42.98	39.81	40.11	39.04	13.57	28.08	14.7	90.1	140.5	136
FALSE	High	Master Protein	62087780	ribosomal protein L21 variant [Homo sapiens]	0	6.966	9	1	1	1	163	18.9	10.54	38	1	metabolic process	ribosome	structural molecule activity	Pf01157	641293	RPL21P19	1					0	0.01	1.423	1.459	1.791	1.229	2.109	1.86615e-17	0.804499	0.89798	0.710899	0.94311	0.707787		63.86	86.16	58.77	67.53	106.39	99		140.8	121.2
FALSE	High	Master Protein	219517748	ITIH4 protein [Homo sapiens]	0	4.937	1	1	1	1	935	103.8	6.89	38	1	defense response;metabolic process;regulation of biological process;response to stimulus;transport	extracellular;membrane;organelle lumen	enzyme regulator activity;protein binding	Pf00092, Pf06668, Pf08487, Pf10138, Pf13444, Pf13519, Pf13768	3700	ITIH4	3		ENSG00000055955.15			0	2.832	2.712	2.808	2.888	2.422	3.243	0.383192	0.284272	0.415272	0.376964	0.406848	0.418231	61.66	60.75	49.93	60.75	36.52	28.59	41.9	118.6	102.3	117.1
FALSE	High	Master Protein	54781221	immunoglobulin kappa light chain variable region VK1 [Homo sapiens]	0	2.587	9	1	1	1	123	13.2	8.73	38	1				Pf00047, Pf07679, Pf07686, Pf13927								0	0.025	0.118	0.011	0.01	0.01	0.01	5.52186e-06	0.00240519	2.59852e-09	1.85662e-17	1.97413e-17	1.97601e-17	79.12	78.48	73.55	78.48	61.81	55.06	429.7	11	50.9	5.6
FALSE	High	Master Protein	4503055	alpha-crystallin A chain [Homo sapiens]	0.002	2.142	6	1	4	1	173	19.9	6.2	38	1	cell organization and biogenesis;metabolic process;regulation of biological process;response to stimulus	cytoplasm;cytosol;nucleus	metal ion binding;protein binding;structural molecule activity	Pf00011, Pf00525	1409; 102724652	CRYAA; LOC102724652; CRYAA2	21		ENSG00000160202.7; ENSG00000276076.4	Protein processing in endoplasmic reticulum		1	0.633	1.378	0.901	1.203	1.095	0.01	0.640354	0.83213	0.829767	0.996805	0.987875	1.97601e-17	67.56	96.01	68.85	82.32	70.91		80.3	58.6	173.3	91.3
FALSE	High	Master Protein	37014209	immunoglobulin E heavy chain variable region [Homo sapiens]	0	2.874	7	1	1	1	124	13.6	8.78	37	1				Pf07686								0	5.416	4.698	3.964	3.775	3.801	4.294	0.0882438	0.0597653	0.206277	0.211873	0.183998	0.246288	81.99	37.11	52.07	15.3	16.83	15.28	26.7	144.6	125.5	102.4
FALSE	High	Master Protein	530409932	PREDICTED: TOM1-like protein 2 isoform X1 [Homo sapiens]	0	2.87	2	1	2	1	536	58.7	4.79	37	1	regulation of biological process;response to stimulus;transport		protein binding	Pf00790, Pf01417, Pf03127	146691	TOM1L2	17					0	100	100	100	100	100	100	1.86615e-17	1.74423e-17	1.91544e-17	1.85662e-17	1.97413e-17	1.97601e-17								159.7	109.3	116.1
FALSE	High	Master Protein	356624410	Chain E, Crystal Structure Of Human Purine Nucleoside Phosphorylase In Complex With Dadme-Immg	0	4.927	3	1	1	1	324	36.1	6.76	37	1	metabolic process		catalytic activity	Pf01048								0	0.609	0.788	0.733	0.592	0.663	0.546	0.619302	0.747484	0.696241	0.50027	0.626679	0.432392	41.09	37.62	41.39	56.32	33.64	61.73	129.6	83.6	100.2	107.2
FALSE	High	Master Protein	6912586	6-phosphogluconolactonase [Homo sapiens]	0	4.286	4	1	1	1	258	27.5	6.05	37	1	metabolic process	cytoplasm;cytosol	catalytic activity;protein binding	Pf01182	25796	PGLS	19	Pentose Phosphate Pathway	ENSG00000130313.6	Pentose phosphate pathway; Carbon metabolism; Metabolic pathways	Pentose phosphate pathway (hexose monophosphate shunt)	7	1.976	0.01	1.689	1.66	1.752	1.804	0.640354	1.74423e-17	0.793385	0.775996	0.661647	0.832135	23.81		36.01	23.81	28.4	28.76	77.3	152.8		141.5
FALSE	High	Master Protein	746576376	calponin-2 isoform d [Homo sapiens]	0	4.18	3	1	1	1	330	35.9	7.3	37	1	cell organization and biogenesis;regulation of biological process;response to stimulus;transport	cytoskeleton;extracellular;membrane;organelle lumen	protein binding	Pf00307, Pf00402	1265	CNN2	19	Myometrial Relaxation and Contraction Pathways	ENSG00000064666.14			1	2.162	2.245	2.591	2.877	3.046	2.181	0.576618	0.421282	0.476457	0.376964	0.297553	0.685393	68.16	61.27	67.33	57.77	67.11	63.36	49.2	105.1	122.3	127.4
FALSE	High	Master Protein	189617	protein PP4-X [Homo sapiens]	0	7.17	7	2	2	2	321	36	5.87	37	2	cell differentiation;regulation of biological process;response to stimulus	cell surface;cytoplasm;membrane;nucleus	enzyme regulator activity;metal ion binding;protein binding	Pf00191	307	ANXA4	2	Prostaglandin Synthesis and Regulation				1	1.102	0.669	1.165	0.886	0.935	1.102	0.991927	0.603734	0.988878	0.797846	0.900629	0.894223	51.86	57.88	40.58	21.88	52.69	20.52	86.4	106.4	53.9	173.6
FALSE	High	Master Protein	4323922	immunoglobulin kappa light chain variable region [Homo sapiens]	0.001	2.413	11	1	1	1	100	11.1	9.6	36	1				Pf00047, Pf07679, Pf07686								0		100						1.74423e-17													500
FALSE	High	Master Protein	1617314	melanoma-associated chondroitin sulfate proteoglycan (MCSP) [Homo sapiens]	0	3.205	0	1	1	1	2322	250.3	5.38	36	1	cell proliferation;cellular component movement;metabolic process;regulation of biological process;response to stimulus	cell surface;extracellular;membrane;organelle lumen	protein binding;signal transducer activity	Pf00054, Pf02210	1464	CSPG4	15					0	0.366	0.416	0.509	0.337	0.401	0.802	0.276675	0.247141	0.404119	0.159952	0.26265	0.690182	57.62	48.26	48.62	96.45	59.03	79.49	199.2	68	82.3	101.4
FALSE	High	Master Protein	145581575	Chain A, Crystal Structure Of Human Zeta-crystallin With Bound Nadp	0.001	2.464	2	1	2	1	351	37.7	7.97	36	1	metabolic process			Pf00107, Pf08240, Pf13602								0	0.268	0.313	0.01	0.01	0.01	0.01	0.134878	0.113697	1.91544e-17	1.85662e-17	1.97413e-17	1.97601e-17	26.57	26.57					316.2	84.7	99.1
FALSE	High	Master Protein	179409	beta-globin [Homo sapiens]	0	7.819	16	2	4	1	147	15.9	8.06	36	2	cell organization and biogenesis;coagulation;metabolic process;regulation of biological process;response to stimulus;transport	cytosol;extracellular;organelle lumen	antioxidant activity;catalytic activity;metal ion binding;protein binding;transporter activity	Pf00042	3043	HBB	11	Selenium Micronutrient Network; Vitamin B12 Metabolism; Folate Metabolism				3	0.01	1.413	0.422	0.63	100	100	1.86615e-17	0.811518	0.285072	0.550913	1.97413e-17	1.97601e-17		41.35	64.75	52.86			143.1		202.2	58.9
FALSE	High	Master Protein	4502673	leukocyte surface antigen CD47 isoform 1 precursor [Homo sapiens]	0.006	1.823	3	1	5	1	323	35.2	7.21	36	1	cell organization and biogenesis;cellular component movement;regulation of biological process;response to stimulus;transport	membrane	protein binding;receptor activity;signal transducer activity	Pf04549, Pf08204	961	CD47	3	Spinal Cord Injury	ENSG00000196776.14	ECM-receptor interaction	Integrin cell surface interactions; Neutrophil degranulation; Cell surface interactions at the vascular wall; Signal regulatory protein family interactions	11	0.815	0.623	0.725	0.745	0.791	0.01	0.806716	0.541311	0.688983	0.674524	0.75285	1.97601e-17	30.6	21.1	36.93	52.31	33.28		128.2	109.7	79.8	95
FALSE	High	Master Protein	119588598	CD59 antigen, complement regulatory protein, isoform CRA_a [Homo sapiens]	0.003	2.029	5	1	17	1	155	17.2	7.43	36	1	cell organization and biogenesis;coagulation;regulation of biological process;response to stimulus;transport	cell surface;membrane	protein binding	Pf00021	966	CD59	11					0	4.956	3.345	5.642	7.13	6.858	7.748	0.112567	0.170493	0.0803262	0.0337891	0.0273645	0.053444	79.11	80.5	69.87	70.18	76.11	76.55	22.6	104.5	84.3	127.5
FALSE	High	Master Protein	119589091	tripeptidyl peptidase I, isoform CRA_a [Homo sapiens]	0	9.78	5	2	6	2	572	62.2	6.65	36	2	cell differentiation;cell organization and biogenesis;metabolic process	mitochondrion;organelle lumen;vacuole	catalytic activity;metal ion binding;protein binding	Pf09286	1200	TPP1	11					0	0.58	0.556	0.8	0.773	0.639	1.13	0.582298	0.451287	0.752087	0.682434	0.586072	0.910605	47.74	61.21	61.26	46.61	34.95	41.14	152.1	76.1	71	102
FALSE	High	Master Protein	1002351750	Chain A, Single Chain Recombinant Globular Head Of The Complement System Protein C1q	0	4.337	3	1	1	1	410	45.6	8.69	36	1	response to stimulus	membrane	protein binding	Pf00229, Pf00386								0	0.01	0.454	0.01	0.909	0.01	0.958	1.86615e-17	0.298663	1.91544e-17	0.818033	1.97413e-17	0.829908		57.67		22.57		23.49	211.6		96.1
FALSE	High	Master Protein	255311773	Chain A, Crystal Structure Of Human Osteoclast Stimulating Factor	0.004	1.958	4	1	1	1	222	24.7	6.38	36	1			protein binding	Pf00018, Pf00023, Pf07653, Pf12796, Pf13637, Pf13857, Pf14604								0	1.26	1.177	1.505	1.74	1.587	1.77	0.930377	0.953931	0.879581	0.734768	0.730196	0.846352	32.71	32.87	33.87	32.58	33.27	34.66	74.2	91.5	94.7	111.8
FALSE	High	Master Protein	322302700	extracellular matrix protein 1 isoform 3 precursor [Homo sapiens]	0	4.798	2	1	1	1	567	63.5	6.89	35	1	defense response;regulation of biological process;response to stimulus;transport	extracellular;organelle lumen	protein binding;signal transducer activity	Pf05782	1893	ECM1	1		ENSG00000143369.14			0	0.423	0.41	0.247	0.01	0.293	0.01	0.360488	0.237429	0.0708558	1.85662e-17	0.142948	1.97601e-17	0	28.17	25.65		45.03		240.5	101.7	98.5	59.3
FALSE	High	Master Protein	3002951	breakpoint cluster region protein 1 [Homo sapiens]	0	5.118	17	1	4	1	138	15.5	6.54	35	1	cell organization and biogenesis;metabolic process;regulation of biological process;response to stimulus;transport	chromosome;cytoplasm;cytosol;nucleus	DNA binding;protein binding	Pf02961	8815	BANF1	11					0	0.236	0.428	0.152	0.258	0.161	0.196	0.0964084	0.262325	0.0135735	0.0754449	0.0176425	0.03576	8.95	8.93	26.88	15.72	43.8	33.81	241.1	56.9	103.3	38.2
FALSE	High	Master Protein	630869119	immunoglobulin light chain variable region, partial [Homo sapiens]	0	5.655	27	2	2	2	99	10.8	7.39	35	2				Pf00047, Pf07679, Pf07686, Pf13927								0	3.201	5.527	2.396	3.093	14.804	8.461	0.308831	0.0334448	0.53414	0.329338	0.00249114	0.0409797	38.01	0	39.23	17.64	24.42	113.38	36.5	116.7	142.8	64.3
FALSE	High	Master Protein	156601541	MHC class II antigen [Homo sapiens]	0	12.884	40	3	27	0	89	10.8	6.54	35	3	response to stimulus	membrane		Pf00969								0
FALSE	High	Master Protein	18089249	RAD23B protein [Homo sapiens]	0.002	2.069	2	1	16	1	409	43.2	4.84	35	1	cell organization and biogenesis;metabolic process;regulation of biological process;response to stimulus	cytosol;nucleus;proteasome	DNA binding;protein binding	Pf00240, Pf00627, Pf09280, Pf11976, Pf13881	5887	RAD23B	9					0	3.052	1.819	2.856	2.292	2.753	2.265	0.336171	0.595284	0.403222	0.544562	0.326838	0.65646	62.13	90.96	67.82	69.4	55.07	60.64	42.3	129.2	95.6	130.5
FALSE	High	Master Protein	530381068	PREDICTED: 60S ribosomal protein L26-like 1 isoform X1 [Homo sapiens]	0.001	2.294	5	1	4	1	174	20.2	10.56	35	1	metabolic process		RNA binding;structural molecule activity	Pf00467	51121	RPL26L1	5					0	2.065	2.087	3.043	2.9	2.565	4.472	0.607944	0.483068	0.361162	0.376828	0.395629	0.225956	58.6	70.48	53.39	63.58	56.88	49.65	47.1	97.3	88.3	143.4
FALSE	High	Master Protein	52695707	Chain A, Three-Dimensional Structure Of A Rna-Polymerase Ii Binding Protein	0.001	2.329	5	1	1	1	197	22.5	6.11	34	1				Pf03031								0	1.449	3.092	0.01	0.358			0.840915	0.21069	1.91544e-17	0.18405			211.04	68.23		0			84.8	122.8	262.1
FALSE	High	Master Protein	31616050	Chain A, Crystal Structure Of A Human P14.5, A Translational Inhibitor Reveals Different Mode Of Ligand Binding Near The Invariant Residues Of The Yjgf/uk114 Protein Family	0	2.522	7	1	2	1	138	14.5	8.68	34	1				Pf01042								0	1	1.014	0.76	0.94	1.5	0.506	0.939374	0.946599	0.724574	0.842307	0.797827	0.379999	113.88	110.94	102.21	105.69	87.81	115.49	116.1	116	71.7	88.2
FALSE	High	Master Protein	4506715	40S ribosomal protein S28 [Homo sapiens]	0	3.643	17	1	1	1	69	7.8	10.7	33	1	cell organization and biogenesis;metabolic process;transport	cytosol;ribosome	protein binding;RNA binding;structural molecule activity	Pf01200	6234	RPS28	19	Cytoplasmic Ribosomal Proteins	ENSG00000233927.4	Ribosome	Peptide chain elongation; Eukaryotic Translation Termination; Viral mRNA Translation; Formation of the ternary complex, and subsequently, the 43S complex; L13a-mediated translational silencing of Ceruloplasmin expression; Selenocysteine synthesis; Nonsense Mediated Decay (NMD) independent of the Exon Junction Complex (EJC); Nonsense Mediated Decay (NMD) enhanced by the Exon Junction Complex (EJC)…	38	0.993	0.36	1.136	1.128	1.087	1.344	0.934254	0.170549	0.976093	0.961317	0.985029	0.989203	29.93	58.75	20.4	5.67	6.55	6.32	108.3	107.5	39	123
FALSE	High	Master Protein	110556636	182 kDa tankyrase-1-binding protein [Homo sapiens]	0	2.578	1	1	1	1	1729	181.7	4.86	33	1	cell organization and biogenesis;metabolic process;regulation of biological process;response to stimulus	chromosome;cytoplasm;cytoskeleton;cytosol;nucleus	protein binding	Pf15327	85456	TNKS1BP1	11		ENSG00000149115.13		TP53 regulates transcription of additional cell cycle genes whose exact role in the p53 pathway remain uncertain; Deadenylation of mRNA	9	2.767	1.967	3.289	3.079	3.09	3.246	0.395517	0.529581	0.311544	0.332367	0.291558	0.418113	33.44	33.13	30.04	14.91	26.05	6.63	41.3	114.3	81.3	135.9
FALSE	High	Master Protein	28466985	keratin-associated protein 11-1 [Homo sapiens]	0	2.968	7	1	1	1	163	17.1	7.9	33	1		cytosol	structural molecule activity	Pf05287	337880	KRTAP11-1	21		ENSG00000182591.5		Keratinization	2	0.01	0.01	0.01	0.01	0.01	0.01	1.86615e-17	1.74423e-17	1.91544e-17	1.85662e-17	1.97413e-17	1.97601e-17							500
FALSE	High	Master Protein	4885111	calmodulin-like protein 3 [Homo sapiens]	0	3.71	8	1	1	1	149	16.9	4.42	32	1			metal ion binding;protein binding	Pf00036, Pf08726, Pf13202, Pf13405, Pf13499, Pf13833	810	CALML3	10	Alzheimers Disease	ENSG00000178363.4	Circadian entrainment; Ras signaling pathway; Renin secretion; Oocyte meiosis; Vascular smooth muscle contraction; Pertussis; Glioma; cAMP signaling pathway; Oxytocin signaling pathway; Inflammatory mediator regulation of TRP channels; Amphetamine addiction; Alzheimer's disease; Dopaminergic synapse; Tuberculosis; Neurotrophin signaling pathway; Gastric acid secretion; Phosphatidylinositol signal…		33	1.167	1.008	1.23	1.236	1.126	1.558	0.965947	0.942152	0.993128	0.979629	0.988421	0.901172	54.09	51.11	52.1	55	54.38	56.65	89.5	101	93.8	103.7
FALSE	High	Master Protein	154240692	RNA-binding Raly-like protein isoform 1 [Homo sapiens]	0	4.263	4	1	2	1	304	33.9	8.87	32	1		nucleus	protein binding;RNA binding	Pf00076, Pf13893, Pf14259	138046	RALYL	8		ENSG00000184672.11			0	0.394	0.768	0.451	0.572	0.516	0.876	0.319253	0.725018	0.32436	0.474102	0.418133	0.759703	31.51	27.09	46.02	15.91	17.79	6.46	157	61.9	120.5	70.8
FALSE	High	Master Protein	119607762	hCG29188 [Homo sapiens]	0.006	1.801	1	1	2	1	1219	133.5	5.19	32	1	cell differentiation;cell organization and biogenesis;cellular component movement;metabolic process;regulation of biological process;transport	cytoplasm;cytoskeleton;endosome;extracellular;Golgi;membrane;nucleus	catalytic activity;motor activity;protein binding;structural molecule activity;transporter activity	Pf00038, Pf00254, Pf00769, Pf01442, Pf01496, Pf01576, Pf01875, Pf02463, Pf03938, Pf03961, Pf03962, Pf04111, Pf04156, Pf04849, Pf05029, Pf05483, Pf05557, Pf05622, Pf05667, Pf05701, Pf05911, Pf06160, Pf06248, Pf07111, Pf07888, Pf07926, Pf08317, Pf08614, Pf09726, Pf09728, Pf09730, Pf09731, Pf09744, Pf09755, Pf09789, Pf10174, Pf10186, Pf10211, Pf10234, Pf10498, Pf11559, Pf12128, Pf12718, Pf12795, Pf1…	23307	FKBP15	9					0	1.472	2.05	0.876	1.217	0.859	1.059	0.830667	0.500161	0.807466	0.990063	0.823203	0.877724	85.09	105.29	81.28	84.9	83.55	83.55	76.8	114.2	152.2	62.5
FALSE	High	Master Protein	530387113	PREDICTED: single-stranded DNA-binding protein, mitochondrial isoform X1 [Homo sapiens]	0.006	1.706	5	1	1	1	159	18.5	10.1	32	1	cell organization and biogenesis;metabolic process;regulation of biological process	mitochondrion;nucleus;organelle lumen	DNA binding;protein binding;RNA binding	Pf00436	6742	SSBP1	7					0	100	100	100	100	100	100	1.86615e-17	1.74423e-17	1.91544e-17	1.85662e-17	1.97413e-17	1.97601e-17								127.9	105.8	122.3
FALSE	High	Master Protein	918582250	PREDICTED: LOW QUALITY PROTEIN: glia maturation factor beta [Chinchilla lanigera]	0.006	1.738	6	1	5	1	154	18.1	5.3	32	1			protein binding	Pf00241	102030607	Gmfb						0	2.843	2.804	3.661	4.26	3.398	5.162	0.380822	0.26348	0.249547	0.159353	0.215891	0.161281	18.69	5.87	27.54	15.14	17.06	16.65	34.3	97.6	96.3	125.6
FALSE	High	Master Protein	189054543	unnamed protein product [Homo sapiens]	0	2.616	1	1	1	1	876	97.1	4.78	31	1	cell organization and biogenesis;cellular component movement;metabolic process;regulation of biological process;response to stimulus;transport	cytoplasm;cytosol;extracellular;membrane;organelle lumen	metal ion binding;protein binding;RNA binding;transporter activity	Pf02985, Pf03810, Pf13513, Pf13646	3837	KPNB1	17					0	3.569	2.16	3.417	3.136	3.225	4.065	0.247918	0.454525	0.288322	0.321434	0.275217	0.273261	35.75	40.01	28.93	44.9	53.41	59.46	35.3	133.8	84	120.7
FALSE	High	Master Protein	4506645	60S ribosomal protein L38 [Homo sapiens]	0	3.764	19	1	1	1	70	8.2	10.1	30	1	cell organization and biogenesis;metabolic process;regulation of biological process;transport	cytosol;ribosome	RNA binding;structural molecule activity	Pf01781	6169	RPL38	17	Mesodermal Commitment Pathway; Cytoplasmic Ribosomal Proteins	ENSG00000172809.12	Ribosome	Peptide chain elongation; Eukaryotic Translation Termination; Viral mRNA Translation; L13a-mediated translational silencing of Ceruloplasmin expression; Nonsense Mediated Decay (NMD) independent of the Exon Junction Complex (EJC); Selenocysteine synthesis; Nonsense Mediated Decay (NMD) enhanced by the Exon Junction Complex (EJC); GTP hydrolysis and joining of the 60S ribosomal subunit; Major path…	35	0.295	0.522	0.646	0.921	0.576	0.797	0.170273	0.399562	0.587771	0.827637	0.501526	0.688657	0	0	11.21	0	0	21.82	147.8	43.6	77.1	95.4
FALSE	High	Master Protein	4502171	adenine phosphoribosyltransferase isoform a [Homo sapiens]	0	3.435	7	1	1	1	180	19.6	6.02	30	1	metabolic process;response to stimulus;transport	cytoplasm;cytosol;extracellular;organelle lumen	catalytic activity;nucleotide binding	Pf00156	353	APRT	16		ENSG00000198931.10	Purine metabolism; Metabolic pathways	Neutrophil degranulation; Purine salvage	9	100	100	100	100	100	100	1.86615e-17	1.74423e-17	1.91544e-17	1.85662e-17	1.97413e-17	1.97601e-17								133.1	100.4	104.5
FALSE	High	Master Protein	62089006	UV excision repair protein RAD23 homolog A variant [Homo sapiens]	0	3.819	8	1	1	1	379	41.2	4.68	30	1	metabolic process;regulation of biological process;response to stimulus	cytoplasm;cytosol;nucleus;proteasome	DNA binding;protein binding	Pf00240, Pf00627, Pf09280, Pf11976	5886	RAD23A	19					0	100	100	100	100	100		1.86615e-17	1.74423e-17	1.91544e-17	1.85662e-17	1.97413e-17									104.5	136.1	127.6
FALSE	High	Master Protein	240104633	Chain A, Structure Of Macrophage Migration Inhibitory Factor (Mif) With Caffeic Acid At 1.9a Resolution	0.001	2.366	7	1	4	1	123	13.5	7.58	30	1				Pf01187								0	0.389	0.436	0.723	0.761	0.68	0.801	0.310561	0.273193	0.685793	0.674524	0.629717	0.69003	55	62.28	17.27	17.95	20.63	13.49	149.6	58.1	65.3	113.2
FALSE	High	Master Protein	354983493	protein-L-isoaspartate(D-aspartate) O-methyltransferase isoform 2 [Homo sapiens]	0.002	2.208	3	1	8	1	286	30.3	6.73	29	1	metabolic process	cytoplasm;cytosol	catalytic activity;protein binding	Pf01135, Pf01209, Pf05175, Pf06325, Pf08241, Pf12847, Pf13489, Pf13659, Pf13847	5110	PCMT1	6		ENSG00000120265.16			0	5.758	3.908	6.537	5.909	5.044	8.406	0.0743344	0.10821	0.0511919	0.0622731	0.076377	0.0418014	69.17	94.91	51.43	62.56	44.13	49.81	23.7	116.9	81.6	141.8
FALSE	High	Master Protein	296080746	src substrate cortactin isoform c [Homo sapiens]	0	2.741	2	1	1	1	634	70.9	6.64	29	1	cell organization and biogenesis;cellular component movement;regulation of biological process;transport	cytoplasm;cytoskeleton;cytosol;Golgi;membrane	protein binding	Pf00018, Pf02218, Pf07653, Pf14604	2017	CTTN	11	Pathogenic Escherichia coli infection; Hepatitis C and Hepatocellular Carcinoma	ENSG00000085733.15			2	2.183	1.801	2.755	2.09	2.784	1.987	0.56993	0.603718	0.429137	0.615267	0.323457	0.755128	30.46	36.39	36.79	47.97	39.81	24.7	49.4	106.2	89.6	139.6
FALSE	High	Master Protein	14043107	FSCN1 protein, partial [Homo sapiens]	0	6.351	6	2	4	2	500	55.1	7.24	29	2	cell organization and biogenesis;cell proliferation;cellular component movement;regulation of biological process	cytoplasm;cytoskeleton;cytosol	protein binding;RNA binding	Pf06268	6624	FSCN1	7					0	1.16	1.023	1.287	1.247	1.035	1.183	0.969184	0.953931	0.971551	0.973721	0.951267	0.936502	26.39	49.99	47.19	33.26	45.34	29.78	173.6	81.4	66.5	95.8
FALSE	High	Master Protein	585379780	H1/H5 cross-reactive influenza antibody kappa chain VJ region immunoglobulin, partial [Homo sapiens]	0.004	1.963	8	1	1	1	98	10.6	7.97	29	1				Pf00047, Pf07679, Pf07686, Pf13927								0		100						1.74423e-17													500
FALSE	High	Master Protein	1034628692	PREDICTED: apolipoprotein L2 isoform X2 [Homo sapiens]	0.002	2.204	2	1	1	1	449	48.9	6	29	1	defense response;development;metabolic process;response to stimulus;transport	extracellular;membrane	protein binding	Pf05461	23780	APOL2	22		ENSG00000128335.13			0	0.649	0.454	1.184	1.347	0.921	2.072	0.641899	0.298571	0.993128	0.92241	0.868798	0.723272	47.96	12.66	23.22	61.42	23.76	41.49	109.7	71.2	49.8	121.5
FALSE	High	Master Protein	4506681	40S ribosomal protein S11 [Homo sapiens]	0	6.444	17	3	16	3	158	18.4	10.3	29	3	cell differentiation;cell organization and biogenesis;metabolic process;transport	cytoplasm;cytosol;membrane;ribosome	protein binding;RNA binding;structural molecule activity	Pf00366	6205	RPS11	19	Cytoplasmic Ribosomal Proteins	ENSG00000142534.6	Ribosome	Peptide chain elongation; Eukaryotic Translation Termination; Viral mRNA Translation; Formation of the ternary complex, and subsequently, the 43S complex; L13a-mediated translational silencing of Ceruloplasmin expression; Selenocysteine synthesis; Nonsense Mediated Decay (NMD) independent of the Exon Junction Complex (EJC); Nonsense Mediated Decay (NMD) enhanced by the Exon Junction Complex (EJC)…	38	1.676	1.997	3.001	2.546	2.339	3.925	0.74032	0.516761	0.370739	0.465396	0.436101	0.293873	67.63	73.97	77.22	73.69	77.15	87.85	38.1	103.9	91.6	138.3
FALSE	High	Master Protein	595582373	beclin-2 [Homo sapiens]	0.006	1.801	2	1	2	1	431	48.1	4.87	28	1	cell communication;cell organization and biogenesis;metabolic process;regulation of biological process;response to stimulus;transport	cytoplasm	protein binding	Pf04111	441925	BECN1P1; BECN2	1		ENSG00000196289.7	Autophagy; Apoptosis - multiple species		2	0.35	0.01	0.203	0.01	0.308	0.01	0.251776	1.74423e-17	0.0383714	1.85662e-17	0.138195	1.97601e-17	81.42		79.77		74.14		278.6	133.4		88.1
FALSE	High	Master Protein	10435335	unnamed protein product [Homo sapiens]	0	2.649	3	1	1	1	372	39.6	9.79	28	1	cell organization and biogenesis;regulation of biological process	chromosome;nucleus	DNA binding;enzyme regulator activity;protein binding	Pf00125, Pf01661	9555	H2AFY	5					0	0.01	0.01	0.443	0.362	0.465	0.362	1.86615e-17	1.74423e-17	0.312895	0.189127	0.341053	0.19314			0	21.06	8.13	0	277.1			122.6
FALSE	High	Master Protein	6523823	HP1-BP74 protein [Homo sapiens]	0	2.922	2	1	1	1	554	61.4	9.58	28	1	cell organization and biogenesis;regulation of biological process;response to stimulus	chromosome;nucleus	DNA binding;protein binding	Pf00538	50809	HP1BP3	1					0	0.564	0.436	0.424	0.409	0.658	0.3	0.564776	0.273193	0.28777	0.251428	0.623989	0.121833	51.29	47.01	75.29	82.3	52.08	34.07	187.9	106	81.9	66.1
FALSE	High	Master Protein	1174149	small GTP binding protein Rab7 [Homo sapiens]	0	3.56	5	1	1	1	207	23.4	6.7	28	1	cell organization and biogenesis;cellular homeostasis;metabolic process;regulation of biological process;response to stimulus;transport	cytosol;endosome;Golgi;membrane;vacuole	catalytic activity;nucleotide binding;protein binding	Pf00025, Pf00071, Pf01926, Pf04670, Pf07728, Pf08477	7879	RAB7A	3					0	100	100	100	100	100	100	1.86615e-17	1.74423e-17	1.91544e-17	1.85662e-17	1.97413e-17	1.97601e-17								101.9	136.7	134.8
FALSE	High	Master Protein	56789516	GRHPR protein, partial [Homo sapiens]	0	4.894	5	2	2	2	341	36.8	6.35	28	2	cell organization and biogenesis;metabolic process	cytoplasm;cytosol;organelle lumen	catalytic activity;nucleotide binding;protein binding	Pf00389, Pf01488, Pf02826, Pf03446, Pf03807	9380	GRHPR	9					0	0.732	0.276	0.677	0.607	0.715	0.497	0.731977	0.0766312	0.625505	0.52057	0.673571	0.37061	16.9	54.76	33.37	31.65	28.11	19.58	249.1	77.1	38.9	71.1
FALSE	High	Master Protein	1034607132	PREDICTED: KN motif and ankyrin repeat domain-containing protein 3 isoform X1 [Homo sapiens]	0	3.019	1	1	1	1	872	91	5.14	27	1			protein binding	Pf00023, Pf12075, Pf12796, Pf13606, Pf13637, Pf13857	256949	KANK3	19					0	0.01	0.01	0.01	0.01	0.089	0.01	1.86615e-17	1.74423e-17	1.91544e-17	1.85662e-17	0.00212493	1.97601e-17					21.38		500
FALSE	High	Master Protein	695942807	immunoglobulin G heavy chain variable region, partial [Homo sapiens]	0	3.091	15	1	1	1	112	11.9	7.39	27	1				Pf00047, Pf07679, Pf07686								0	0.01	0.01	2.359	1.883	1.682	1.639	1.86615e-17	1.74423e-17	0.547603	0.674524	0.747149	0.877724			54.99	5.09	21.1	0	95.4			225
FALSE	High	Master Protein	111917692	immunoglobulin heavy chain variable region [Homo sapiens]	0.002	2.18	8	1	1	1	121	13.1	8.88	27	1				Pf07686								0		100						1.74423e-17													500
FALSE	High	Master Protein	409107072	Chain A, Structure Of Human S100a7 D24g Bound To Zinc And Calcium	0	12.71	28	2	3	2	109	12	7.37	27	2				Pf01023								0	1.457	1.508	0.568	1.079	0.888	0.01	0.837633	0.758562	0.487025	0.932528	0.850758	1.97601e-17	37.14	39.37	62.85	67.51	64.77		110.8	127.1	138.5	43.9
FALSE	High	Master Protein	1025734699	Chain A, Solution Structure Of The Full Length Sorting Nexin 3	0.002	2.037	4	1	1	1	172	19.9	8.68	27	1				Pf00787								0	1.25	1.36	1.489	1.256	1.288	1.599	0.933154	0.841589	0.887809	0.968791	0.908196	0.882726	22.81	6.73	10.34	12.61	13.13	8.27	78.2	97.7	106.3	119.6
FALSE	High	Master Protein	530537356	Chain B, Solution Structure Of Human Ribosomal Protein P1.p2 Heterodimer	0	10.281	24	2	2	2	116	11.8	4.54	27	2				Pf00428								0	2.145	2.272	1.883	2.112	2.117	2.047	0.581427	0.41227	0.737164	0.606328	0.515762	0.734833	66.04	45.62	47.89	40.75	47.38	68.38	133	100.3	104.8	81.6
FALSE	High	Master Protein	9506611	guanine nucleotide-binding protein-like 3-like protein [Homo sapiens]	0.002	2.12	2	1	2	1	582	65.5	8.44	26	1	regulation of biological process	cytosol;membrane;nucleus	catalytic activity;nucleotide binding;protein binding;RNA binding	Pf01926, Pf02421, Pf11849	54552	GNL3L	X		ENSG00000130119.15	Ribosome biogenesis in eukaryotes		1	100	100	100	100	100	100	1.86615e-17	1.74423e-17	1.91544e-17	1.85662e-17	1.97413e-17	1.97601e-17								62.6	156.2	139.4
[truncated: 99 more rows]
[truncated: 40 more columns]
