# Supplementary material for: Comparative proteomic analysis of glomerular proteins in IgA nephropathy and IgA vasculitis with nephritis
Source: Clin Proteomics. 2023 May 13;20:21. doi: 10.1186/s12014-023-09409-w (PMC10182656; doi:10.1186/s12014-023-09409-w)
Supplement: Supplementary file 4 — Additional file 4: table S4 Summary of proteomics data (Peptides). [file 12014_2023_9409_MOESM4_ESM.xlsx]

## Sheet: Proteins
Table S4 Summary of proteomics data (Peptides)
Checked	Protein FDR Confidence: Combined	Master	Accession	Description	Exp. q-value: Combined	Sum PEP Score	Coverage [%]	# Peptides	# PSMs	# Unique Peptides	# AAs	MW [kDa]	calc. pI	Score Mascot: Mascot	# Peptides (by Search Engine): Mascot	Biological Process	Cellular Component	Molecular Function	Pfam IDs	Entrez Gene ID	Gene Symbol	Chromosome	WikiPathways	Ensembl Gene ID	KEGG Pathways	Reactome Pathways	# Protein Pathway Groups	Abundance Ratio: (IgAN-I) / (Kidney transplant)	Abundance Ratio: (IgAN-II) / (Kidney transplant)	Abundance Ratio: (IgAVN-I) / (Kidney transplant)	Abundance Ratio: (IgAVN-II) / (Kidney transplant)	Abundance Ratio: (IgAVN-III) / (Kidney transplant)	Abundance Ratio: (IgAVN-IV) / (Kidney transplant)	Abundance Ratio Adj. P-Value: (IgAN-I) / (Kidney transplant)	Abundance Ratio Adj. P-Value: (IgAN-II) / (Kidney transplant)	Abundance Ratio Adj. P-Value: (IgAVN-I) / (Kidney transplant)	Abundance Ratio Adj. P-Value: (IgAVN-II) / (Kidney transplant)	Abundance Ratio Adj. P-Value: (IgAVN-III) / (Kidney transplant)	Abundance Ratio Adj. P-Value: (IgAVN-IV) / (Kidney transplant)	Abundance Ratio Variability [%]: (IgAN-I) / (Kidney transplant)	Abundance Ratio Variability [%]: (IgAN-II) / (Kidney transplant)	Abundance Ratio Variability [%]: (IgAVN-I) / (Kidney transplant)	Abundance Ratio Variability [%]: (IgAVN-II) / (Kidney transplant)	Abundance Ratio Variability [%]: (IgAVN-III) / (Kidney transplant)	Abundance Ratio Variability [%]: (IgAVN-IV) / (Kidney transplant)	Abundances (Grouped): Kidney transplant	Abundances (Grouped): IgAN-I	Abundances (Grouped): IgAN-II	Abundances (Grouped): IgAVN-I
FALSE	High	Master Protein	375314777	keratin 1 [Homo sapiens]	0	1051.82	78	81	2751	33	645	66.1	8.12	84447	81	cell death;defense response;metabolic process;regulation of biological process;response to stimulus;transport	cytoskeleton;cytosol;extracellular;membrane;nucleus	catalytic activity;motor activity;protein binding;receptor activity;structural molecule activity	Pf00038, Pf01576, Pf05103, Pf05957, Pf12128, Pf13166, Pf13514	3848	KRT1	12	Corticotropin-releasing hormone signaling pathway				1	0.385	0.523	0.271	0.223	0.248	0.215	0.305087	0.401112	0.0932328	0.0476645	0.0779494	0.0474366	100.94	120.27	98.99	107.95	108.99	100.7	169.4	69	153.8	64.6
	Checked	Confidence	Annotated Sequence	Modifications	Qvality PEP	Qvality q-value	# Protein Groups	# Proteins	# PSMs	Master Protein Accessions	Positions in Master Proteins	Modifications in Master Proteins	# Missed Cleavages	Theo. MH+ [Da]	Abundance Ratio: (IgAN-I) / (Kidney transplant)	Abundance Ratio: (IgAN-II) / (Kidney transplant)	Abundance Ratio: (IgAVN-I) / (Kidney transplant)	Abundance Ratio: (IgAVN-II) / (Kidney transplant)	Abundance Ratio: (IgAVN-III) / (Kidney transplant)	Abundance Ratio: (IgAVN-IV) / (Kidney transplant)	Abundance Ratio Adj. P-Value: (IgAN-I) / (Kidney transplant)	Abundance Ratio Adj. P-Value: (IgAN-II) / (Kidney transplant)	Abundance Ratio Adj. P-Value: (IgAVN-I) / (Kidney transplant)	Abundance Ratio Adj. P-Value: (IgAVN-II) / (Kidney transplant)	Abundance Ratio Adj. P-Value: (IgAVN-III) / (Kidney transplant)	Abundance Ratio Adj. P-Value: (IgAVN-IV) / (Kidney transplant)	Abundance Ratio Variability [%]: (IgAN-I) / (Kidney transplant)	Abundance Ratio Variability [%]: (IgAN-II) / (Kidney transplant)	Abundance Ratio Variability [%]: (IgAVN-I) / (Kidney transplant)	Abundance Ratio Variability [%]: (IgAVN-II) / (Kidney transplant)	Abundance Ratio Variability [%]: (IgAVN-III) / (Kidney transplant)	Abundance Ratio Variability [%]: (IgAVN-IV) / (Kidney transplant)	Abundances (Grouped): Kidney transplant	Abundances (Grouped): IgAN-I	Abundances (Grouped): IgAN-II	Abundances (Grouped): IgAVN-I	Abundances (Grouped): IgAVN-II	Abundances (Grouped): IgAVN-III	Abundances (Grouped): IgAVN-IV	Abundances (Grouped) CV [%]: Kidney transplant	Abundances (Grouped) CV [%]: IgAN-I	Abundances (Grouped) CV [%]: IgAN-II	Abundances (Grouped) CV [%]: IgAVN-I	Abundances (Grouped) CV [%]: IgAVN-II	Abundances (Grouped) CV [%]: IgAVN-III	Abundances (Grouped) CV [%]: IgAVN-IV	Abundances (Normalized): F25: Sample, 2, Kidney transplant	Abundances (Normalized): F26: Sample, 3, Kidney transplant	Abundances (Normalized): F27: Sample, 4, Kidney transplant
	FALSE	High	[R].MSGECAPNVSVSVSTSHTTISGGGSR.[G]	1xPropionamide [C5]	2.78317e-14	0.000270553	1	10	5	375314777	375314777 [494-519]		0	2579.18	0.01	0.01	0.01	0.01	0.097	0.01	4.31803e-17	4.42105e-17	4.55932e-17	4.34758e-17	0.577957	3.71042e-17					63.46		500					44.2		81.44							1.37324e+06	2.24913e+06	5.53308e+06
	FALSE	High	[R].MSGECAPNVSVSVSTSHTTISGGGSR.[G]	1xPropionamide [C5]; 1xOxidation [M1]	4.58818e-16	0.000270553	1	10	29	375314777	375314777 [494-519]		0	2595.18	0.164	0.383	0.136	0.095	0.065	0.226	0.506828	0.800872	0.679963	0.523336	0.400799	0.816458	120.21	98.84	77.05	95.04	108.91	55.1	201.8	36.2	170.2	48.2	43.5	31	51.7	71.68	113.13	89.43	57.56	57.29	91.7	24.19	8.82634e+06	8.85927e+06	2.96106e+07
	FALSE	High	[K].NKLNDLEDALQQAK.[E]		1.07834e-08	0.000270553	1	11	24	375314777	375314777 [443-456]		1	1599.83	0.508	1.229	0.306	0.375	0.313	0.393	0.962274	0.854736	0.92823	0.976183	0.941144	0.962444	76.02	114.57	79.24	76.93	85.72	70.01	131.3	72.6	189.7	49.8	56.6	41.8	56.3	68.82	57.21	89.87	52.91	65.18	69.27	2.49	1.94229e+07	2.47844e+07	3.93922e+07
	FALSE	High	[K].NKLNDLEDALQQAKEDLAR.[L]		2.40717e-14	0.000270553	1	11	33	375314777	375314777 [443-461]		2	2184.13	0.429	0.532	0.263	0.136	0.207	0.146	0.920377	0.92734	0.896412	0.684979	0.852971	0.644596	110.33	111.74	76.28	123.1	120.99	88.9	192.5	100.7	103.7	62.7	40.3	70.2	38.6	133.12	110.33	203.43	50.91	102.51	82.6	43.07	4.99491e+06	7.26467e+06	3.99227e+07
	FALSE	High	[KR].NKYEDEINK.[RHC]		0.000499389	0.000270553	6	61	15	84040267; 119703753; 5031839; 386854; 375314777; 119395754	84040267 [251-259]; 119703753 [251-259]; 5031839 [251-259]; 386854 [117-125]; 375314777 [269-277]; 119395754 [256-264]		1	1152.55	0.348	0.423	0.183	0.138	0.155	0.17	0.772821	0.747633	0.453891	0.258256	0.396073	0.291152	73.11	101.16	88.56	74.93	90.81	71.93	246.9	70.4	103.5	49	30.2	36	40.7	68.55	52.41	78.08	49.42	104.87	90.19	32.58	183286	312692	756565
	FALSE	High	[KR].NKYEDEINKR.[T]		4.00257e-09	0.000270553	6	55	107	84040267; 119703753; 5031839; 386854; 375314777; 119395754	84040267 [251-260]; 119703753 [251-260]; 5031839 [251-260]; 386854 [117-126]; 375314777 [269-278]; 119395754 [256-265]		2	1308.65	0.258	0.342	0.155	0.14	0.149	0.202	0.742851	0.735449	0.727868	0.694415	0.742141	0.7812	79.24	112.89	85.22	92.57	93.96	66.97	259.8	67	84.9	51.8	36.4	39.8	51.6	72.38	47.17	94.22	53.99	116.27	105.73	21.6	1.46597e+07	2.30919e+07	6.56807e+07
	FALSE	High	[K].QISNLQQSISDAEQR.[G]	1xGln->pyro-Glu [N-Term]	5.67691e-10	0.000270553	2	12	14	386854; 375314777	386854 [267-281]; 375314777 [419-433]		0	1699.82	0.432	1.055	0.22	0.265	0.206	0.211	0.922033	0.907268	0.844938	0.91022	0.852801	0.795397	70.91	103.16	73.24	81.63	93.79	84.19	177.2	68.6	172.1	40.4	41.7	33.2	41.3	62.28	41.67	83.35	51.45	107.75	107.47	18.61	1.30241e+06	2.27482e+06	3.1397e+06
	FALSE	High	[K].QISNLQQSISDAEQR.[G]		2.11107e-08	0.000270553	2	12	42	386854; 375314777	386854 [267-281]; 375314777 [419-433]		0	1716.85	0.763	1.33	0.389	0.498	0.399	0.46	0.969765	0.817378	0.96978	0.984181	0.980004	0.991048	84.57	117	90.45	89.16	91.98	87.21	117	89.2	184	57.9	51.9	47.2	54.4	77.14	51.06	90.22	52.09	111.21	101.55	24.55	2.06494e+07	3.08978e+07	9.5538e+07
	FALSE	High	[K].QISNLQQSISDAEQRGENALK.[D]	1xGln->pyro-Glu [N-Term]	8.20155e-09	0.000270553	2	12	2	386854; 375314777	386854 [267-287]; 375314777 [419-439]		1	2312.15	100	100					4.31803e-17	4.42105e-17												88.8	411.2
	FALSE	High	[K].QISNLQQSISDAEQRGENALK.[D]		2.74249e-12	0.000270553	2	12	24	386854; 375314777	386854 [267-287]; 375314777 [419-439]		1	2329.17	0.147	0.112	0.081	0.141	0.159	0.021	0.447217	0.117232	0.459072	0.695981	0.768093	0.0438087	117.7	144.28	87.41	117.82	96.66	128.69	289	59.3	35.6	51.5	64.7	56.5	11.2	60.28	159.04	187.87	61.8	116.25	118.26	118.37	2.2274e+06	1.88339e+06	5.37313e+06
	FALSE	High	[K].QISNLQQSISDAEQRGENALKDAK.[N]	1xGln->pyro-Glu [N-Term]	1.28496e-09	0.000270553	2	12	6	386854; 375314777	386854 [267-290]; 375314777 [419-442]		2	2626.31	0.446	7.473	0.097	0.497	0.175	0.01	0.856452	0.0320904	0.122248	0.89561	0.45365	3.71042e-17	127.47	42.35	28.56	33.69	99.02		50.9	38.2	380.6	4.9	25.3	21.2		99.29	119.22			23.15	67.2		217240		977782
	FALSE	High	[K].QISNLQQSISDAEQRGENALKDAK.[N]		8.30422e-09	0.000270553	2	12	19	386854; 375314777	386854 [267-290]; 375314777 [419-442]		2	2643.33	0.088	0.063	0.087	0.085	0.186	0.03	0.201855	0.0220549	0.488265	0.470873	0.818373	0.088537	142.64	130.92	116.33	122.67	91.22	96.86	327.7	42.1	37.5	37.6	55.1	99.5	10.4	84.89	176.81	204.22	93.97	93.47	64.39	77.33	1.88304e+06	2.04444e+06	9.21717e+06
	FALSE	High	[K].NMQDMVEDYRNKYEDEINKR.[T]		1.41661e-05	0.000270553	2	11	1	386854; 375314777	386854 [107-126]; 375314777 [259-278]		3	2590.17	0.01	0.01	0.01	0.01	0.01	0.01	4.31803e-17	4.42105e-17	4.55932e-17	4.34758e-17	4.83887e-17	3.71042e-17							500																920235
	FALSE	High	[K].NMQDMVEDYRNKYEDEINKR.[T]	1xOxidation [M]	1.37724e-08	0.000270553	2	11	8	386854; 375314777	386854 [107-126]; 375314777 [259-278]		3	2606.16	0.01	0.074	0.172	0.035	0.149	0.058	4.31803e-17	0.0373471	0.765802	0.139175	0.742141	0.251044		51.74	65.74	71.98	91.78	98.19	379.3		28.6	74.3	17.8	61.9	15.8	150.64		6.56	43.89	33.88	49.58	76.07	588041	839102	1.19633e+07
	FALSE	High	[K].NMQDMVEDYRNKYEDEINKR.[T]	2xOxidation [M2; M5]	2.92393e-10	0.000270553	2	11	21	386854; 375314777	386854 [107-126]; 375314777 [259-278]		3	2622.16	0.553	0.739	0.889	0.453	0.88	0.28	0.977265	0.995332	0.909276	0.997938	0.911712	0.891339	90.87	89.19	70.38	100.48	73.24	80.21	118	83.4	90.9	141.3	66.4	163.2	39	81.48	122.73	188.79	45.36	132.9	89.73	45.39	583010	482383	2.41884e+06
	FALSE	High	[K].NMQDMVEDYR.[N]	2xOxidation [M2; M5]	1.4643e-05	0.000270553	2	11	242	386854; 375314777	386854 [107-116]; 375314777 [259-268]		0	1332.52	1.08	2	0.807	0.567	0.663	0.701	0.871693	0.567647	0.925947	0.964967	0.960062	0.942407	77.87	106.3	86.96	93.31	99.71	79.94	101	103.6	164.5	73.6	57.3	63.8	58.2	64.7	36.97	86.46	70.19	111.4	97.7	41.66	3.14103e+06	6.40033e+06	8.65375e+06
	FALSE	High	[R].NSKIEISELNR.[VM]		9.61449e-05	0.000270553	2	11	29	386854; 375314777	386854 [242-252]; 375314777 [394-404]		1	1302.7	0.186	0.253	0.178	0.131	0.154	0.145	0.580124	0.539257	0.775673	0.66992	0.754205	0.642712	81.45	131.04	71.47	110.01	107.87	60.88	264.8	46.3	93	51.1	44.8	62.1	38.3	79.57	179.95	190.17	39.64	113.53	89.73	17.19	3.69607e+06	4.20918e+06	1.58246e+07
	FALSE	High	[K].NMQDMVEDYR.[N]	1xOxidation [M]	9.15527e-05	0.000270553	2	11	63	386854; 375314777	386854 [107-116]; 375314777 [259-268]		0	1316.52	0.098	0.104	0.042	0.03	0.016	0.153	0.242984	0.095342	0.201474	0.105218	0.0433663	0.666183	96.88	124.05	112.72	138.36	135.94	81.58	363.9	44.8	46.1	32	13.2	4.3	53.8	69.92	81.64	95.19	82.88	105.25	119.65	33.82	5.46866e+06	9.50617e+06	2.46923e+07
	FALSE	High	[K].NMQDMVEDYR.[N]		0.000257196	0.000270553	2	11	9	386854; 375314777	386854 [107-116]; 375314777 [259-268]		0	1300.53	0.012	0.067	0.01	0.02	0.021	0.01	0.000619346	0.0276727	4.55932e-17	0.0486956	0.0724508	3.71042e-17	70.63	70.63		70.63	70.06		454.9	5.3	30.6		9.2	9.5		109.19							2.58569e+06	4.03661e+06	2.631e+07
	FALSE	High	[R].NSKIEISELNRVIQR.[L]		8.54137e-05	0.000270553	1	10	5	375314777	375314777 [394-408]		2	1799.01	0.659	1.137	3.077	0.01	3.285	0.432	0.914656	0.95288	0.595675	4.34758e-17	0.536607	0.635145	131.19	93.77	151.19		140.03	140.03	94.3	62.1	53.6	290.1		273.6	36	100.97	19.94	83.86							343773
	FALSE	High	[K].IEISELNRVIQR.[L]		0.000443673	0.000270553	3	12	4	47132620; 181402; 375314777	47132620 [394-405]; 181402 [400-411]; 375314777 [397-408]		1	1469.84	0.645	1.602	0.881	0.01	0.924	0.01	0.915405	0.822659	0.987943	4.34758e-17	0.998437	3.71042e-17	100.7	94.56	101.69		104.77		122.4	79	196.2	102.5		109		93.96	16.21	31.74	81.51		81.53				525384
	FALSE	High	[R].LDSELKNMQDMVEDYR.[N]	2xOxidation [M8; M11]	1.65787e-07	0.000270553	2	11	71	386854; 375314777	386854 [101-116]; 375314777 [253-268]		1	2017.88	1.406	1.739	0.844	0.952	0.851	1.032	0.787602	0.667309	0.919059	0.847222	0.913749	0.833268	94.44	109.64	72.15	97.03	89.55	78.42	70.3	129.7	167.6	61.4	71	60.5	71.9	74.91	108.81	145.3	61.56	127.51	127.45	58.3	3.30635e+06	3.70591e+06	1.39397e+07
	FALSE	High	[R].LDSELKNMQDMVEDYR.[N]	1xOxidation [M]	1.3213e-08	0.000270553	2	11	11	386854; 375314777	386854 [101-116]; 375314777 [253-268]		1	2001.89	0.255	0.432	0.611	0.204	0.545	0.01	0.744783	0.863924	0.974174	0.812393	0.986364	3.71042e-17	93.88	93.89	95.54	93.89	113.65		199.8	51	86.4	122.1	40.7	126.9		156.17	3.82	46.57	67.21		83.59		181709	495541	7.26927e+06
	FALSE	High	[R].LDSELKNMQDMVEDYR.[N]		6.3422e-09	0.000270553	2	11	3	386854; 375314777	386854 [101-116]; 375314777 [253-268]		1	1985.89	0.01	0.01	0.01	0.01	0.01	0.01	4.31803e-17	4.42105e-17	4.55932e-17	4.34758e-17	4.83887e-17	3.71042e-17							500							175.08							67615.3	240749	4.33954e+06
	FALSE	High	[K].LALDLEIATYRTLLEGEESR.[M]		3.28622e-07	0.000270553	2	11	2	386854; 375314777	386854 [322-341]; 375314777 [474-493]		1	2292.21		100	100		100			4.42105e-17	4.55932e-17		4.83887e-17										262.5	237.5		246.4
	FALSE	High	[K].KQISNLQQSISDAEQR.[G]		9.27075e-11	0.000270553	2	12	33	386854; 375314777	386854 [266-281]; 375314777 [418-433]		1	1844.95	0.815	1.321	0.406	0.345	0.35	0.353	0.953919	0.820264	0.975987	0.964718	0.962572	0.942437	75.4	111.72	82.12	91.5	94.14	72.49	124.6	89.5	191.9	52.1	42	52.7	42.5	64.17	71.8	92.41	60.07	118.27	106.09	12.08	1.62866e+06	2.35908e+06	5.74582e+06
	FALSE	High	[K].KQISNLQQSISDAEQRGENALK.[D]		5.77185e-10	0.000270553	2	12	3	386854; 375314777	386854 [266-287]; 375314777 [418-439]		2	2457.27	0.19	1.56	0.216	0.01	0.216	0.01	0.234625	0.832603	0.378808	4.34758e-17	0.365814	3.71042e-17	26.4	32.12	67.93		70.82		164.4	31.2	256.6	47.8		45.3		61.55			48.92		48.09		90757.4	74596	250845
	FALSE	High	[K].KQISNLQQSISDAEQRGENALKDAK.[N]		1.26988e-06	0.000270553	2	12	4	386854; 375314777	386854 [266-290]; 375314777 [418-442]		3	2771.43	1.336	1.744	0.272	0.01	0.331	0.01	0.883	0.678099	0.594588	4.34758e-17	0.752644	3.71042e-17	89.45	89.45	105.88		112.98		114.9	153.5	200.3	31.3		31.7		89.97			60.47		61				934285
	FALSE	High	[K].LDNLQQEIDFLTALYQAELSQMQTQISETNVILSMDNNR.[SQN]		1.04121e-10	0.000270553	2	11	3	386854; 375314777	386854 [154-192]; 375314777 [306-344]		0	4527.2	0.01	0.01	0.01	0.01	0.01	0.01	4.31803e-17	4.42105e-17	4.55932e-17	4.34758e-17	4.83887e-17	3.71042e-17							500							38.52									1.55444e+06
	FALSE	High	[K].LDNLQQEIDFLTALYQAELSQMQTQISETNVILSMDNNR.[SQN]	1xOxidation [M]	1.04003e-09	0.000270553	2	11	6	386854; 375314777	386854 [154-192]; 375314777 [306-344]		0	4543.2	1.507	0.111	0.191	0.082	0.262	0.086	0.865485	0.0178031	0.375204	0.026704	0.613064	0.0485397	121.85	83.95	127.41	114.93	119.26	101.64	172.1	259.3	19.1	38.2	11.2	48	13.7	126.4			127.38	79.41	116.24	66.73	143328	330409	1.85452e+06
	FALSE	High	[K].LDNLQQEIDFLTALYQAELSQMQTQISETNVILSMDNNR.[SQN]	2xOxidation [M22; M35]	3.39228e-06	0.000270553	2	11	21	386854; 375314777	386854 [154-192]; 375314777 [306-344]		0	4559.19	0.268	0.386	2.454	0.095	0.538	0.041	0.765801	0.803319	0.551655	0.542706	0.986369	0.171578	133.96	113.12	132.73	108.95	130.43	50.66	105.6	43.5	70.2	259.2	21.4	110.2	6.4	138.65	88.21	53.81		119.14	121.92		143522		2.89133e+06
	FALSE	High	[K].LNDLEDALQQAK.[E]		5.05808e-07	0.000270553	1	11	45	375314777	375314777 [445-456]		0	1357.7	0.361	0.974	0.241	0.219	0.226	0.235	0.865692	0.933513	0.872454	0.869531	0.879308	0.830242	81.43	105.05	77.22	88.79	85.98	72.79	197.1	62.8	147.5	51.6	41	38.8	44.5	63.93	45.6	70.92	56.13	91.56	83.04	21.74	1.37537e+07	3.21344e+07	4.38099e+07
	FALSE	High	[K].LNDLEDALQQAKEDLAR.[L]		4.61583e-14	0.000270553	1	11	28	375314777	375314777 [445-461]		1	1941.99	0.36	0.42	0.194	0.15	0.131	0.132	0.865692	0.843331	0.8146	0.722702	0.697386	0.603602	104.63	107.69	78.42	114.05	97.9	91.35	264.4	69.8	91.1	43.4	31.3	39.8	43.5	70.24	87.01	156.17	43.41	128.85	122.88	51.52	2.13021e+06	4.04489e+06	9.47066e+06
	FALSE	High	[R].LRSEIDNVKK.[Q]		6.2234e-07	0.000270553	2	12	85	386854; 375314777	386854 [257-266]; 375314777 [409-418]		2	1201.69	0.059	0.08	0.039	0.049	0.062	0.073	0.0869432	0.0471023	0.177533	0.240899	0.376992	0.338937	80.95	131.76	104.59	102.63	103.7	74.41	384.1	27.1	37.7	30.5	20.5	27.4	30.7	93.31	75.34	151.33	60.71	107.23	100.49	54.96	1.38472e+07	2.16354e+07	1.10554e+08
	FALSE	High	[R].LRSEIDNVKKQISNLQQSISDAEQR.[G]		6.77772e-06	0.000270553	2	12	1	386854; 375314777	386854 [257-281]; 375314777 [409-433]		3	2899.52	0.222	0.258	0.835	0.01	0.583	0.01	0.555803	0.434403	0.99952	4.34758e-17	0.970602	3.71042e-17	62.58	22.32	0		0		216	47.9	55.7	180.4		147.4			54.99	21.05							254126
	FALSE	High	[R].LLRDYQELMNTK.[L]		5.49544e-07	0.000270553	1	11	8	375314777	375314777 [462-473]		1	1523.79	0.01	0.036	0.077	0.023	0.075	0.023	4.31803e-17	0.00301687	0.43742	0.06433	0.459485	0.0555078		80	100.23	59.08	98.72	61.6	431.7		14	44.3	9.9	44	10.1	137.66		45.5	71		72.55		758142	1.26036e+06	9.45774e+06
	FALSE	High	[R].LLRDYQELMNTK.[L]	1xOxidation [M9]	3.51681e-05	0.000270553	1	11	27	375314777	375314777 [462-473]		1	1539.78	0.32	0.459	0.456	0.3	0.457	0.26	0.831011	0.879702	0.989097	0.936774	0.998437	0.867197	85.03	118.95	77.78	112.78	106.55	92.15	212	52.3	100.5	84.7	50.5	120.7	52	75.3	199.53	178.83	52.44	112.32	81.72	18.87	1.55414e+06	1.09782e+06	4.39839e+06
	FALSE	High	[R].LLRDYQELMNTKLALDLEIATYR.[T]		0.000652697	0.000270553	1	11	1	375314777	375314777 [462-484]		2	2782.48	0.01	0.01	0.236	0.01	0.285	0.414	4.31803e-17	4.42105e-17	0.316835	4.34758e-17	0.399324	0.472395			74.17		52.14	67.8	379.8			120.2		70.4	96.1	99.28			34.39		22.54	54.13	50602.1	76577.3	225680
	FALSE	High	[R].TNAENEFVTIKKDVDGAYMTK.[V]	1xOxidation [M19]	1.27206e-05	0.000270553	2	11	1	386854; 375314777	386854 [127-147]; 375314777 [279-299]		2	2390.15	0.01	0.01	0.01	0.01	0.01	0.01	4.31803e-17	4.42105e-17	4.55932e-17	4.34758e-17	4.83887e-17	3.71042e-17							500							108.22							62916.4	108233	680933
	FALSE	High	[R].TNAENEFVTIKKDVDGAYMTK.[V]		7.12323e-06	0.000270553	2	11	2	386854; 375314777	386854 [127-147]; 375314777 [279-299]		2	2374.16	0.01	0.01	0.01	0.01	0.01	0.01	4.31803e-17	4.42105e-17	4.55932e-17	4.34758e-17	4.83887e-17	3.71042e-17							500							110.8									1.28478e+06
	FALSE	High	[R].TNAENEFVTIKK.[D]		2.40786e-07	0.000270553	2	11	51	386854; 375314777	386854 [127-138]; 375314777 [279-290]		1	1393.73	0.582	0.919	0.445	0.372	0.373	0.372	0.984055	0.943393	0.986863	0.973515	0.972669	0.951727	74.36	114.88	79.87	95.98	95.57	78.49	140.7	77.8	153.1	76	52.4	69.7	53.7	93.7	73.81	108.2	39.67	115.4	95.06	27.11	3.50794e+07	4.94791e+07	2.16702e+08
	FALSE	High	[R].TNAENEFVTIK.[K]		2.04721e-05	0.000270553	2	11	31	386854; 375314777	386854 [127-137]; 375314777 [279-289]		0	1265.64	0.77	1.426	0.663	0.596	0.661	0.767	0.9669	0.78433	0.960359	0.953091	0.960801	0.921694	85.23	116.27	93.64	87.63	94.03	69.01	99	76.2	193.3	77.5	54	65.6	59.5	88.92	47.66	73.15	62.49	110.85	90.23	81.2	1.01071e+07	1.40112e+07	5.62471e+07
	FALSE	High	[KR-].YEDEINKR.[T]		4.95046e-05	0.000270553	11	77	27	84040267; 47132620; 113414871; 119703753; 5031839; 181402; 109148552; 386854; 31074631; 375314777; 119395754	84040267 [253-260]; 47132620 [268-275]; 113414871 [254-261]; 119703753 [253-260]; 5031839 [253-260]; 181402 [274-281]; 109148552 [290-297]; 386854 [119-126]; 31074631 [254-261]; 375314777 [271-278]; 119395754 [258-265]		1	1066.52	0.104	0.115	0.084	0.095	0.104	0.124	0.271292	0.122757	0.47163	0.523602	0.610225	0.575557	88.67	115.19	90.36	85.61	93.3	60.72	383.1	33.1	26.6	30.9	26.3	33.5	41.8	62.3	46.56	72.26	50.19	72.45	74.36	16.04	828694	2.5839e+06	3.93758e+06
	FALSE	High	[K].YEELQITAGR.[H]		6.00533e-05	0.000270553	3	15	54	119703753; 386854; 375314777	119703753 [360-369]; 386854 [226-235]; 375314777 [378-387]		0	1179.6	0.677	1.089	0.463	0.422	0.437	0.457	0.986607	0.895343	0.989656	0.993953	0.994931	0.990203	80.46	107.71	80.27	79.58	87.73	80.77	119.7	84	166.8	79	50.5	57.5	54.9	75.04	52.95	82.26	45.2	111.11	92.6	29.51	3.98456e+07	5.3736e+07	1.76763e+08
	FALSE	High	[K].WELLQQVDTSTR.[T]		8.25056e-07	0.000270553	2	11	39	386854; 375314777	386854 [61-72]; 375314777 [213-224]		0	1475.75	4.289	7.659	5.041	3.208	5.64	7.35	0.223537	0.029717	0.244766	0.328581	0.215673	0.108136	143.15	143.9	142.64	142.81	145.36	138.94	18.5	99.5	224.3	93.1	64.6	78.8	70.9	164.38	58.25	90.3	36.41	95.94	77.61	17.93	3.17759e+07	1.02848e+06	1.26385e+08
	FALSE	High	[R].SGGGFSSGSAGIINYQR.[R]		1.64795e-09	0.000270553	1	10	22	375314777	375314777 [13-29]		0	1657.79	0.604	0.611	0.354	0.361	0.37	0.182	0.992329	0.962796	0.958254	0.971763	0.971192	0.745029	72.66	125.61	109.43	114.78	109.46	105.8	138.5	96.7	132.5	50.3	82	55	79.8	133.25	168.83	162.48	169.26	99.63	145.09	54.38	1.76299e+06	2.50738e+06	3.20135e+07
	FALSE	High	[R].SGYRSGGGFSSGSAGIINYQR.[R]		1.84108e-08	0.000270553	1	10	2	375314777	375314777 [9-29]		1	2121.01	100	100	100	100	100		4.31803e-17	4.42105e-17	4.55932e-17	4.34758e-17	4.83887e-17									153.4	245.1	22.5	78.9	80.8			57.01				74.94
	FALSE	High	[K].SKAEAESLYQSK.[Y]		2.88981e-07	0.000270553	2	11	73	386854; 375314777	386854 [214-225]; 375314777 [366-377]		1	1340.67	0.396	0.712	0.283	0.362	0.328	0.379	0.893768	0.995332	0.915591	0.972661	0.950466	0.952683	97.25	117.79	104.33	108.65	113.34	55.61	151.2	81.2	143.5	69.4	54.7	61.9	59.2	94.09	54.06	102.62	59.35	131.74	110.1	23.95	9.70116e+06	1.39641e+07	7.06219e+07
	FALSE	High	[K].SKAEAESLYQSKYEELQITAGR.[H]		1.07356e-15	0.000270553	2	11	30	386854; 375314777	386854 [214-235]; 375314777 [366-387]		2	2501.25	0.22	0.3	0.258	0.135	0.251	0.089	0.669254	0.659361	0.893012	0.682596	0.906975	0.426968	106.51	102.49	111.07	130.95	112.89	79.71	229.2	63.7	88.8	76.3	42	89.5	29.6	152.58	120.03	184.39	74.63	113.7	73.24	36.55	6.28395e+06	7.65846e+06	1.36578e+08
	FALSE	High	[R].SLDLDSIIAEVK.[A]		1.22845e-06	0.000270553	1	9	111	375314777	375314777 [345-356]		0	1302.72	0.297	0.652	0.22	0.16	0.208	0.163	0.808947	0.974947	0.844921	0.749772	0.855836	0.69728	82.08	115.14	95.42	98.45	98.2	93.25	224.4	61.4	125	56.9	32.3	44.7	37.2	90.19	57.1	109.82	37.31	128.42	94.43	23.95	5.94344e+07	1.28626e+08	4.31414e+08
	FALSE	High	[R].SLDLDSIIAEVKAQYEDIAQK.[S]		2.05154e-12	0.000270553	1	8	28	375314777	375314777 [345-365]		1	2349.22	0.03	0.397	0.01	0.01	0.01	0.01	0.0150398	0.818366	4.55932e-17	4.34758e-17	4.83887e-17	3.71042e-17	111.62	62.9					340.9	23.6	135.5					112.65	122.59						2.17685e+06	3.78098e+06	3.50127e+07
	FALSE	High	[R].SLDLDSIIAEVKAQYEDIAQKSK.[A]		3.32502e-10	0.000270553	1	8	5	375314777	375314777 [345-367]		2	2564.35	0.01	0.01	0.01	0.01	0.01	0.01	4.31803e-17	4.42105e-17	4.55932e-17	4.34758e-17	4.83887e-17	3.71042e-17							500							68.93									567764
	FALSE	High	[R].SLDLDSIIAEVKAQYEDIAQKSKAEAESLYQSK.[Y]		1.85163e-13	0.000270553	1	8	6	375314777	375314777 [345-377]		3	3670.87	0.01	0.378	0.462	0.01	0.421	0.01	4.31803e-17	0.593624	0.830694	4.34758e-17	0.807028	3.71042e-17		117.82	1.12		4.49		260.6		119	120.4		117.4		23.79		98.35					154786
	FALSE	High	[K].SLNNQFASFIDK.[V]		6.42228e-06	0.000270553	2	11	35	386854; 375314777	386854 [35-46]; 375314777 [187-198]		0	1383.69	0.51	1.258	0.319	0.37	0.28	0.302	0.963219	0.842949	0.935951	0.973002	0.922189	0.908929	78.32	115.21	78.65	77.03	89.02	83.5	139.9	67	192.5	48.9	51.7	44.7	48.2	79.57	45.77	83.78	60.96	100.81	97.42	5.43	1.09514e+07	1.88859e+07	2.88494e+07
	FALSE	High	[K].RTNAENEFVTIK.[K]		0.000648185	0.000270553	2	11	2	386854; 375314777	386854 [126-137]; 375314777 [278-289]		1	1421.74	100	100	100	100	0.295	0.291	4.31803e-17	4.42105e-17	4.55932e-17	4.34758e-17	0.483884	0.399456					72.33	69.22		99.4	229.8	77.3	93.5	54.7	67.4		31.14	67.43	59.25	97.21	95.98	64.04
	FALSE	High	[K].RTNAENEFVTIKK.[D]		5.93181e-05	0.000270553	2	11	26	386854; 375314777	386854 [126-138]; 375314777 [278-290]		2	1549.83	0.628	0.797	0.413	0.327	0.417	0.282	0.948427	0.999025	0.829344	0.706591	0.861906	0.558188	88.11	113.82	98.9	83.96	84.55	82.86	147.1	87	153	70.1	42.7	55.6	42.3	87.82	65.14	97.61	46.94	113.79	86.41	40.94	164126	276138	1.06163e+06
	FALSE	High	[K].SLNNQFASFIDKVR.[F]		2.81038e-08	0.000270553	2	11	30	386854; 375314777	386854 [35-48]; 375314777 [187-200]		1	1638.86	0.272	0.501	0.226	0.18	0.216	0.145	0.767189	0.907268	0.854361	0.796028	0.867892	0.642662	75.35	109.2	79.05	109.17	95.93	70.62	208.7	67	127.6	59.1	37.6	53.3	33.4	89.62	86.27	110.2	43.49	124.38	93.49	6.01	2.94318e+07	4.22758e+07	1.96999e+08
	FALSE	High	[R].THNLEPYFESFINNLR.[R]		1.62572e-08	0.000270553	1	10	64	375314777	375314777 [225-240]		0	1993.98	0.484	1.002	0.295	0.235	0.248	0.268	0.948427	0.923852	0.922223	0.887521	0.903427	0.878371	102.86	113.09	106.83	115.68	116.03	103.34	139.8	84.1	186.3	56.2	33.7	46.9	37.5	112.3	50.3	88.81	42.34	93.48	68.98	23.34	8.548e+06	2.30845e+07	1.17687e+08
	FALSE	High	[R].THNLEPYFESFINNLRR.[R]		6.8746e-07	0.000270553	1	10	48	375314777	375314777 [225-241]		1	2150.08	0.188	0.24	0.145	0.057	0.071	0.047	0.586393	0.501764	0.706526	0.29701	0.435341	0.188919	106.38	125.83	125.02	99.78	118.51	93.7	316	65.2	56.9	44.2	17.7	27.7	17.4	148.69	60.96	141.47	82.55	102.17	88.88	21.15	3.08949e+06	7.81011e+06	5.31847e+07
	FALSE	High	[R].SLVNLGGSKSISISVAR.[G]		3.53841e-10	0.000270553	1	9	9	375314777	375314777 [66-82]		1	1687.97	0.594	0.564	0.118	0.725	0.136	0.124	0.98844	0.940118	0.620332	0.916973	0.710896	0.573091	116.15	86.04	71.64	41.27	86.71	62.4	180.3	82.5	89.3	17.2	130.7	24.1	25.2	53.15	131.86	90.2	112.85		109.67	5.82	955387	644149	1.60848e+06
	FALSE	High	[R].FSSCGGGGGSFGAGGGFGSR.[S]	1xPropionamide [C4]	5.82657e-11	0.000270553	1	9	24	375314777	375314777 [46-65]		0	1779.75	0.23	0.447	0.15	0.126	0.095	0.407	0.687094	0.86932	0.719303	0.654692	0.572022	0.967667	120.17	96.61	101.96	115.74	109.48	65.59	203.7	60.4	131.4	52.6	51.9	34.7	67.8	74.18	97.75	45.92	67.47	84.67	75.43	5.11	5.33432e+06	7.81572e+06	2.43196e+07
	FALSE	High	[R].FLEQQNQVLQTKWELLQQVDTSTR.[T]		2.93397e-13	0.000270553	1	10	27	375314777	375314777 [201-224]		1	2932.52	0.061	0.139	0.072	0.023	0.059	0.041	0.096327	0.191139	0.407776	0.066365	0.356545	0.150444	120.2	122.87	132.4	101.49	135.51	102.81	353.3	29.4	51.3	47.9	18.2	20.2	15.6	140.49	109.76	106.71	104.48	51.17	125.76	27.6	1.38731e+06	3.81015e+06	3.97621e+07
	FALSE	High	[R].FLEQQNQVLQTK.[W]		6.96065e-07	0.000270553	5	17	44	47132620; 113414871; 181402; 31074631; 375314777	47132620 [198-209]; 113414871 [184-195]; 181402 [204-215]; 31074631 [184-195]; 375314777 [201-212]		0	1475.79	0.591	1.232	0.499	0.367	0.466	0.413	0.986946	0.854554	0.99952	0.972971	0.999534	0.970028	82.49	101.47	82.18	84.88	91	78.64	138	81.9	155	74.6	50.6	62.9	55.8	82.91	58.32	85.54	43.36	97.35	80.24	22.65	4.03886e+07	7.86016e+07	2.55988e+08
	FALSE	High	[R].GGGGGGYGSGGSSYGSGGGSYGSGGGGGGGR.[G]		1.82391e-22	0.000270553	1	10	72	375314777	375314777 [520-550]		0	2383.95	0.48	0.468	0.188	0.212	0.235	0.208	0.947457	0.888418	0.801383	0.855488	0.885699	0.792133	70.32	111.4	97.99	122.27	111.52	78.67	176	86.7	124.4	72.7	40.2	58.4	49.9	86.65	37.05	102.73	61.58	114.7	76.94	35.86	4.05917e+06	4.35557e+06	2.08964e+07
	FALSE	High	[K].AQYEDIAQKSKAEAESLYQSK.[Y]		5.60144e-06	0.000270553	2	10	1	386854; 375314777	386854 [205-225]; 375314777 [357-377]		2	2387.17	0.01	0.01	0.01	0.01	0.01	0.01	4.31803e-17	4.42105e-17	4.55932e-17	4.34758e-17	4.83887e-17	3.71042e-17							500							103.15									244599
	FALSE	High	[K].AQYEDIAQKSKAEAESLYQSKYEELQITAGR.[H]		7.8594e-08	0.000270553	2	10	2	386854; 375314777	386854 [205-235]; 375314777 [357-387]		3	3547.76	0.01	0.01	0.01	0.01	0.01	0.01	4.31803e-17	4.42105e-17	4.55932e-17	4.34758e-17	4.83887e-17	3.71042e-17							500							102.75									157961
	FALSE	High	[R].GENALKDAK.[N]		0.00045878	0.000270553	2	12	23	386854; 375314777	386854 [282-290]; 375314777 [434-442]		1	945.5	0.01	0.01	0.01	0.01	0.01	0.01	4.31803e-17	4.42105e-17	4.55932e-17	4.34758e-17	4.83887e-17	3.71042e-17					39.99		500					1		49.87							1.74576e+06	1.70267e+06	3.10684e+06
	FALSE	High	[R].DYQELMNTKLALDLEIATYR.[T]		0.000104305	0.000270553	1	11	1	375314777	375314777 [465-484]		1	2400.21
	FALSE	High	[K].DVDGAYMTKVDLQAK.[L]	1xOxidation [M7]	5.4275e-07	0.000270553	2	11	9	386854; 375314777	386854 [139-153]; 375314777 [291-305]		1	1669.81	1.565	1.656	1.062	0.856	1.62	0.52	0.858243	0.822659	0.989097	0.937834	0.885699	0.630884	129.03	128.65	140.23	95.29	133.45	86.19	62.7	117.4	124.9	141.2	53.7	147.9	33.3	131.59	65.68	123.31	56.02	137.57	79.13	40.31	63219.7	40948.9	863439
	FALSE	High	[R].EREQIKSLNNQFASFIDKVR.[F]		8.30177e-16	0.000270553	2	11	1	386854; 375314777	386854 [29-48]; 375314777 [181-200]		3	2422.28	0.01	0.484	0.01	0.01	0.01	0.242	4.31803e-17	0.781634	4.55932e-17	4.34758e-17	4.83887e-17	0.347627		50.1				122.09	337		163				65.1	45.27									306466
	FALSE	High	[R].EQIKSLNNQFASFIDKVR.[F]		0.000508606	0.000270553	2	11	3	386854; 375314777	386854 [31-48]; 375314777 [183-200]		2	2137.14	0.01	0.01	0.142	0.01	0.158	0.01	4.31803e-17	4.42105e-17	0.273654	4.34758e-17	0.346804	3.71042e-17			99.06		93.49		437.9			62.1		68.2		88.04							102515		789205
	FALSE	High	[K].KDVDGAYMTK.[V]		2.50647e-06	0.000270553	2	11	8	386854; 375314777	386854 [138-147]; 375314777 [290-299]		1	1127.54	0.01	0.01	0.01	0.01	0.01	0.01	4.31803e-17	4.42105e-17	4.55932e-17	4.34758e-17	4.83887e-17	3.71042e-17							500							135.22							99272	145757	1.44348e+06
	FALSE	High	[K].KDVDGAYMTK.[V]	1xOxidation [M8]	0.000129343	0.000270553	2	11	10	386854; 375314777	386854 [138-147]; 375314777 [290-299]		1	1143.54	1.067	1.37	1.657	2.121	1.982	1.176	0.948427	0.96519	0.935791	0.87038	0.88928	0.97432	103.64	121.49	93.06	112.22	115.25	78.85	56	78.7	147.8	113.8	103.7	101.4	89.6	95.46	47.88	88.37	63.21	132.52	133.28	64.14			73569.1
	FALSE	High	[K].AEAESLYQSK.[Y]		0.000106449	0.000270553	2	11	62	386854; 375314777	386854 [216-225]; 375314777 [368-377]		0	1125.54	0.626	0.92	0.387	0.322	0.414	0.365	0.999941	0.943393	0.969475	0.946205	0.986364	0.946301	89.81	110.08	88.88	99.06	94.33	82.17	155.4	83.7	150.4	64.7	45.8	56.2	49.5	72.26	48.65	80.29	38.68	123.94	105.41	42.64	3.06179e+06	6.73465e+06	1.5465e+07
	FALSE	High	[K].AEAESLYQSKYEELQITAGR.[H]		6.39773e-13	0.000270553	2	11	29	386854; 375314777	386854 [216-235]; 375314777 [368-387]		1	2286.12	0.236	0.246	0.232	0.139	0.235	0.126	0.701209	0.519065	0.863282	0.692925	0.885699	0.582988	82.42	109.59	103.62	97.96	106.56	49.93	247.6	58.1	65.8	87.1	41.4	85.3	31.9	133.41	103.31	160.33	67.15	118.84	73.49	15.64	1.9605e+06	2.59719e+06	2.96558e+07
	FALSE	High	[K].KDVDGAYMTKVDLQAK.[L]		9.30928e-11	0.000270553	2	11	1	386854; 375314777	386854 [138-153]; 375314777 [290-305]		2	1781.91	0.01	0.01	2.979	5.113	0.01	0.01	4.31803e-17	4.42105e-17	0.762825	0.382563	4.83887e-17	3.71042e-17			102.46	17.35			49.9			195.2	255			180.8			40.31				6462.3	6206.95	192866
	FALSE	High	[R].GSYGSGGSSYGSGGGSYGSGGGGGGHGSYGSGSSSGGYR.[G]		6.57882e-23	0.000270553	1	9	44	375314777	375314777 [551-589]		0	3312.31	1.376	1.521	0.47	0.58	0.707	0.351	0.795023	0.746776	0.993418	0.960978	0.941968	0.942437	109.28	122.72	113.12	126.94	111.63	85.67	76.6	106.5	196.4	68.2	52.3	65.5	41.3	102.09	39.43	122.04	100.03	117.1	90.17	38.08	3.37692e+06	4.28701e+06	3.01215e+07
	FALSE	High	[R].GSGGGSSGGSIGGRGSSSGGVK.[S]		0.000537103	0.000270553	1	10	3	375314777	375314777 [604-625]		1	1751.83	0.01	0.01	0.01	0.01	0.01	0.01	4.31803e-17	4.42105e-17	4.55932e-17	4.34758e-17	4.83887e-17	3.71042e-17							500							43.26							96538.5	54560.7	59480.7
	FALSE	High	[R].GSGGGSSGGSIGGR.[G]		5.84811e-07	0.000270553	1	10	42	375314777	375314777 [604-617]		0	1092.5	0.01	0.01	0.01	0.01	0.01	0.01	4.31803e-17	4.42105e-17	4.55932e-17	4.34758e-17	4.83887e-17	3.71042e-17							500							67.18							3.15943e+06	1.90582e+06	7.19515e+06
	FALSE	High	[R].SGYRSGGGFSSGSAGIINYQRR.[T]		0.000828409	0.000526665	1	10	1	375314777	375314777 [9-30]		2	2277.11	100						4.31803e-17													500
	FALSE	High	[K].DVDGAYMTK.[V]	1xOxidation [M7]	0.0012746	0.000526665	2	11	134	386854; 375314777	386854 [139-147]; 375314777 [291-299]		0	1015.44	0.245	0.299	0.152	0.146	0.149	0.165	0.719779	0.659361	0.724036	0.708971	0.742332	0.700181	89.81	125.83	87.59	76.13	78.21	73.7	258.4	81.1	83.7	44.4	32.3	34.4	46.2	82.06	45.74	116.92	44.41	122.38	114.93	40.64	7.50413e+06	1.17995e+07	4.37187e+07
	FALSE	High	[K].DVDGAYMTK.[V]		0.00411161	0.000526665	2	11	13	386854; 375314777	386854 [139-147]; 375314777 [291-299]		0	999.445	0.03	0.032	0.01	0.01	0.01	0.01	0.0144529	0.00178158	4.55932e-17	4.34758e-17	4.83887e-17	3.71042e-17	99	116.12	103.78	73.24	96.53	72.44	448.8	18.4	23.4	6.4	3	5.9	3.4	99.5	49.56	82.2	59.24	90.9	70.78	31.83	2.83258e+06	3.96712e+06	2.49209e+07
	FALSE	High	[R].DYQELMNTK.[L]	1xOxidation [M6]	0.00117261	0.000526665	1	11	108	375314777	375314777 [465-473]		0	1157.51	0.629	0.915	0.366	0.343	0.347	0.399	0.999941	0.943393	0.95956	0.963211	0.962572	0.963672	64.51	107.18	81.73	86.96	96.37	76.65	147.6	92.7	150.8	56.8	52	51.5	52.7	60.21	53.97	88.2	61.86	116.46	107.12	60.33	1.60128e+07	1.59757e+07	2.13913e+07
	FALSE	High	[R].DYQELMNTK.[L]		0.00418057	0.000526665	1	11	21	375314777	375314777 [465-473]		0	1141.52	0.102	0.046	0.059	0.061	0.059	0.086	0.259143	0.00768421	0.321512	0.328085	0.353602	0.412092	90.16	129.47	58.08	88.19	93.42	76.95	352	66.9	21.1	20.9	39.1	21.8	39.1	65.55	64.32	106.71	28.23	66.81	74.18	32.05	5.10086e+06	6.95928e+06	1.46269e+07
	FALSE	High	[R].TLLEGEESR.[M]		0.000898953	0.000526665	2	11	76	386854; 375314777	386854 [333-341]; 375314777 [485-493]		0	1033.52	0.697	0.866	0.476	0.35	0.446	0.47	0.983933	0.962365	0.994222	0.966089	0.996913	0.994413	76.94	107.31	75.6	94.59	90.49	69.54	148	83.5	148.2	72.6	47.7	68.6	48.6	64.22	69.56	91.49	46.33	129.56	107.55	72.95	3.5164e+07	5.22612e+07	1.03663e+08
	FALSE	High	[K].AQYEDIAQK.[S]		0.00109203	0.000526665	2	10	55	386854; 375314777	386854 [205-213]; 375314777 [357-365]		0	1065.52	0.603	0.803	0.443	0.309	0.419	0.373	0.99207	0.978697	0.986863	0.93791	0.986369	0.951987	94.62	114.14	98.12	92.42	98.24	86.88	154.5	83	137.4	79	46	61.2	51.4	77.07	74.92	94.59	37.41	123.88	93.9	31.66	1.84111e+07	3.66106e+07	1.00362e+08
	FALSE	High	[R].SLVNLGGSK.[S]		0.00232202	0.000526665	1	9	54	375314777	375314777 [66-74]		0	874.499	0.631	0.881	0.532	0.405	0.465	0.396	0.999941	0.956162	0.989097	0.987037	0.999534	0.963532	64.28	108.53	70.49	91.25	91.28	44.29	126.8	80.9	157.5	83.4	51.3	74.1	51.7	86.41	74.2	107.17	47.86	116.53	81.19	10.49	3.80982e+07	3.22811e+07	1.63256e+08
	FALSE	High	[R].SLVNLGGSKSISISVARGGGR.[G]		0.00345875	0.000526665	1	8	2	375314777	375314777 [66-86]		2	2015.14	100						4.31803e-17													500
	FALSE	High	[K].VRFLEQQNQVLQTK.[W]		0.00328257	0.000526665	5	17	1	47132620; 113414871; 181402; 31074631; 375314777	47132620 [196-209]; 113414871 [182-195]; 181402 [202-215]; 31074631 [182-195]; 375314777 [199-212]		1	1730.95	3.334	3.088	0.648	0.01	0.742	0.01	0.486927	0.454125	0.817863	4.34758e-17	0.879308	3.71042e-17	34.4	34.4	27.92		24.68		62	206.6	191.3	40.1		42.9		101.59							33425	27129.7	157675
	FALSE	High	[R].GGSGGGGGGSSGGRGSGGGSSGGSIGGR.[G]		0.00182143	0.000526665	1	10	2	375314777	375314777 [590-617]		1	2079.91	0.01	0.01	0.01	0.01	0.01	0.01	4.31803e-17	4.42105e-17	4.55932e-17	4.34758e-17	4.83887e-17	3.71042e-17							500							92.89							149600	47317.9	49376.8
	FALSE	High	[R].LRSEIDNVK.[K]		0.00136416	0.000526665	2	12	45	386854; 375314777	386854 [257-265]; 375314777 [409-417]		1	1073.59	0.952	1.839	0.867	0.741	0.902	1.016	0.912837	0.630011	0.914988	0.91022	0.90391	0.834908	90.09	99.36	82.74	110.07	99.72	71.25	86.8	85.9	181.8	81.1	64.3	71.3	78.5	58.12	50.23	107.3	66.61	129.16	120.68	73.14	2.23372e+06	3.31621e+06	6.30855e+06
	FALSE	High	[K].KDVDGAYMTKVDLQAK.[L]	1xOxidation [M8]	0.00323203	0.000526665	2	11	1	386854; 375314777	386854 [138-153]; 375314777 [290-305]		2	1797.91	0.891	1.42	0.559	0.42	0.64	0.01	0.934037	0.941391	0.765802	0.353687	0.817438	3.71042e-17	75.65	91.41	75.65	75.65	42.05		116.5	103.8	165.5	65.2	49	58.1		80.93					29.2		27375		145757
	FALSE	High	[R].SGGGFSSGSAGIINYQRR.[T]		0.00844677	0.000819305	1	10	1	375314777	375314777 [13-30]		1	1813.89	100	100		100	100		4.31803e-17	4.42105e-17		4.34758e-17	4.83887e-17									314	156.5		29.4	29.9			135.39
	FALSE	High	[K].IEISELNR.[VM]		0.0106704	0.000819305	4	13	35	47132620; 181402; 386854; 375314777	47132620 [394-401]; 181402 [400-407]; 386854 [245-252]; 375314777 [397-404]		0	973.531	0.71	1.446	0.459	0.456	0.449	0.484	0.982536	0.779636	0.989097	0.997407	0.997425	0.997253	72.68	99.24	69.15	84.37	84.49	76.34	133.1	82.8	162.1	65.7	56.2	56.2	62.5	58.32	45.16	79.68	49.09	94.11	89.8	26.75	3.29438e+07	6.58457e+07	1.17434e+08
	FALSE	High	[KR].FVSTTYSGVTR.[-]		0.00931894	0.000819305	1	10	4	375314777	375314777 [635-645]		0	1217.62	0.506	0.323	0.552	0.548	0.432	1.934	0.820659	0.355163	0.844921	0.854123	0.763663	0.794724	61.62	133.9	32.75	57.57	42.76	34.23	184.1	89.2	46.7	90.2	89.8	53	241	20.44	117.73	151.41	83.28	89.92	26.8	12.26	149775	86015.4	144613
	FALSE	High	[K].SLNNQFASFIDKVRFLEQQNQVLQTKWELLQQVDTSTR.[T]		0.00870986	0.000819305	1	10	1	375314777	375314777 [187-224]		3	4552.36	100	100	100		100		4.31803e-17	4.42105e-17	4.55932e-17		4.83887e-17									46.1	363.2	90.7		85.3
	FALSE	High	[R].SEIDNVKK.[Q]		0.0140505	0.00137447	2	12	5	386854; 375314777	386854 [259-266]; 375314777 [411-418]		1	932.505	0.128	0.106	0.034	0.022	0.057	0.041	0.0721227	0.00488713	0.00023452	8.87402e-06	0.00326178	0.000195464	122.97	103.54	114.54	82.79	98.1	73.41	390.2	60.9	28.4	12.2	8.3	18.5	14.7	92.09	99.99	96.01	102.12	30.44	49.67	22.64	49646.7	164576	239475
	FALSE	High	[R].LDSELKNMQDMVEDYRNK.[Y]	2xOxidation [M8; M11]	0.037162	0.00403781	2	11	1	386854; 375314777	386854 [101-118]; 375314777 [253-270]		2	2260.02	1.895	3.24	0.338	0.271	0.395	0.242	0.825955	0.309186	0.500648	0.128407	0.566891	0.158821	0	0	44.13	82.29	39.99	0	74.1	140.5	240.2	25.1	20.1	25	15.3				45.17	66.78	47.14				60646.7
	FALSE	High	[K].SISISVAR.[G]		0.0568224	0.00596279	1	10	35	375314777	375314777 [75-82]		0	832.489	0.663	0.959	0.569	0.443	0.442	0.468	0.99207	0.933513	0.981314	0.999706	0.995805	0.99357	58.74	99.15	71.21	104.74	95.13	48.22	117	78.9	173.3	77.2	53.5	68	56.7	79.98	74.55	95.13	43.94	111.94	86.37	14.78	3.17276e+07	3.45695e+07	1.43494e+08
FALSE	High	Master Protein	55956899	keratin, type I cytoskeletal 9 [Homo sapiens]	0	1094.59	98	69	2099	68	623	62	5.24	71505	69	cell death;cell organization and biogenesis	cytosol;membrane;nucleus	structural molecule activity	Pf00038, Pf13166	3857	KRT9	17		ENSG00000171403.9		Formation of the cornified envelope	3	0.364	0.644	0.324	0.206	0.313	0.148	0.274775	0.571869	0.151853	0.0363883	0.149826	0.0138379	118.89	132.64	119.19	120.76	122.26	115.21	119.8	77.8	187.6	77.2
	Checked	Confidence	Annotated Sequence	Modifications	Qvality PEP	Qvality q-value	# Protein Groups	# Proteins	# PSMs	Master Protein Accessions	Positions in Master Proteins	Modifications in Master Proteins	# Missed Cleavages	Theo. MH+ [Da]	Abundance Ratio: (IgAN-I) / (Kidney transplant)	Abundance Ratio: (IgAN-II) / (Kidney transplant)	Abundance Ratio: (IgAVN-I) / (Kidney transplant)	Abundance Ratio: (IgAVN-II) / (Kidney transplant)	Abundance Ratio: (IgAVN-III) / (Kidney transplant)	Abundance Ratio: (IgAVN-IV) / (Kidney transplant)	Abundance Ratio Adj. P-Value: (IgAN-I) / (Kidney transplant)	Abundance Ratio Adj. P-Value: (IgAN-II) / (Kidney transplant)	Abundance Ratio Adj. P-Value: (IgAVN-I) / (Kidney transplant)	Abundance Ratio Adj. P-Value: (IgAVN-II) / (Kidney transplant)	Abundance Ratio Adj. P-Value: (IgAVN-III) / (Kidney transplant)	Abundance Ratio Adj. P-Value: (IgAVN-IV) / (Kidney transplant)	Abundance Ratio Variability [%]: (IgAN-I) / (Kidney transplant)	Abundance Ratio Variability [%]: (IgAN-II) / (Kidney transplant)	Abundance Ratio Variability [%]: (IgAVN-I) / (Kidney transplant)	Abundance Ratio Variability [%]: (IgAVN-II) / (Kidney transplant)	Abundance Ratio Variability [%]: (IgAVN-III) / (Kidney transplant)	Abundance Ratio Variability [%]: (IgAVN-IV) / (Kidney transplant)	Abundances (Grouped): Kidney transplant	Abundances (Grouped): IgAN-I	Abundances (Grouped): IgAN-II	Abundances (Grouped): IgAVN-I	Abundances (Grouped): IgAVN-II	Abundances (Grouped): IgAVN-III	Abundances (Grouped): IgAVN-IV	Abundances (Grouped) CV [%]: Kidney transplant	Abundances (Grouped) CV [%]: IgAN-I	Abundances (Grouped) CV [%]: IgAN-II	Abundances (Grouped) CV [%]: IgAVN-I	Abundances (Grouped) CV [%]: IgAVN-II	Abundances (Grouped) CV [%]: IgAVN-III	Abundances (Grouped) CV [%]: IgAVN-IV	Abundances (Normalized): F25: Sample, 2, Kidney transplant	Abundances (Normalized): F26: Sample, 3, Kidney transplant	Abundances (Normalized): F27: Sample, 4, Kidney transplant
	FALSE	High	[K].MRLEKEIETYHNLLEGGQEDFESSGAGK.[I]		5.87241e-07	0.000270553	1	5	1	55956899	55956899 [445-472]		2	3167.49
	FALSE	High	[K].MRLEKEIETYHNLLEGGQEDFESSGAGK.[I]	1xOxidation [M1]	3.92193e-06	0.000270553	1	5	1	55956899	55956899 [445-472]		2	3183.49	0.367	0.719	0.01	0.01	0.01	0.01	0.769112	0.947732	4.55932e-17	4.34758e-17	4.83887e-17	3.71042e-17	0	3.94					239.7	88	172.3							21.73							258633
	FALSE	High	[K].NHKEEMSQLTGQNSGDVNVEINVAPGKDLTK.[T]	1xOxidation [M6]	3.28294e-17	0.000270553	1	6	35	55956899	55956899 [291-321]		2	3368.64	0.982	2.542	0.896	0.678	1.038	0.748	0.903025	0.401866	0.907217	0.92826	0.867892	0.92979	118.77	127.89	118.57	124.38	136.37	49.38	50.4	70.6	215.3	107	56.7	109.9	37.7	139.35	85.1	157.68	74.35	94.96	74.63	20.16	1.30497e+06	1.33635e+06	2.45542e+07
	FALSE	High	[K].NHKEEMSQLTGQNSGDVNVEINVAPGKDLTK.[T]		9.61636e-14	0.000270553	1	6	4	55956899	55956899 [291-321]		2	3352.64	0.037	0.01	0.015	0.045	0.021	0.025	0.0269693	4.42105e-17	0.0300652	0.216791	0.0723634	0.0638995	116.21		115.82	105.84	107.74	125.43	455.7	16.7		6.9	20.7	9.7	10.8	194.15	39.62		38.01			84.29	322833	1.1284e+06	3.92956e+07
	FALSE	High	[K].NHKEEMSQLTGQNSGDVNVEINVAPGK.[D]	1xOxidation [M6]	1.81909e-12	0.000270553	1	6	33	55956899	55956899 [291-317]		1	2911.39	0.528	1.466	0.425	0.301	0.484	0.316	0.970197	0.769886	0.979059	0.936818	0.999534	0.921023	115.96	114.18	97.64	113.8	113.49	84.27	97.6	89	198.9	65.1	49.5	64.2	30.9	107.37	97.98	108.34	81.24	69.3	78.89	35.49	1.38424e+06	1.93867e+06	1.40962e+07
	FALSE	High	[K].NHKEEMSQLTGQNSGDVNVEINVAPGK.[D]		3.83285e-11	0.000270553	1	6	5	55956899	55956899 [291-317]		1	2895.39	0.01	0.01	0.01	0.01	0.01	0.01	4.31803e-17	4.42105e-17	4.55932e-17	4.34758e-17	4.83887e-17	3.71042e-17							500							161.88							207389	778700	1.2812e+07
	FALSE	High	[R].QGVDADINGLR.[Q]	1xGln->pyro-Glu [N-Term]	0.000114064	0.000270553	1	6	28	55956899	55956899 [251-261]		0	1140.56	0.598	1.069	0.361	0.253	0.304	0.238	0.989688	0.90287	0.95956	0.902854	0.938563	0.833268	87.62	120.99	113.61	94.3	96.27	90.07	137.8	82.5	182.9	62	34.8	83.3	31.6	93.37	39.22	113.56	53.45	96.43	64.53	18.2	769978	1.60355e+06	6.85534e+06
	FALSE	High	[R].QGVDADINGLR.[Q]		4.79016e-05	0.000270553	1	6	21	55956899	55956899 [251-261]		0	1157.59	0.412	3.89	1.47	0.032	1.204	0.01	0.907878	0.181112	0.758495	0.120215	0.820024	3.71042e-17	134.18	125.33	114.39	670.92	130.93		51.2	59.6	287	98.3	3.9	97.4		148.58	87.71	83.16	32.86	141.3	72.35		7.9144e+06	1.22699e+07	1.56936e+08
	FALSE	High	[R].QGVDADINGLRQVLDNLTMEK.[S]	1xOxidation [M19]	2.73401e-05	0.000270553	1	6	1	55956899	55956899 [251-271]		1	2345.18	0.387	0.01	0.592	0.01	0.847	0.01	0.516283	4.42105e-17	0.816122	4.34758e-17	0.921893	3.71042e-17	269.77		200.97		162		252.7	97.8		149.5		172.2		123.94			40.47		37.21				155390
	FALSE	High	[R].QGVDADINGLRQVLDNLTMEKSDLEMQYETLQEELMALKK.[N]	3xOxidation [M19; M26; M36]	7.19293e-05	0.000270553	1	6	2	55956899	55956899 [251-290]		3	4657.27
	FALSE	High	[R].QEIECQNQEYSLLLSIK.[M]	1xPropionamide [C5]; 1xGln->pyro-Glu [N-Term]	2.35845e-07	0.000270553	1	5	2	55956899	55956899 [428-444]		0	2092.03	0.29	0.194	0.249	0.01	0.175	0.221	0.316817	0.0478815	0.356002	4.34758e-17	0.162913	0.137929	29.7	35.76	32.26		54.32	21.34	288.6	83.6	56.1	71.8		51.1	58.7	43.61	3.13	28.98	14.75		52.66		48974.7	79628.5	139848
	FALSE	High	[R].QEIECQNQEYSLLLSIK.[M]	1xPropionamide [C5]	5.18193e-10	0.000270553	1	5	13	55956899	55956899 [428-444]		0	2109.05	0.427	0.31	0.301	0.155	0.266	0.176	0.920028	0.683903	0.923206	0.736844	0.914473	0.731824	53.58	87.56	83.96	39.28	99.48	97.35	202.6	97.4	68.7	99.9	31.4	83.8	55	65.52	21.18	113.54	66.89		89.84	69.65	463565	495029	1.41542e+06
	FALSE	High	[R].QEYEQLIAK.[N]		0.000696716	0.000270553	1	6	32	55956899	55956899 [328-336]		0	1121.58	0.886	1.126	0.525	0.426	0.529	0.348	0.935464	0.888427	0.992555	0.995149	0.989485	0.941222	91.46	124.38	113.9	88.18	114.67	72.82	90.9	81.4	210.7	74.1	42.9	57.1	32.7	110.24	61.41	87.91	69.34	122.67	82.8	25.25	5.68843e+06	8.05507e+06	6.43795e+07
	FALSE	High	[K].NRKDIENQYETQITQIEHEVSSSGQEVQSSAK.[E]		4.46643e-07	0.000270553	1	6	1	55956899	55956899 [337-368]		2	3662.75	0.241	0.279	0.291	0.217	0.218	0.224	0.415425	0.293212	0.571352	0.298726	0.390526	0.326072	70.75	38.76	62.66	71.94	68.53	43.86	262.2	63.2	72	58.1	44.5	44.9	58.2	45.25	70.38	45.16	23.83	37.05	41.8	3.93	61073.9		156743
	FALSE	High	[K].NYSPYYNTIDDLK.[D]		1.23062e-05	0.000270553	1	6	2	55956899	55956899 [200-212]		0	1605.74	0.331	0.934	0.212	0.259	0.281	0.245	0.808947	0.956162	0.620332	0.747038	0.772219	0.672382	106.49	103.87	111.35	119.65	100.11	112.94	207.7	56.4	154.9	41.8	39.2	51.4	32.3	77.25	56.04	62.18	36.65	55.94	41.64	61.36			416890
	FALSE	High	[K].NYSPYYNTIDDLKDQIVDLTVGNNK.[T]		9.49747e-14	0.000270553	1	6	49	55956899	55956899 [200-224]		1	2902.41	0.502	1.2	0.412	0.237	0.402	0.2	0.958357	0.862266	0.976468	0.894712	0.981745	0.779966	125.38	128.18	121.49	122.29	125.41	101.16	105.8	65.9	200.7	88.1	39.5	60.4	24.1	149.42	82.48	149.47	67.4	131.06	74.02	36.6	4.75791e+06	1.04918e+07	1.5628e+08
	FALSE	High	[K].NYSPYYNTIDDLKDQIVDLTVGNNKTLLDIDNTR.[M]		6.10109e-15	0.000270553	1	6	10	55956899	55956899 [200-233]		2	3943.96	0.01	0.01	0.01	0.01	0.01	0.01	4.31803e-17	4.42105e-17	4.55932e-17	4.34758e-17	4.83887e-17	3.71042e-17							500							74.87									6.46899e+06
	FALSE	High	[R].LEKEIETYHNLLEGGQEDFESSGAGK.[I]		1.11806e-07	0.000270553	1	5	8	55956899	55956899 [447-472]		1	2880.35	0.466	0.663	1.467	0.433	1.28	0.01	0.851082	0.924678	0.913288	0.7904	0.931958	3.71042e-17	99.28	128.08	139.89	108.1	107.21		124.1	57.8	82.3	182	53.7	187.5		177.56	22.33	92.86	17.57		56.28		60617.8	223769	3.99403e+06
	FALSE	High	[R].IKFEMEQNLR.[Q]	1xOxidation [M5]	7.01827e-05	0.000270553	1	6	61	55956899	55956899 [241-250]		1	1323.67	0.376	0.629	0.358	0.28	0.344	0.223	0.879093	0.967701	0.958759	0.921788	0.962572	0.813983	110.26	126.59	95.02	86.76	111.39	92.1	139.8	94.3	153.9	68.5	43.5	55.4	42.2	101.14	35.29	131.41	44.73	113.71	78.49	22.85	1.89773e+07	1.92679e+07	1.29845e+08
	FALSE	High	[K].IGLGGRGGSGGSYGR.[G]		0.00071829	0.000270553	1	5	7	55956899	55956899 [473-487]		1	1350.69	0.864	0.625	0.154	0.119	0.167	0.094	0.979937	0.809686	0.0927092	0.0235801	0.144684	0.0165977	112.57	75.79	102.56	60.66	103.75	63.19	212.1	123.3	111.2	28.1	25.3	28.1	20	39.86	109.76	74.51	110.21	151.37	120.59	48.09	106323	78023.5	130230
	FALSE	High	[K].KNHKEEMSQLTGQNSGDVNVEINVAPGK.[D]		2.59107e-05	0.000270553	1	6	3	55956899	55956899 [290-317]		2	3023.49	0.01	0.01	0.01	0.01	0.01	0.01	4.31803e-17	4.42105e-17	4.55932e-17	4.34758e-17	4.83887e-17	3.71042e-17							500							161.94							22361	1.523e+06	561242
	FALSE	High	[K].KNHKEEMSQLTGQNSGDVNVEINVAPGK.[D]	1xOxidation [M7]	3.60011e-07	0.000270553	1	6	25	55956899	55956899 [290-317]		2	3039.48	0.695	2.232	0.435	0.457	0.517	0.311	0.957255	0.644915	0.78855	0.751982	0.885699	0.492802	112.25	116.06	120.33	97.21	117.81	73.58	72.8	84.2	242.7	55.5	44.8	78.5	24	98.01	92.47	121.77	100.11	66.22	78.8	33.21	91013.1	120150	713559
	FALSE	High	[K].KNHKEEMSQLTGQNSGDVNVEINVAPGKDLTK.[T]		6.84934e-11	0.000270553	1	6	2	55956899	55956899 [290-321]		3	3480.74	0.01	0.01	0.01	0.01	0.01	0.01	4.31803e-17	4.42105e-17	4.55932e-17	4.34758e-17	4.83887e-17	3.71042e-17							500							107.13									2.21733e+06
	FALSE	High	[K].KNHKEEMSQLTGQNSGDVNVEINVAPGKDLTK.[T]	1xOxidation [M7]	9.28135e-12	0.000270553	1	6	22	55956899	55956899 [290-321]		3	3496.73	0.699	1.363	0.487	0.389	0.461	0.22	0.982579	0.85689	0.930519	0.87038	0.91667	0.578547	113.55	112.87	116.27	114.15	120.45	153.9	161	90	112.3	98.2	38.6	78	37.5	108.71	72.54	154.03	60.21	63.9	62.95		139901		1.48834e+06
	FALSE	High	[R].LASYLDKVQALEEANNDLENKIQDWYDKK.[G]		7.4757e-15	0.000270553	1	4	11	55956899	55956899 [164-192]		3	3453.72	0.397	1.424	1.679	0.132	0.397	0.01	0.893768	0.784517	0.706526	0.673779	0.980004	3.71042e-17	121.53	124.04	132.79	82.49	132.89		96.7	94.4	133.7	162.4	12.8	156.8		189.16	71.28	129.89	47.66		81.89		369906	833852	2.96706e+07
	FALSE	High	[R].LASYLDKVQALEEANNDLENK.[I]		1.22678e-12	0.000270553	1	4	29	55956899	55956899 [164-184]		1	2377.19	0.439	0.907	0.615	0.216	0.389	0.214	0.925583	0.946803	0.973249	0.863703	0.977295	0.80048	111.09	117.98	98.88	104.5	104.43	101.74	126.7	69.8	174.5	94.1	35	81.1	42.9	132.58	68.91	115.04	53.56	125.16	73.27	51.62	1.77719e+06	2.6814e+06	3.08425e+07
	FALSE	High	[R].LASYLDKVQALEEANNDLENKIQDWYDK.[K]		3.86477e-11	0.000270553	1	4	13	55956899	55956899 [164-191]		2	3325.62	0.029	0.067	0.042	0.01	0.058	0.01	0.0140794	0.0274986	0.204203	4.34758e-17	0.351752	3.71042e-17	31.96	108.77	56.98		60.58		439	12.9	29.5	18.6		24.4			29.8	112.09	48.92		51.28				9.33772e+06
	FALSE	High	[K].IQDWYDKKGPAAIQK.[N]		1.25195e-08	0.000270553	1	6	16	55956899	55956899 [185-199]		2	1760.93	0.377	0.629	0.701	0.298	0.7	0.084	0.87918	0.967701	0.958001	0.935861	0.944035	0.39742	112.51	128.76	123.2	116.19	107.82	104.56	129.9	90.4	113.3	129.8	36.6	135.8	13.4	167.17	68.67	156.08	84.7	154.99	85.32	67.37	456949	531209	1.49303e+07
	FALSE	High	[R].YCGQLQMIQEQISNLEAQITDVR.[Q]	1xPropionamide [C2]	1.6548e-09	0.000270553	1	5	4	55956899	55956899 [405-427]		0	2751.34
	FALSE	High	[R].YCGQLQMIQEQISNLEAQITDVR.[Q]	1xPropionamide [C2]; 1xOxidation [M7]	7.79782e-12	0.000270553	1	5	14	55956899	55956899 [405-427]		0	2767.34	0.065	0.01	0.01	0.01	0.01	0.01	0.108896	4.42105e-17	4.55932e-17	4.34758e-17	4.83887e-17	3.71042e-17	152.09						469.4	30.6						98.45	134.91						539992		1.66447e+06
	FALSE	High	[K].VQALEEANNDLENK.[I]		2.31965e-07	0.000270553	1	5	33	55956899	55956899 [171-184]		0	1586.77	0.77	1.674	0.491	0.427	0.477	0.328	0.96687	0.693886	0.99952	0.995149	0.999774	0.92979	100.35	116.49	100.85	90.32	98.3	102.32	97.8	87.6	222.7	57.2	34.7	45.5	40	85.55	63.16	83.1	72.4	103.22	78.61	41.61	1.10496e+06	1.81136e+06	6.34518e+06
	FALSE	High	[K].VQALEEANNDLENKIQDWYDK.[K]		1.29956e-08	0.000270553	1	5	12	55956899	55956899 [171-191]		1	2535.2	0.243	0.635	0.192	0.313	0.242	0.052	0.685906	0.971463	0.727868	0.902242	0.830948	0.168628	91.53	138.47	100.12	140.98	118.13	138.84	210.6	36.5	133.7	53.3	65.9	65.2	12.8	84.33	105.51	136.89	66.3	144.98	159.66		148024		1.05389e+06
	FALSE	High	[K].VQALEEANNDLENKIQDWYDKK.[G]		9.07015e-10	0.000270553	1	5	14	55956899	55956899 [171-192]		2	2663.29	0.266	0.478	0.12	0.133	0.128	0.01	0.754311	0.893491	0.628639	0.676198	0.687723	3.71042e-17	98.23	98.86	107.96	20.25	110.22		163.8	111.3	140.5	62.6	21.8	35.7		89.12	66.48	128.66	75.49		81.39		384146	442803	2.45146e+06
	FALSE	High	[K].VQALEEANNDLENKIQDWYDKKGPAAIQK.[N]		1.00047e-05	0.000270553	1	5	1	55956899	55956899 [171-199]		3	3328.68	0.01	0.05	0.04	0.055	0.061	0.044	4.31803e-17	0.0087717	0.0303861	0.0756211	0.107645	0.0228914		130.59	130.59	130.59	213.45	213.45	436.6		22	17.5	23.9	26.4	18.8	93.48									861282
	FALSE	High	[K].TLNDMRQEYEQLIAK.[N]	1xOxidation [M5]	1.61511e-06	0.000270553	1	6	35	55956899	55956899 [322-336]		1	1867.92	0.864	1.241	0.444	0.438	0.492	0.39	0.9384	0.852319	0.986863	0.998188	0.998437	0.961404	98.96	125.78	94.12	120.34	105.42	88.23	106	119.9	171.3	56.4	46.4	66.6	40.3	107.77	33.23	159.87	41.78	130.24	100.02	13.66	6.11766e+06	5.17602e+06	3.99949e+07
	FALSE	High	[K].TLNDMRQEYEQLIAK.[N]		2.58372e-07	0.000270553	1	6	11	55956899	55956899 [322-336]		1	1851.93	0.018	0.053	0.119	0.02	0.108	0.019	0.0032058	0.0129243	0.624899	0.0491944	0.62493	0.0342487	117.42	90.52	89.62	119.13	80.2	102.16	374.1	14.9	30.3	57.5	23.2	43.7	11.7	125.82	68.44	71.4	47.92	69.21	46.62	75.26	3.41661e+06	3.75897e+06	5.89399e+07
	FALSE	High	[R].SGGGGGGGLGSGGSIR.[S]		3.82847e-10	0.000270553	1	3	86	55956899	55956899 [14-29]		0	1232.6	0.654	0.986	0.354	0.348	0.411	0.238	0.995896	0.929555	0.958254	0.964967	0.986364	0.833595	68.82	102.77	112.04	113.78	110.03	74.37	126.6	95.2	124.8	101.4	51.9	87.8	41.5	114.15	37.41	146.51	61.72	101.97	63.73	22.35	6.8817e+06	6.1522e+06	7.56455e+07
	FALSE	High	[R].SGGGGGGGLGSGGSIRSSYSR.[F]		3.20101e-06	0.000270553	1	3	3	55956899	55956899 [14-34]		1	1812.86	0.389	0.21	0.136	0.16	0.416	0.059	0.683629	0.162117	0.153466	0.169914	0.768257	0.0152918	127.23	124.22	104.56	127.4	117.53	123.25	322	68	36.8	43.9	29.3	99.7	14.6	133.85	153.75	65.65		101.76	75.3		276038	1.25912e+06	25583.7
	FALSE	High	[K].SDLEMQYETLQEELMALK.[K]	2xOxidation [M5; M15]	1.24677e-08	0.000270553	1	6	25	55956899	55956899 [272-289]		0	2203.01	0.349	0.507	0.217	0.161	0.187	0.187	0.855289	0.910987	0.840517	0.751698	0.819277	0.757457	107.78	98.14	115.85	121.77	109.15	107.95	212.7	67.1	153.8	42.4	24.1	30.9	42.5	84.51	62.1	107.89	75.14	111.37	90.47	66.66	434646		2.24049e+06
	FALSE	High	[K].SDLEMQYETLQEELMALKK.[N]		2.12227e-09	0.000270553	1	6	5	55956899	55956899 [272-290]		1	2299.12	0.083	0.096	0.01	0.01	0.01	0.01	0.0970296	0.0226653	4.55932e-17	4.34758e-17	4.83887e-17	3.71042e-17	101.62	101.62					424.1	35.2	40.8					188.96							129027	597606	8.66724e+06
	FALSE	High	[K].SDLEMQYETLQEELMALKK.[N]	1xOxidation [M]	8.45277e-10	0.000270553	1	6	8	55956899	55956899 [272-290]		1	2315.11	0.044	0.035	0.01	0.049	0.028	0.07	0.0803923	0.0079776	4.55932e-17	0.268863	0.141718	0.316806	73.58	73.58		89.09	111.99	74.02	443.3	19.5	15.4		21.7	17.3	29.4	131.09				33.94	61.03		252613	489716	7.31559e+06
	FALSE	High	[K].SDLEMQYETLQEELMALKK.[N]	2xOxidation [M5; M15]	1.59783e-11	0.000270553	1	6	30	55956899	55956899 [272-290]		1	2331.11	0.528	1.207	0.373	0.281	0.315	0.375	0.970197	0.861365	0.960573	0.922173	0.94149	0.951987	116.87	111.4	99.91	97.5	121.75	77.52	128	76.1	194.4	55.8	45.7	51.1	49.6	110.95	81.18	131.91	84.13	68.32	85.38	31.52	2.04201e+06	3.70275e+06	2.26547e+07
	FALSE	High	[K].SDLEMQYETLQEELMALK.[K]	1xOxidation [M5]	2.68507e-08	0.000270553	1	6	2	55956899	55956899 [272-289]		0	2187.02
	FALSE	High	[K].SLEDTKNR.[Y]		0.000313818	0.000270553	1	5	15	55956899	55956899 [397-404]		1	962.49	0.01	0.01	0.016	0.01	0.013	0.01	4.31803e-17	4.42105e-17	0.000822531	4.34758e-17	0.000708083	3.71042e-17			73.16		39.48		492.2			7.8		6.4		58.91							406442	292572	821536
	FALSE	High	[K].SDLEMQYETLQEELMALK.[K]		1.42961e-08	0.000270553	1	6	1	55956899	55956899 [272-289]		0	2171.02	0.014	0.011	0.01	0.014	0.024	0.01	0.00131072	1.12719e-05	4.55932e-17	0.0205265	0.0912983	3.71042e-17	0	0		186.26	167.61		481.1	6.9	5.4		6.6	11						110.65	105.93				1.10283e+06
	FALSE	High	[R].QVLDNLTMEKSDLEMQYETLQEELMALKK.[N]	1xOxidation [M]	1.09137e-05	0.000270553	1	6	4	55956899	55956899 [262-290]		2	3486.71	0.01	0.01	0.01	0.01	0.01	0.01	4.31803e-17	4.42105e-17	4.55932e-17	4.34758e-17	4.83887e-17	3.71042e-17							500							199.09							102005	698098	1.41997e+07
	FALSE	High	[R].QVLDNLTMEKSDLEMQYETLQEELMALKK.[N]	1xGln->pyro-Glu [N-Term]; 3xOxidation [M8; M15; M25]	3.84162e-13	0.000270553	1	6	20	55956899	55956899 [262-290]		2	3501.67	1.386	7.056	3.379	0.01	3.925	0.01	0.890613	0.0382201	0.610022	4.34758e-17	0.584094	3.71042e-17	0	522.51	0		0		39	54.1	275.2	131.8		131.4				136.05
	FALSE	High	[R].QVLDNLTMEKSDLEMQYETLQEELMALKK.[N]	2xOxidation [M15; M25]	2.02197e-05	0.000270553	1	6	2	55956899	55956899 [262-290]		2	3502.7	0.094	0.11	0.01	0.01	0.01	0.01	0.17152	0.0741038	4.55932e-17	4.34758e-17	4.83887e-17	3.71042e-17	106.07	114.79					412.6	41.8	45.6					182.06	70.85	41.04					80883.6	374342	9.29521e+06
	FALSE	High	[R].QVLDNLTMEKSDLEMQYETLQEELMALKK.[N]	3xOxidation [M8; M15; M25]	2.03984e-07	0.000270553	1	6	29	55956899	55956899 [262-290]		2	3518.7	0.461	0.878	0.358	0.21	0.431	0.213	0.937676	0.957994	0.958619	0.852168	0.992487	0.797406	114.26	125.89	117.43	131.73	124.41	75.23	134.6	68.3	155.9	87.3	53.9	83	33.5	166.31	90.38	185.99	84.3	104.64	83.26	39.85	680433	908057	3.48852e+07
	FALSE	High	[R].QVLDNLTMEKSDLEMQYETLQEELMALKK.[N]		5.63388e-07	0.000270553	1	6	3	55956899	55956899 [262-290]		2	3470.71	0.01	0.184	0.108	0.01	0.056	0.01	4.31803e-17	0.0503915	0.0435148	4.34758e-17	0.00663003	3.71042e-17		109.6	110.4		125.48		387.1		71.1	41.8		24.4		170.9		29.26	6.52				30617.4		1.68073e+07
	FALSE	High	[R].QVLDNLTMEKSDLEMQYETLQEELMALK.[K]	3xOxidation [M8; M15; M25]	2.72998e-08	0.000270553	1	6	18	55956899	55956899 [262-289]		1	3390.6	1.516	1.825	1.475	0.255	0.453	0.01	0.816322	0.693886	0.830603	0.781838	0.977295	3.71042e-17	127.94	130.7	130.66	110.49	121.93		89.4	135.6	111.2	131.9	31.9	117.7		128.07	47.27	159.3	37.39	124.73	68.3		141846		2.67877e+06
	FALSE	High	[R].QVLDNLTMEKSDLEMQYETLQEELMALK.[K]	2xOxidation [M8; M25]	8.95801e-10	0.000270553	1	6	1	55956899	55956899 [262-289]		1	3374.61	0.08	0.068	0.049	0.01	0.01	0.056	0.0640129	0.0123079	0.023115	4.34758e-17	4.83887e-17	0.017834	180.71	149.58	180.07			85.51	420.8	33.7	24.9	20.6			23.1	109.33		21.68	0.5						904584
	FALSE	High	[R].QVLDNLTMEKSDLEMQYETLQEELMALK.[K]	1xGln->pyro-Glu [N-Term]; 3xOxidation [M8; M15; M25]	6.79764e-08	0.000270553	1	6	1	55956899	55956899 [262-289]		1	3373.57
	FALSE	High	[R].QVLDNLTMEK.[S]	1xGln->pyro-Glu [N-Term]	0.000326185	0.000270553	1	6	2	55956899	55956899 [262-271]		0	1173.58	0.074	0.01	0.062	0.057	0.046	0.01	0.015554	4.42105e-17	0.0182758	0.0138919	0.00587962	3.71042e-17	87.55		87.55	87.55	99.19		419	31.1		25.9	24	20.7		121.59					4.85		53068.7	134397	283650
	FALSE	High	[R].QVLDNLTMEK.[S]	1xGln->pyro-Glu [N-Term]; 1xOxidation [M8]	0.0001957	0.000270553	1	6	30	55956899	55956899 [262-271]		0	1189.58	0.706	1.623	0.517	0.451	0.486	0.37	0.982579	0.706637	0.993418	0.998089	0.998815	0.950264	94.37	127.39	107.47	90.69	98.59	87.74	91.1	68.9	232.5	61.5	46	55.3	45.9	111.55	55.69	88.67	65.43	112.88	87.15	41.22	846879	1.12832e+06	2.78984e+06
	FALSE	High	[R].QVLDNLTMEK.[S]	1xOxidation [M8]	0.000699091	0.000270553	1	6	57	55956899	55956899 [262-271]		0	1206.6	1.61	2.334	0.819	0.762	0.857	0.676	0.726639	0.459218	0.922596	0.90976	0.912396	0.944994	102.88	116.43	86.61	63.29	110.32	78.81	52.9	93.5	251.5	61.2	40.9	54.9	44	92.14	53.71	93.77	68.38	128.63	97.08	25.71	4.74189e+06	5.23314e+06	2.41767e+07
	FALSE	High	[R].QVLDNLTMEKSDLEMQYETLQEELMALK.[K]		7.49501e-10	0.000270553	1	6	1	55956899	55956899 [262-289]		1	3342.62	0.011	0.038	0.017	0.012	0.025	0.01	0.000568741	0.00378495	0.0366624	0.0136949	0.102993	3.71042e-17	0	0	31.43	0	10.09		463.8	5.3	17.8	7.7	5.4	11.4					29.33		26.23				1.19194e+06
	FALSE	High	[R].QVLDNLTMEKSDLEMQYETLQEELMALK.[K]	1xOxidation [M25]	1.03572e-09	0.000270553	1	6	1	55956899	55956899 [262-289]		1	3358.61	0.01	0.055	0.01	0.01	0.01	0.01	4.31803e-17	0.0141776	4.55932e-17	4.34758e-17	4.83887e-17	3.71042e-17		0					474		26														718060
	FALSE	High	[K].TLLDIDNTR.[M]		0.000623785	0.000270553	1	6	55	55956899	55956899 [225-233]		0	1060.56	0.689	0.989	0.419	0.308	0.395	0.306	0.984055	0.928499	0.976938	0.93791	0.979485	0.912493	87.45	121.94	108.12	105.23	118.46	77.32	108.2	79.5	216.2	62	34.1	58.9	33.1	127.79	33.98	124.31	51.48	120.43	76.66	15.94	2.16386e+07	3.09678e+07	3.46161e+08
	FALSE	High	[R].FSSSSGYGGGSSR.[V]		2.63432e-06	0.000270553	1	4	105	55956899	55956899 [47-59]		0	1235.53	0.31	0.257	0.171	0.153	0.222	0.114	0.822075	0.551239	0.765802	0.731257	0.875053	0.538672	87.78	119.59	98.93	94.56	105.8	84.31	223.1	75.5	89.5	67.5	44.3	65.5	32.6	115.35	48.3	186.01	53.53	127.98	100.44	42.62	4.47643e+06	5.03478e+06	4.30343e+07
	FALSE	High	[R].FSSSGGGGGGGRFSSSSGYGGGSSR.[V]		8.49354e-07	0.000270553	1	2	6	55956899	55956899 [35-59]		1	2198.94	2.554	0.703	1.484	1.973	1.876	0.01	0.743267	0.765384	0.976938	0.90976	0.933245	3.71042e-17	99.8	64.55	31.87	31.87	45.43		60.5	191.4	39.2	89.7	119.3	132.8		31.56	154.63	94.16			22.85		18617	33241.8	39362.6
	FALSE	High	[R].FSSSGGGGGGGR.[F]		5.88329e-05	0.000270553	1	2	58	55956899	55956899 [35-46]		0	982.434	0.01	0.01	0.01	0.01	0.01	0.01	4.31803e-17	4.42105e-17	4.55932e-17	4.34758e-17	4.83887e-17	3.71042e-17							500							83.38							1.17926e+06	746965	3.17713e+06
	FALSE	High	[R].GGGGSFGYSYGGGSGGGFSASSLGGGFGGGSR.[G]		1.24036e-18	0.000270553	1	4	31	55956899	55956899 [64-95]		0	2705.16	0.825	1.207	0.329	0.328	0.361	0.226	0.948427	0.861365	0.946408	0.950199	0.969071	0.816458	82.5	126.43	108.39	107.09	107.56	91.13	98.8	91.1	213.3	49.2	47.7	55.6	26.1	107.19	38.14	123.41	59.24	112.1	92.29	45.7	5.95552e+06	6.67049e+06	4.71259e+07
	FALSE	High	[R].GFGGASGGGYSSSGGFGGGFGGGSGGGFGGGYGSGFGGFGGFGGGAGGGDGGILTANEK.[S]		1.91409e-13	0.000270553	1	2	27	55956899	55956899 [96-154]		0	4862.08	1.137	3.566	0.769	0.448	0.957	0.412	0.856982	0.216261	0.935791	0.99887	0.886561	0.969376	129.17	121.62	114.59	118.27	115.07	103.04	62	88.9	218	79.3	51.9	91.9	26.8	147.64	56.51	103.33	53.19	116.21	72.39	59.37	615655	1.16098e+06	1.85627e+07
	FALSE	High	[R].GGSGGSYGGGSGSGGGSGGGYGGGSGGGHSGGSGGGHSGGSGGNYGGGSGSGGGSGGGYGGGSGSR.[G]		2.06242e-13	0.000270553	1	4	91	55956899	55956899 [514-579]		0	4972.94	0.831	1.354	0.55	0.343	0.643	0.289	0.947704	0.809243	0.986863	0.963211	0.962572	0.897161	90.8	126.02	120.87	119.47	115.4	71.4	106.5	88.6	163.5	99.4	42	86.3	32.6	106.85	54.54	136.71	63.38	117.98	64.54	31.21	662713	1.32007e+06	7.9052e+06
	FALSE	High	[R].GGSGGSYGGGGSGGGYGGGSGSR.[G]		1.88125e-16	0.000270553	1	4	93	55956899	55956899 [491-513]		0	1791.73	0.352	0.224	0.202	0.158	0.203	0.149	0.856982	0.45307	0.823564	0.745779	0.844818	0.653057	87.37	129.68	102.84	112.6	105.86	64.09	224.2	99.4	69.6	66.4	40.3	70.6	33.9	113.32	42.17	150.97	68.04	120.04	87.93	23.16	2.52758e+06	3.09067e+06	2.4074e+07
	FALSE	High	[R].GGSGGSHGGGSGFGGESGGSYGGGEEASGSGGGYGGGSGKSSHS.[-]		4.75923e-19	0.000270553	1	4	10	55956899	55956899 [580-623]		1	3621.44	0.106	0.158	0.076	0.173	0.132	0.01	0.214224	0.20893	0.129641	0.484701	0.365826	3.71042e-17	97.2	97.84	39.79	39.79	52.83		340	35.9	39.4	25.8	59	41.8		29.86	174.25	100.65			55.4		360479	316841	273397
	FALSE	High	[R].GGSGGSHGGGSGFGGESGGSYGGGEEASGSGGGYGGGSGK.[S]		2.08108e-22	0.000270553	1	4	44	55956899	55956899 [580-619]		0	3223.28	1.41	1.58	0.581	0.57	0.863	0.436	0.785339	0.722785	0.976938	0.964718	0.911712	0.982371	118.63	128.78	115.76	126.42	110.75	93.64	68.4	96.5	192.5	97.7	44.8	85.4	36.1	101.51	42.01	125.79	68.2	112.71	73.3	35.54	2.6486e+06	4.18728e+06	2.51352e+07
	FALSE	High	[K].EIETYHNLLEGGQEDFESSGAGK.[I]		1.0853e-10	0.000270553	1	5	18	55956899	55956899 [450-472]		0	2510.13	0.313	0.485	0.538	0.18	0.382	0.257	0.825273	0.895736	0.989097	0.796028	0.975643	0.863463	121.77	124.76	118.68	105.87	129.01	62.73	173.3	83	82	124.8	36.9	79.7	44.1	170.73	80.14	135.66	77.84	80.62	95.44	19.49	665081	1.24423e+06	1.79384e+07
	FALSE	High	[K].EEMSQLTGQNSGDVNVEINVAPGK.[D]		6.73354e-07	0.000270553	1	6	2	55956899	55956899 [294-317]		0	2516.19	2.303	0.419	0.186	0.099	0.106	0.189	0.560929	0.791253	0.458112	0.153781	0.216857	0.378921	60.7	104.29	104.29	104.29	18.72	18.72	124.8	287.4	52.3	23.3	12.3	13	23.1	87.25	34.02						26321.7		307185
	FALSE	High	[K].EEMSQLTGQNSGDVNVEINVAPGK.[D]	1xOxidation [M3]	1.95698e-07	0.000270553	1	6	22	55956899	55956899 [294-317]		0	2532.19	0.334	1.124	0.235	0.171	0.233	0.22	0.825273	0.888418	0.838184	0.66727	0.806184	0.730258	103.96	104.82	97.22	94.89	98.68	71.85	122.9	66.2	207.6	77	26.3	58.5	27.9	90.69	81.38	80.66	56.98	85.08	63.84	28.21	214238	328281	1.54527e+06
	FALSE	High	[K].EEMSQLTGQNSGDVNVEINVAPGKDLTK.[T]		1.00121e-12	0.000270553	1	6	2	55956899	55956899 [294-321]		1	2973.45	0.01	0.01	0.01	0.01	0.01	0.01	4.31803e-17	4.42105e-17	4.55932e-17	4.34758e-17	4.83887e-17	3.71042e-17							500							23.76									1.09262e+06
	FALSE	High	[K].EEMSQLTGQNSGDVNVEINVAPGKDLTK.[T]	1xOxidation [M3]	2.73426e-13	0.000270553	1	6	24	55956899	55956899 [294-321]		1	2989.44	1.347	3.828	1.378	1.341	1.412	0.761	0.808947	0.187547	0.775673	0.713904	0.768257	0.924118	111.41	108.08	140.29	92.18	110.62	139.81	57	55.7	269.4	73.4	44.4	76.6	41.3	90.98	52.27	88.46	13.17	76.69	41.44		228311		1.90265e+06
	FALSE	High	[K].DIENQYETQITQIEHEVSSSGQEVQSSAKEVTQLR.[H]		3.26511e-05	0.000270553	1	5	1	55956899	55956899 [340-374]		1	3990.92	100	100	100	100	100		4.31803e-17	4.42105e-17	4.55932e-17	4.34758e-17	4.83887e-17									118	276.3	61.7	44	126.3			12.92	103.12	128.62	72.45	89.47
	FALSE	High	[K].DIENQYETQITQIEHEVSSSGQEVQSSAK.[E]		3.58422e-14	0.000270553	1	6	29	55956899	55956899 [340-368]		0	3264.51	0.305	0.423	0.262	0.099	0.194	0.042	0.81827	0.849952	0.895829	0.544965	0.8334	0.158707	90.03	109.51	90.96	92.21	118.2	117.97	227.8	74.2	96.5	74.5	27.1	66.6	31.6	158.36	61.96	167.3	61.54	144.4	81.33	62.57	3.18469e+06	4.48543e+06	5.65711e+07
	FALSE	High	[K].DQIVDLTVGNNK.[T]		8.06597e-06	0.000270553	1	6	17	55956899	55956899 [213-224]		0	1315.69	0.65	1.273	0.432	0.354	0.379	0.489	0.970985	0.854736	0.854361	0.844861	0.867892	0.906014	93.33	119.87	114.32	114.91	110.64	100.33	106.2	69	226.7	53.9	44.2	42.5	51.3	88.84	52.78	87.16	40.23	43.65	47.55	6.67	221763	411812	1.4655e+06
	FALSE	High	[K].EVTQLRHGVQELEIELQSQLSKK.[A]		1.08237e-05	0.000270553	1	5	1	55956899	55956899 [369-391]		2	2692.46	100	100	100	100	100	100	4.31803e-17	4.42105e-17	4.55932e-17	4.34758e-17	4.83887e-17	3.71042e-17								95.5	206	123.1	75.4	86.2	89		18.38	40.12	87.28	10.03	98.27	40.67
	FALSE	High	[K].EVTQLRHGVQELEIELQSQLSK.[K]		1.17427e-10	0.000270553	1	5	2	55956899	55956899 [369-390]		1	2564.37		100	100		100			4.42105e-17	4.55932e-17		4.83887e-17										181.4	318.6		316.9
	FALSE	High	[R].KDIENQYETQITQIEHEVSSSGQEVQSSAK.[E]		4.36546e-16	0.000270553	1	6	16	55956899	55956899 [339-368]		1	3392.61	0.145	0.173	0.173	0.108	0.187	0.028	0.441225	0.293854	0.769285	0.578411	0.820234	0.080783	114.7	116.11	107.82	90.33	109.01	119.73	285.5	61.5	53.3	73.3	26.5	77.1	10.4	146.96	76.85	146.56	68.64	134.15	74.62	95.8	483777	692567	7.82585e+06
	FALSE	High	[R].GSRGGSGGSYGGGGSGGGYGGGSGSR.[G]		3.29987e-07	0.000270553	1	4	2	55956899	55956899 [488-513]		1	2091.88	0.178	0.095	0.01	0.342	0.376	0.01	0.0489594	0.00211635	4.55932e-17	0.304322	0.554402	3.71042e-17	119.56	82.79		69.42	92.46		308.6	56.6	29.3		105.5	114.9		91.14	185.51	22.1					35204.1	21779.6	137282
	FALSE	High	[R].HGVQELEIELQSQLSKK.[A]		1.30458e-15	0.000270553	1	5	10	55956899	55956899 [375-391]		1	1966.06	0.122	0.094	0.081	0.069	0.099	0.042	0.349288	0.0734759	0.458112	0.379116	0.586228	0.160046	99.89	117.85	115.65	103.25	106.2	94.97	307.7	54.3	65.6	49.9	22.6	62.8	19.5	99.11	45.16	68.05	73.18	84.91	58.68	28.59	2.92487e+06	2.63587e+06	1.63055e+07
	FALSE	High	[R].HGVQELEIELQSQLSK.[K]		1.67814e-14	0.000270553	1	5	33	55956899	55956899 [375-390]		0	1837.97	0.225	0.449	0.18	0.113	0.158	0.122	0.677047	0.869345	0.783127	0.601193	0.765616	0.569526	104.36	111.92	105.56	114.79	111.77	96.02	206.5	67.1	142.9	56.9	26.5	49.9	27.8	83.11	68.11	155.43	69.52	116.15	84.11	28.98	6.59286e+06	8.84932e+06	3.12686e+07
	FALSE	High	[K].KGPAAIQK.[N]		0.000521746	0.000270553	1	6	28	55956899	55956899 [192-199]		1	812.499	0.01	0.01	0.01	0.01	0.01	0.01	4.31803e-17	4.42105e-17	4.55932e-17	4.34758e-17	4.83887e-17	3.71042e-17							500							95.5							313223	131875	1.24195e+06
	FALSE	High	[R].QVLDNLTMEK.[S]		0.000988504	0.000526665	1	6	5	55956899	55956899 [262-271]		0	1190.61	0.01	0.01	0.015	0.01	0.013	0.019	4.31803e-17	4.42105e-17	0.0313201	4.34758e-17	0.0291839	0.0355053	110.19		109.59		109.36	109.36	488.3	4.1		7.5		6.5	9.1	118.63	30.99		24.85				916055	1.81958e+06	1.52932e+07
	FALSE	High	[K].STMQELNSR.[L]		0.00168006	0.000526665	1	4	16	55956899	55956899 [155-163]		0	1065.5	0.019	0.019	0.01	0.01	0.01	0.01	0.00369444	0.000176209	4.55932e-17	4.34758e-17	4.83887e-17	3.71042e-17	114.44	137.33	125.84	131.46	126.47	103.67	437.8	8.4	46.3	2.3	5.3	3.8	5.7	152.6	78.25	83.42	110.73	97.26	118.3	61.9	2.21237e+06	3.30694e+06	6.78479e+07
	FALSE	High	[K].STMQELNSR.[L]	1xOxidation [M3]	0.000901893	0.000526665	1	4	69	55956899	55956899 [155-163]		0	1081.49	0.079	0.06	0.023	0.031	0.036	0.019	0.16262	0.0192804	0.0725355	0.112245	0.187038	0.0361601	97.12	115.13	116.63	107.4	124.28	110.75	412.3	30.2	25.7	20	11.7	27.2	13.1	82.11	72.24	100.66	85.31	91.29	94.37	75.08	2.79833e+06	4.42811e+06	1.39115e+07
	FALSE	High	[K].FEMEQNLR.[Q]	1xOxidation [M3]	0.00276587	0.000526665	1	6	45	55956899	55956899 [243-250]		0	1082.49	0.619	0.711	0.355	0.199	0.288	0.182	0.997569	0.995332	0.958254	0.832709	0.928518	0.744717	87.35	118.36	100.02	108.9	104.36	98.31	142.7	92.3	169.1	66.5	29.4	60.5	30.8	82.2	33.11	113.57	50.55	159.03	113.13	62.87	564335	431756	2.11272e+06
	FALSE	High	[R].MTLDDFRIK.[F]	1xOxidation [M1]	0.00299426	0.000526665	1	6	2	55956899	55956899 [234-242]		1	1154.59	0.01	0.01	0.01	0.01	0.01	0.01	4.31803e-17	4.42105e-17	4.55932e-17	4.34758e-17	4.83887e-17	3.71042e-17							500							94.9							112795	42831.4	275373
	FALSE	High	[R].MTLDDFRIKFEMEQNLR.[Q]	1xOxidation [M1]	0.00115274	0.000526665	1	6	1	55956899	55956899 [234-250]		2	2202.07	0.01	0.01	0.01	0.01	0.01	0.01	4.31803e-17	4.42105e-17	4.55932e-17	4.34758e-17	4.83887e-17	3.71042e-17							500																247567
	FALSE	High	[R].IKFEMEQNLR.[Q]		0.000752793	0.000526665	1	6	19	55956899	55956899 [241-250]		1	1307.68	0.01	0.089	0.095	0.025	0.202	0.039	4.31803e-17	0.0640344	0.530021	0.0754047	0.843752	0.138933	141.8	125.23	127.49	128.45	106.04	116.1	362.3	9	41.5	69.2	17.9	73.1	14	156.96	111.66	93.56	65.62	84.59	42.84	62.56	3.89906e+06	7.21364e+06	1.50427e+08
	FALSE	High	[K].IQDWYDKK.[G]		0.00481466	0.000526665	1	6	16	55956899	55956899 [185-192]		1	1095.55	1.219	1.82	0.774	0.687	0.792	0.507	0.836792	0.635861	0.935791	0.925652	0.925491	0.997253	122.13	122.63	112.63	101.41	104.56	93.02	82	99.9	204.6	57.1	56.3	68.8	41.8	109.73	48.45	95.33	79.84	92.62	79.31	21.36	1.81569e+06	3.40977e+06	1.25318e+07
	FALSE	High	[R].QEYEQLIAK.[N]	1xGln->pyro-Glu [N-Term]	0.00125239	0.000526665	1	6	24	55956899	55956899 [328-336]		0	1104.56	0.438	0.996	0.337	0.262	0.349	0.184	0.924897	0.925639	0.952176	0.91022	0.962572	0.747395	94.44	123.91	108.16	104.18	111.8	84.32	145.3	64.9	207.5	48.4	33.9	56.8	27.3	120.23	67.91	88.15	83	132.57	94.56	16.42	590220	1.03165e+06	3.23227e+06
	FALSE	High	[R].QFSSSYLSR.[S]		0.00113332	0.000526665	1	3	34	55956899	55956899 [5-13]		0	1074.52	1.322	1.435	0.532	0.352	0.587	0.285	0.815958	0.781634	0.989097	0.966987	0.977016	0.894771	126.1	132.65	101.47	107.57	130.36	93.68	77.2	132.4	189.7	51.6	49.1	67	22.2	126.69	32.82	182.09	147.94	135.01	124.41	53.75	997831	841742	1.38218e+07
	FALSE	High	[K].NYSPYYNTIDDLKDQIVDLTVGNNKTLLDIDNTRMTLDDFR.[I]	1xOxidation [M35]	0.000864403	0.000526665	1	6	1	55956899	55956899 [200-240]		3	4838.35
	FALSE	High	[R].QFSSSYLSR.[S]	1xGln->pyro-Glu [N-Term]	0.00789675	0.000819305	1	3	5	55956899	55956899 [5-13]		0	1057.49	0.189	0.871	0.816	0.849	1	0.01	0.437642	0.999025	0.998828	0.98196	0.967744	3.71042e-17	121.94	127.53	148.78	148.78	111.92		139.9	25.8	101.3	114.2	118.8	163.8		86.33	20.08	136.69			0.53		141664		706151
	FALSE	High	[K].FEMEQNLR.[Q]		0.00765929	0.000819305	1	6	5	55956899	55956899 [243-250]		0	1066.5	0.231	0.215	0.145	0.113	0.124	0.219	0.429768	0.211875	0.254022	0.0878931	0.174755	0.311165	72.09	114.89	97.55	106.58	110.63	70.42	251	57.9	90.5	48.9	51.6	48.9	53.6	126.07	17.02	44.54	53.7	40.42	58.41	14.38	155329	186463	2.08757e+06
	FALSE	High	[R].MTLDDFRIKFEMEQNLR.[Q]	2xOxidation [M1; M12]	0.0270541	0.00190853	1	6	1	55956899	55956899 [234-250]		2	2218.06	0.928	3.093	0.477	0.945	0.653	0.01	0.999941	0.332809	0.738119	0.972971	0.903427	3.71042e-17	104.45	121.34	105.14	105.14	103.14		79.2	73.5	234.6	37.8	74.9	59.8		100.61	25.01	119.77			44.41		98729.8		311194
	FALSE	High	[R].MTLDDFR.[I]	1xOxidation [M1]	0.0335998	0.00356509	1	6	104	55956899	55956899 [234-240]		0	913.408	0.75	1.074	0.587	0.451	0.53	0.434	0.970985	0.900641	0.976938	0.998089	0.988654	0.982315	94.84	127.17	92.9	95.51	104.17	88.05	105.8	90.6	186	72.9	44.8	67	47.8	89.4	34.32	123.33	40.38	117.42	84.02	32.84	2.0595e+07	2.7411e+07	1.19605e+08
	FALSE	High	[K].IQDWYDK.[K]		0.0358491	0.00383358	1	6	32	55956899	55956899 [185-191]		0	967.452	1.005	1.769	0.557	0.656	0.516	0.505	0.893768	0.656751	0.986863	0.936774	0.994931	0.997253	110.55	122.63	99.11	86.94	91.15	71.43	83.1	83.5	227.9	53.8	51.6	55.4	45.8	91.76	62.05	95.44	79.25	97.53	82.3	23.58	1.39494e+06	2.29693e+06	9.19607e+06
	FALSE	High	[R].LASYLDK.[VM-]		0.0391727	0.00403781	8	43	48	119581085; 12803709; 119571624; 623409; 194382264; 4557701; 55956899; 24430192	119581085 [157-163]; 12803709 [126-132]; 119571624 [8-14]; 623409 [150-156]; 194382264 [96-102]; 4557701 [95-101]; 55956899 [164-170]; 24430192 [128-134]		0	809.44	0.894	1.429	0.659	0.564	0.6	0.861	0.934037	0.783569	0.960573	0.965804	0.973166	0.894771	87	100.99	85.59	88.92	84.01	100.24	129.6	83.6	164.3	66.1	56.5	51.5	65.5	68.51	58.14	67.21	46.99	87.23	79.48	42.48	9.09382e+06	2.44317e+07	3.3804e+07
	FALSE	High	[R].MTLDDFR.[I]		0.0496847	0.00474081	1	6	22	55956899	55956899 [234-240]		0	897.413	0.014	0.129	0.08	0.014	0.038	0.033	0.00130448	0.162819	0.450304	0.0213827	0.198627	0.10624	140.43	126.74	131.51	138.64	141.3	120.79	345.3	9.1	80.7	53.9	11	55.2	11.3	150.92	122.08	73.86	84.9	134.3	92.28	67.72	3.26106e+06	7.41797e+06	1.1436e+08
	FALSE	High	[K].GPAAIQK.[N]		0.0720213	0.00832275	1	6	18	55956899	55956899 [193-199]		0	684.404	0.01	0.01	0.01	0.01	0.01	0.01	4.31803e-17	4.42105e-17	4.55932e-17	4.34758e-17	4.83887e-17	3.71042e-17	54.54	98.01	54.54		111.59		494.1	2.3	2.5	1.2		2.7		99.58		73.02			46.37		1.02427e+06	880313	4.22895e+06
FALSE	High	Master Protein	47132620	keratin, type II cytoskeletal 2 epidermal [Homo sapiens]	0	823.72	93	71	1898	1	639	65.4	8	58441	71	cell death;cell organization and biogenesis;cell proliferation;cellular component movement;metabolic process	cytoskeleton;cytosol;membrane;nucleus	protein binding;structural molecule activity	Pf00038, Pf08614, Pf12128, Pf13166	3849	KRT2	12		ENSG00000172867.3		Formation of the cornified envelope	3	0.344	0.823	0.588	0.362	0.472	0.501	0.24312	0.783404	0.510264	0.1889	0.352321	0.373292	72.08	77.48	77.93	70.14	75.68	64.93	161.5	67.4	135.6	70.6
	Checked	Confidence	Annotated Sequence	Modifications	Qvality PEP	Qvality q-value	# Protein Groups	# Proteins	# PSMs	Master Protein Accessions	Positions in Master Proteins	Modifications in Master Proteins	# Missed Cleavages	Theo. MH+ [Da]	Abundance Ratio: (IgAN-I) / (Kidney transplant)	Abundance Ratio: (IgAN-II) / (Kidney transplant)	Abundance Ratio: (IgAVN-I) / (Kidney transplant)	Abundance Ratio: (IgAVN-II) / (Kidney transplant)	Abundance Ratio: (IgAVN-III) / (Kidney transplant)	Abundance Ratio: (IgAVN-IV) / (Kidney transplant)	Abundance Ratio Adj. P-Value: (IgAN-I) / (Kidney transplant)	Abundance Ratio Adj. P-Value: (IgAN-II) / (Kidney transplant)	Abundance Ratio Adj. P-Value: (IgAVN-I) / (Kidney transplant)	Abundance Ratio Adj. P-Value: (IgAVN-II) / (Kidney transplant)	Abundance Ratio Adj. P-Value: (IgAVN-III) / (Kidney transplant)	Abundance Ratio Adj. P-Value: (IgAVN-IV) / (Kidney transplant)	Abundance Ratio Variability [%]: (IgAN-I) / (Kidney transplant)	Abundance Ratio Variability [%]: (IgAN-II) / (Kidney transplant)	Abundance Ratio Variability [%]: (IgAVN-I) / (Kidney transplant)	Abundance Ratio Variability [%]: (IgAVN-II) / (Kidney transplant)	Abundance Ratio Variability [%]: (IgAVN-III) / (Kidney transplant)	Abundance Ratio Variability [%]: (IgAVN-IV) / (Kidney transplant)	Abundances (Grouped): Kidney transplant	Abundances (Grouped): IgAN-I	Abundances (Grouped): IgAN-II	Abundances (Grouped): IgAVN-I	Abundances (Grouped): IgAVN-II	Abundances (Grouped): IgAVN-III	Abundances (Grouped): IgAVN-IV	Abundances (Grouped) CV [%]: Kidney transplant	Abundances (Grouped) CV [%]: IgAN-I	Abundances (Grouped) CV [%]: IgAN-II	Abundances (Grouped) CV [%]: IgAVN-I	Abundances (Grouped) CV [%]: IgAVN-II	Abundances (Grouped) CV [%]: IgAVN-III	Abundances (Grouped) CV [%]: IgAVN-IV	Abundances (Normalized): F25: Sample, 2, Kidney transplant	Abundances (Normalized): F26: Sample, 3, Kidney transplant	Abundances (Normalized): F27: Sample, 4, Kidney transplant
	FALSE	High	[R].MSGDLSSNVTVSVTSSTISSNVASK.[A]		1.10677e-09	0.000270553	2	2	10	47132620; 181402	47132620 [491-515]; 181402 [497-521]		0	2458.2	0.01	0.204	0.05	0.083	0.084	0.04	4.31803e-17	0.388975	0.253803	0.457076	0.514779	0.146892		57.65	115.54	94.34	73.43	120.78	388.5		79.1	12.8	19.6	37.4	13.4	55.49			113.5	81.52	44.58	119.19	632561	3.75434e+06	2.32817e+06
	FALSE	High	[R].MSGDLSSNVTVSVTSSTISSNVASK.[A]	1xOxidation [M1]	1.15975e-10	0.000270553	2	2	32	47132620; 181402	47132620 [491-515]; 181402 [497-521]		0	2474.19	0.409	0.817	0.287	0.42	0.429	0.414	0.904661	0.973252	0.917835	0.993597	0.992352	0.970028	93.48	86.67	84.82	77.47	93.6	77	161.1	78.9	131.7	49.5	78.8	67	74	67.77	51.61	75.34	57.79	41.58	44.18	61.26	2.47567e+06	1.21277e+07	8.23314e+06
	FALSE	High	[R].NKLNDLEEALQQAK.[E]		2.82529e-09	0.000270553	2	2	19	47132620; 181402	47132620 [440-453]; 181402 [446-459]		1	1613.85	0.485	0.926	0.302	0.439	0.296	0.819	0.948427	0.943393	0.924419	0.998531	0.935921	0.906625	73.25	73.17	94.34	87.07	94.67	60.01	133.5	85.1	155.8	56	69.6	38.1	119.6	93.53	58.49	72.68	66.95	68.85	68.34	27.51	4.65577e+06	2.06201e+07	3.26007e+06
	FALSE	High	[R].NLDLDSIIAEVK.[A]		2.79174e-06	0.000270553	6	42	38	84040267; 47132620; 119703753; 5031839; 181402; 119395754	84040267 [327-338]; 47132620 [342-353]; 119703753 [327-338]; 5031839 [327-338]; 181402 [348-359]; 119395754 [332-343]		0	1329.73	0.212	0.354	0.2	0.165	0.231	0.22	0.65337	0.761614	0.822081	0.760971	0.883357	0.810859	86.35	86.85	87.09	79.77	89.65	82.89	283.9	51.1	83.8	41.5	39.7	53.6	50.6	58.27	73.97	60.14	47.02	58.89	54.97	28.63	1.33656e+07	7.8721e+07	5.93479e+07
	FALSE	High	[R].NKLNDLEEALQQAKEDLAR.[L]		7.64104e-16	0.000270553	2	2	16	47132620; 181402	47132620 [440-458]; 181402 [446-464]		2	2198.14	0.882	0.585	0.285	1.146	0.289	0.315	0.935692	0.947732	0.915688	0.779563	0.929433	0.921023	62.18	87.28	105.52	60.62	104.2	99.8	112	103.1	99.9	45.3	139.7	75.2	61.5	92.35	28.26	77.23	92.18	18.68	75.42	93.47	887989	5.44359e+06	3.97294e+06
	FALSE	High	[R].NLDLDSIIAEVKAQYEEIAQR.[S]		9.18757e-14	0.000270553	5	25	23	84040267; 47132620; 119703753; 5031839; 181402	84040267 [327-347]; 47132620 [342-362]; 119703753 [327-347]; 5031839 [327-347]; 181402 [348-368]		1	2418.25	0.068	0.032	0.01	0.254	0.266	0.01	0.12142	0.00193116	4.55932e-17	0.906525	0.914473	3.71042e-17	136.76	217.38		89.54	131.29		365.6	27	14.4		93	93.4		166.42	68.27	124.03					199477	3.82181e+06	2.38281e+06
	FALSE	High	[K].NVQDAIADAEQR.[G]		1.57543e-06	0.000270553	2	2	43	47132620; 181402	47132620 [419-430]; 181402 [425-436]		0	1329.64	0.445	0.729	0.334	0.359	0.297	0.375	0.933261	0.999025	0.950758	0.970314	0.936926	0.951987	80.81	99.18	77.86	80.05	84.48	95.53	164.3	84	116.3	68.8	66.5	60	67.6	68.02	36.56	77.7	40.97	43.83	45.14	24.77	3.54568e+06	2.00016e+07	1.47278e+07
	FALSE	High	[K].NVQDAIADAEQRGEHALK.[D]		8.43344e-08	0.000270553	2	2	27	47132620; 181402	47132620 [419-436]; 181402 [425-442]		1	1964.98	0.209	0.351	0.163	0.195	0.174	0.198	0.645401	0.755805	0.753763	0.824335	0.797524	0.777121	68.98	83.58	68.09	72.93	75.11	78.49	256.6	62.1	94.2	34.1	53	41.6	45.1	57.17	46.51	67.6	55.8	57.95	51.37	76.23	772319	3.62042e+06	2.64921e+06
	FALSE	High	[K].NVQDAIADAEQRGEHALKDAR.[N]		2.3303e-11	0.000270553	2	2	22	47132620; 181402	47132620 [419-439]; 181402 [425-445]		2	2307.14	0.132	0.221	0.135	0.132	0.172	0.072	0.391789	0.445411	0.676915	0.673779	0.792378	0.333794	79.55	93.73	82.21	104.51	84.31	105.27	339.1	39.2	51.1	38.3	32.3	57.3	19.4	45.82	108.02	79.41	78.86	78.92	69.76	105.13	836410	3.513e+06	2.3435e+06
	FALSE	High	[K].IEISELNRVIQR.[L]		0.000443673	0.000270553	3	12	4	47132620; 181402; 375314777	47132620 [394-405]; 181402 [400-411]; 375314777 [397-408]		1	1469.84	0.645	1.602	0.881	0.01	0.924	0.01	0.915405	0.822659	0.987943	4.34758e-17	0.998437	3.71042e-17	100.7	94.56	101.69		104.77		122.4	79	196.2	102.5		109		93.96	16.21	31.74	81.51		81.53				525384
	FALSE	High	[K].KYEDEINKR.[T]		8.67147e-07	0.000270553	3	9	57	47132620; 181402; 109148552	47132620 [267-275]; 181402 [273-281]; 109148552 [289-297]		2	1194.61	0.068	0.026	0.078	0.082	0.099	0.149	0.119155	0.000738794	0.443254	0.45397	0.584826	0.651818	91.03	93.32	95.59	89.39	83.11	75.27	404.9	30	11.5	27.6	26	41.1	68.9	70.19	49.64	63	37.5	43.82	54.89	47.68	2.57523e+06	1.43044e+07	2.11112e+07
	FALSE	High	[K].LALDVEIATYR.[K]		2.76869e-06	0.000270553	7	51	29	84040267; 47132620; 119703753; 5031839; 181402; 109148552; 119395754	84040267 [456-466]; 47132620 [471-481]; 119703753 [456-466]; 5031839 [456-466]; 181402 [477-487]; 109148552 [493-503]; 119395754 [461-471]		0	1263.69	0.352	0.481	0.229	0.309	0.219	0.459	0.856992	0.894601	0.859305	0.938096	0.869711	0.990908	83.02	67.62	65.61	68.07	72.81	52.34	205.4	72.4	107.2	44.3	70.6	37	89.2	41.4	94.73	68.74	62.39	52.01	58.75	33.93	1.00409e+07	3.38876e+07	2.10127e+07
	FALSE	High	[K].LALDVEIATYRK.[L]		7.87741e-10	0.000270553	7	51	26	84040267; 47132620; 119703753; 5031839; 181402; 109148552; 119395754	84040267 [456-467]; 47132620 [471-482]; 119703753 [456-467]; 5031839 [456-467]; 181402 [477-488]; 109148552 [493-504]; 119395754 [461-472]		1	1391.79	0.05	0.082	0.072	0.072	0.069	0.071	0.059622	0.0504143	0.407776	0.395546	0.422521	0.327286	81.59	74.57	72.21	101.11	85.46	68.98	410.2	18.3	31.2	20.3	20	25.2	25.7	44.58	163.53	65.98	51.7	74.1	64.53	38.69	2.25645e+06	6.80215e+06	6.72383e+06
	FALSE	High	[K].LNDLEEALQQAK.[E]		6.14646e-07	0.000270553	2	2	29	47132620; 181402	47132620 [442-453]; 181402 [448-459]		0	1371.71	0.497	0.724	0.392	0.411	0.346	0.852	0.95591	0.999242	0.969901	0.989329	0.962572	0.896698	76.22	105.49	74.78	73.39	72.81	71.7	173.9	72.8	126.2	62.4	64.8	64.3	101.6	70.44	43.99	96.3	53.65	37.08	47.25	14.52	1.42069e+06	9.25717e+06	4.39231e+06
	FALSE	High	[K].LNDLEEALQQAKEDLAR.[L]		5.08721e-12	0.000270553	2	2	17	47132620; 181402	47132620 [442-458]; 181402 [448-464]		1	1956	0.257	0.434	0.196	0.205	0.182	0.232	0.742851	0.859557	0.817863	0.837753	0.804976	0.824065	100.51	87.26	83.76	96.03	82.99	72.34	188.9	71.9	110.1	45	84.1	41.4	58	75.02	71.57	49.81	56.53	56.05	63.76	32.39	280020	1.28981e+06	1.18392e+06
	FALSE	High	[R].LQGEIAHVK.[K]		0.000342926	0.000270553	2	2	47	47132620; 181402	47132620 [406-414]; 181402 [412-420]		0	994.568	0.218	0.323	0.232	0.265	0.174	0.297	0.664549	0.703973	0.863282	0.91022	0.797041	0.904956	87.64	77.43	82.36	82.74	85.27	66.05	219.8	57.1	86.7	60.2	76.2	56.9	70.8	67	43.74	50.66	54.4	48.49	55.03	23.55	2.39664e+06	1.14817e+07	7.03864e+06
	FALSE	High	[R].LQGEIAHVKK.[Q]		2.89674e-05	0.000270553	2	2	13	47132620; 181402	47132620 [406-415]; 181402 [412-421]		1	1122.66	0.062	0.05	0.051	0.048	0.074	0.094	0.0988246	0.010352	0.259512	0.231481	0.458385	0.448781	81.19	90.66	92.93	72.67	91.45	77.71	412.8	23	22.8	18.3	23.2	29	34.2	60.68	50.3	64.35	53.65	56.41	63.18	17.09	559741	3.45819e+06	3.22887e+06
	FALSE	High	[R].LLRDYQELMNVK.[L]	1xOxidation [M9]	3.89867e-05	0.000270553	3	14	17	47132620; 181402; 109148552	47132620 [459-470]; 181402 [465-476]; 109148552 [481-492]		1	1537.8	0.255	0.607	0.535	0.256	0.479	0.171	0.69927	0.961087	0.986863	0.782868	0.942734	0.58381	122.45	74.5	93.58	79.01	94.83	73.41	235.2	29	112.5	81.2	42	79.9	36	52.76	147.98	43.17	71	57.32	74.3	28.8	185039	762427	567998
	FALSE	High	[K].VDLLNQEIEFLK.[V]		1.01513e-06	0.000270553	2	2	32	47132620; 181402	47132620 [303-314]; 181402 [309-320]		0	1460.8	0.338	0.753	0.314	0.256	0.251	0.329	0.845279	0.9919	0.933212	0.908475	0.906249	0.93051	94.99	94.52	82.78	93.48	93.14	93.14	150.6	82.4	132.5	66.6	67.9	40.8	68.1	81.22	40.22	58.5	51.93	51.91	57.85	31.19	7.36875e+06	5.24337e+07	3.56305e+07
	FALSE	High	[K].VDPEIQNVKAQER.[E]		0.000654962	0.000270553	2	2	4	47132620; 181402	47132620 [167-179]; 181402 [173-185]		1	1525.8	0.01	0.23	0.354	0.275	0.282	0.369	4.31803e-17	0.116432	0.57569	0.319147	0.458227	0.521346		47.14	87.96	51.83	98.93	37.68	257.8		72.9	92.3	77	79.6	95.2	23.96		39.04	106.29	45.95	119.04	8.02	113781	87951.9	128953
	FALSE	High	[K].TLNNKFASFIDKVR.[F]		1.05742e-09	0.000270553	7	60	4	47132620; 119703753; 5031839; 181402; 109148552; 12803727; 119395754	47132620 [184-197]; 119703753 [169-182]; 5031839 [169-182]; 181402 [190-203]; 109148552 [204-217]; 12803727 [97-110]; 119395754 [174-187]		2	1652.91	0.096	0.081	0.16	0.036	0.116	0.01	0.235806	0.0484053	0.744305	0.145864	0.653355	3.71042e-17	139.43	119.62	124.46	139.46	139.03		353.1	34	35.1	65.2	12.6	41.3		162.17	13.15	74.61	72.1		88		42151.3	710464	1.61822e+06
	FALSE	High	[R].TSQNSELNNMQDLVEDYK.[K]		4.0911e-10	0.000270553	2	2	4	47132620; 181402	47132620 [248-265]; 181402 [254-271]		0	2127.95	0.167	0.245	0.01	0.164	0.01	0.132	0.201152	0.218164	4.55932e-17	0.164175	4.83887e-17	0.12499	70.45	95.45		70.49		65.82	335.7	53	59.2		52.2		46.6	63.42	27.94	79.14		27.98		24.66		291876	390868
	FALSE	High	[R].TSQNSELNNMQDLVEDYK.[K]	1xOxidation [M10]	5.40133e-10	0.000270553	2	2	14	47132620; 181402	47132620 [248-265]; 181402 [254-271]		0	2143.94	1.468	1.757	1.131	0.999	1.089	1.641	0.851523	0.766744	0.963414	0.991356	0.971192	0.892125	99.7	124.2	108.82	112.71	97	93.31	69.9	105.7	143.1	108.9	72.3	67.2	95	85.7	23.22	84.67	47.27	26.92	45.22	35.85		343037	334476
	FALSE	High	[R].TSQNSELNNMQDLVEDYKK.[K]		3.70512e-14	0.000270553	2	2	19	47132620; 181402	47132620 [248-266]; 181402 [254-272]		1	2256.04	0.133	0.242	0.148	0.243	0.309	0.155	0.395634	0.506366	0.714919	0.898875	0.939516	0.672382	85.85	96.38	121.03	81.8	91.82	107.3	293.3	39.1	53.2	43.1	71.3	92.3	38.1	64.68	29.95	75.5	102.61	55.5	77.61	101.09	2.58864e+06	1.61404e+07	8.93179e+06
	FALSE	High	[R].TSQNSELNNMQDLVEDYKK.[K]	1xOxidation [M10]	4.18158e-11	0.000270553	2	2	59	47132620; 181402	47132620 [248-266]; 181402 [254-272]		1	2272.04	0.94	0.999	0.75	0.731	0.956	0.769	0.918116	0.925104	0.944493	0.913812	0.886795	0.921023	89.06	98.32	86.8	78.07	95.95	91.82	116.3	109.4	108	88.8	77.5	94.4	75.9	72.44	51.08	76.25	38.12	46.1	44.23	22.7	2.62497e+06	1.20334e+07	7.91313e+06
	FALSE	High	[R].TSQNSELNNMQDLVEDYKKK.[Y]	1xOxidation [M10]	1.67652e-06	0.000270553	2	2	1	47132620; 181402	47132620 [248-267]; 181402 [254-273]		2	2400.13	0.466	0.639	0.316	0.746	0.944	0.476	0.712526	0.807583	0.462879	0.910468	0.977295	0.564997	65.38	89.69	21.08	0	63.53	62.25	157.9	73.5	101	50	117.7	111.3	60.2		63.54	73.2	19.9		29.26	29.76		127071
	FALSE	High	[KR-].YEDEINKR.[T]		4.95046e-05	0.000270553	11	77	27	84040267; 47132620; 113414871; 119703753; 5031839; 181402; 109148552; 386854; 31074631; 375314777; 119395754	84040267 [253-260]; 47132620 [268-275]; 113414871 [254-261]; 119703753 [253-260]; 5031839 [253-260]; 181402 [274-281]; 109148552 [290-297]; 386854 [119-126]; 31074631 [254-261]; 375314777 [271-278]; 119395754 [258-265]		1	1066.52	0.104	0.115	0.084	0.095	0.104	0.124	0.271292	0.122757	0.47163	0.523602	0.610225	0.575557	88.67	115.19	90.36	85.61	93.3	60.72	383.1	33.1	26.6	30.9	26.3	33.5	41.8	62.3	46.56	72.26	50.19	72.45	74.36	16.04	828694	2.5839e+06	3.93758e+06
	FALSE	High	[K].YEELQVTVGR.[H]		0.000185801	0.000270553	2	2	29	47132620; 181402	47132620 [375-384]; 181402 [381-390]		0	1193.62	0.65	0.999	0.59	0.538	0.543	0.62	0.997569	0.925104	0.976938	0.972971	0.986364	0.963095	94.28	97.2	82.44	81.17	80.85	84.8	120.8	96.4	130.7	78.4	73.7	69.6	81.3	66.32	30.16	81.31	51.8	38.08	50.9	27.13	4.39754e+06	2.38477e+07	2.03696e+07
	FALSE	High	[K].WELLQQMNVGTRPINLEPIFQGYIDSLK.[R]	1xOxidation [M7]	3.77842e-13	0.000270553	2	2	19	47132620; 181402	47132620 [210-237]; 181402 [216-243]		0	3318.72	1.649	2.47	0.54	0.01	0.482	0.01	0.847008	0.536444	0.893372	4.34758e-17	0.87385	3.71042e-17	15.45	84.49	0		0		88.4	145.7	218.3	47.7		50			52.91	63.28
	FALSE	High	[K].WELLQQMNVGTRPINLEPIFQGYIDSLKR.[Y]		1.7966e-12	0.000270553	2	2	11	47132620; 181402	47132620 [210-238]; 181402 [216-244]		1	3458.83	0.01	0.01	0.01	0.01	0.01	0.01	4.31803e-17	4.42105e-17	4.55932e-17	4.34758e-17	4.83887e-17	3.71042e-17							500							45.57							370714	1.75659e+06	969275
	FALSE	High	[K].WELLQQMNVGTRPINLEPIFQGYIDSLKR.[Y]	1xOxidation [M7]	1.00882e-15	0.000270553	2	2	36	47132620; 181402	47132620 [210-238]; 181402 [216-244]		1	3474.82	0.433	0.749	0.207	0.424	0.233	0.445	0.922601	0.993073	0.830603	0.994195	0.885699	0.986745	101.66	79.09	88.57	78.74	101.17	99.34	157.8	79.3	154.9	23.9	84.1	41.9	87.7	61.96	79.69	55.54	72.07	59.94	74.35	69.49	1.04147e+06	7.37852e+06	5.57622e+06
	FALSE	High	[K].TLNNKFASFIDK.[V-]		7.06445e-06	0.000270553	8	64	1	84040267; 47132620; 119703753; 5031839; 181402; 109148552; 12803727; 119395754	84040267 [169-180]; 47132620 [184-195]; 119703753 [169-180]; 5031839 [169-180]; 181402 [190-201]; 109148552 [204-215]; 12803727 [97-108]; 119395754 [174-185]		1	1397.74	0.01	0.01	0.01	0.01	0.01	0.01	4.31803e-17	4.42105e-17	4.55932e-17	4.34758e-17	4.83887e-17	3.71042e-17							500							145.04								107188	150358
	FALSE	High	[K].VLYDAEISQIHQSVTDTNVILSMDNSR.[N]	1xOxidation [M23]	7.19362e-14	0.000270553	2	2	28	47132620; 181402	47132620 [315-341]; 181402 [321-347]		0	3064.49	0.653	1.057	0.27	0.47	0.382	0.305	0.996089	0.906427	0.90558	0.993597	0.975643	0.911452	82.63	75.28	86.83	68.09	83.84	104.55	136.9	100.1	156.6	37.7	68.8	59.1	63	58.41	57.03	72.15	87.66	49.26	65.48	83.61	2.83852e+06	1.31607e+07	6.91507e+06
	FALSE	High	[K].VLYDAEISQIHQSVTDTNVILSMDNSR.[N]		5.98703e-13	0.000270553	2	2	5	47132620; 181402	47132620 [315-341]; 181402 [321-347]		0	3048.49	0.01	0.01	0.01	0.01	0.01	0.01	4.31803e-17	4.42105e-17	4.55932e-17	4.34758e-17	4.83887e-17	3.71042e-17							500							78.03							904386	8.31242e+06	5.90755e+06
	FALSE	High	[R].SKEEAEALYHSK.[Y]		6.80543e-09	0.000270553	2	2	77	47132620; 181402	47132620 [363-374]; 181402 [369-380]		1	1391.68	0.179	0.2	0.15	0.144	0.13	0.136	0.559628	0.378082	0.719303	0.706199	0.693742	0.613987	73.25	83.86	61.08	68.48	69.56	57.88	269.2	70.7	73.6	42.3	44.2	35.5	40.9	70.83	34.8	50.53	63.16	39.07	54.03	15.18	1.67028e+06	8.43802e+06	5.48929e+06
	FALSE	High	[R].SKEEAEALYHSKYEELQVTVGR.[H]		9.18757e-14	0.000270553	2	2	28	47132620; 181402	47132620 [363-384]; 181402 [369-390]		2	2566.28	0.251	0.485	0.558	0.276	0.541	0.192	0.731956	0.895439	0.986863	0.921729	0.986364	0.764869	100.81	93.49	105.33	77.94	101.04	84.82	181	52.3	77.2	123.6	65.8	133.5	35.7	67.04	76.38	73.74	77.3	57.57	73.84	73.81	1.15487e+06	6.81676e+06	6.24642e+06
	FALSE	High	[R].TAAENDFVTLK.[K]		8.58309e-06	0.000270553	2	2	32	47132620; 181402	47132620 [276-286]; 181402 [282-292]		0	1208.62	0.74	0.957	0.539	0.543	0.452	0.918	0.972402	0.933513	0.989097	0.972971	0.998437	0.877994	85.03	101.31	91.06	85.57	73.38	80.51	115.2	102.7	117.5	76.3	88.3	56.5	112.2	72.8	27.86	72.28	82.46	38.44	46.14	62.48	1.93367e+06	9.56824e+06	1.04146e+07
	FALSE	High	[R].TAAENDFVTLKK.[D]		4.21943e-08	0.000270553	2	2	34	47132620; 181402	47132620 [276-287]; 181402 [282-293]		1	1336.71	0.518	0.606	0.446	0.392	0.353	0.43	0.965982	0.959739	0.987378	0.981033	0.964225	0.979523	77.04	85.88	58.42	71.64	75.31	73.52	158.6	87.6	99.1	79.5	75.2	58.8	83.5	62.48	49.19	66.17	44.38	43.62	49.47	28.4	7.87704e+06	3.77086e+07	2.407e+07
	FALSE	High	[K].SISISVAGGGGGFGAAGGFGGR.[G]		6.71646e-12	0.000270553	2	2	29	47132620; 181402	47132620 [71-92]; 181402 [71-92]		0	1838.91	0.41	0.699	0.429	0.379	0.403	0.528	0.904661	0.9919	0.981215	0.976183	0.981745	0.992933	65.05	72.21	66.56	64.04	70.38	44.42	167.1	75.8	120	65.5	71.5	61.8	69.3	45.61	45.78	73.71	60.43	46.97	60.33	31.91	8.00399e+06	2.7334e+07	1.38728e+07
	FALSE	High	[R].SLVGLGGTKSISISVAGGGGGFGAAGGFGGR.[G]		2.82003e-11	0.000270553	2	2	10	47132620; 181402	47132620 [62-92]; 181402 [62-92]		1	2651.39	100	100	100	100	100	100	4.31803e-17	4.42105e-17	4.55932e-17	4.34758e-17	4.83887e-17	3.71042e-17								144.6	176.1	130.8	48.5	112.3	69.7		86.49	42.08	102.89	60.96	108.44	65.58
	FALSE	High	[R].FLEQQNQVLQTK.[W]		6.96065e-07	0.000270553	5	17	44	47132620; 113414871; 181402; 31074631; 375314777	47132620 [198-209]; 113414871 [184-195]; 181402 [204-215]; 31074631 [184-195]; 375314777 [201-212]		0	1475.79	0.591	1.232	0.499	0.367	0.466	0.413	0.986946	0.854554	0.99952	0.972971	0.999534	0.970028	82.49	101.47	82.18	84.88	91	78.64	138	81.9	155	74.6	50.6	62.9	55.8	82.91	58.32	85.54	43.36	97.35	80.24	22.65	4.03886e+07	7.86016e+07	2.55988e+08
	FALSE	High	[R].GGGGGGFRGFSSGSAVVSGGSR.[R]		5.69506e-06	0.000270553	2	2	2	47132620; 181402	47132620 [13-34]; 181402 [13-34]		1	1899.91	1.909	1.593	8.519	0.01	8.762	0.01	0.821063	0.86932	0.101079	4.34758e-17	0.0755701	3.71042e-17	21.43	6.48	0		0		38.4	73.3	61.2	327.1		328.3			68.82	6.17
	FALSE	High	[R].GGGFGGGSSFGGGSGFSGGGFGGGGFGGGR.[F]		3.42585e-18	0.000270553	1	1	29	47132620	47132620 [93-122]		0	2399.02	0.344	0.823	0.588	0.362	0.472	0.501	0.851487	0.971162	0.976938	0.972608	0.999774	0.999505	72.08	77.48	77.93	70.14	75.68	64.93	161.5	67.4	135.6	70.6	64.9	79.1	64.5	57.16	32.21	65.48	66.94	46.71	68.98	41.02	3.47352e+06	1.63942e+07	8.07578e+06
	FALSE	High	[R].GFSSGSAVVSGGSR.[R]		1.57543e-06	0.000270553	2	2	51	47132620; 181402	47132620 [21-34]; 181402 [21-34]		0	1254.61	0.546	0.8	0.553	0.54	0.682	0.769	0.975003	0.980811	0.986863	0.972971	0.951165	0.921023	74.56	78.25	65.63	70.8	71.09	51.62	164.1	83.2	102.3	82.2	68.1	81.7	85.7	57.78	44.14	66.27	48.57	38.7	51.33	24.87	5.0629e+06	2.28987e+07	1.3626e+07
	FALSE	High	[R].GGSSSGGGYGSGGGGSSSVK.[G]		1.06459e-05	0.000270553	2	2	5	47132620; 181402	47132620 [604-623]; 181402 [610-629]		0	1588.68	0.01	0.01	0.01	0.01	0.01	0.01	4.31803e-17	4.42105e-17	4.55932e-17	4.34758e-17	4.83887e-17	3.71042e-17							500							90.54							137278	912288	1.56933e+06
	FALSE	High	[K].GGSISGGGYGSGGGK.[H]		6.32748e-07	0.000270553	2	2	60	47132620; 181402	47132620 [581-595]; 181402 [587-601]		0	1197.55	0.128	0.087	0.112	0.088	0.152	0.077	0.376716	0.0586828	0.598451	0.488023	0.746846	0.362047	81.73	100.73	98.42	89.29	75.51	95.98	342.5	46.8	40	40	30.7	56.9	45.2	82.14	48.14	58.48	60.4	42.62	59.46	52.22	923349	4.82594e+06	8.35218e+06
	FALSE	High	[R].GGSGGGGSISGGGYGSGGGSGGR.[Y]		7.56063e-14	0.000270553	2	2	53	47132620; 181402	47132620 [550-572]; 181402 [556-578]		0	1741.75	0.381	0.63	0.259	0.183	0.234	0.109	0.881486	0.967701	0.890204	0.796028	0.888613	0.548333	87.47	92.25	103.27	67.7	88.47	71.3	177.3	81.9	142.8	59.5	38.4	43.1	31.8	95.07	51.14	67.18	91.62	83.19	76.06	64.16	471765	1.07746e+06	2.59113e+06
	FALSE	High	[K].DVDNAYMIK.[V]	1xOxidation [M7]	0.000554817	0.000270553	2	2	34	47132620; 181402	47132620 [288-296]; 181402 [294-302]		0	1084.5	0.918	1.174	0.77	0.761	0.772	0.933	0.923854	0.869538	0.935791	0.90976	0.932321	0.870666	79.71	96.02	83.43	79.47	73.07	60.28	108.7	99.8	124	83.5	84	86.7	88.7	70.71	25.4	79.37	46.92	40.06	46.76	29.54	2.84958e+06	1.38584e+07	1.04526e+07
	FALSE	High	[K].DVDNAYMIKVELQSK.[V]		5.4275e-07	0.000270553	2	2	3	47132620; 181402	47132620 [288-302]; 181402 [294-308]		1	1752.88	0.01	0.01	0.01	0.01	0.01	0.01	4.31803e-17	4.42105e-17	4.55932e-17	4.34758e-17	4.83887e-17	3.71042e-17							500							80.53							214596	2.24066e+06	1.20075e+06
	FALSE	High	[K].DVDNAYMIKVELQSK.[V]	1xOxidation [M7]	1.60562e-08	0.000270553	2	2	23	47132620; 181402	47132620 [288-302]; 181402 [294-308]		1	1768.88	0.419	0.52	0.411	0.279	0.402	0.293	0.91179	0.919818	0.975987	0.921729	0.981745	0.901101	93.71	78.09	94.26	79.12	89.84	74.83	173.9	72.9	98.5	89.3	65.4	98.3	42.5	68.65	89.42	52.32	79.71	54.73	69.69	70.16	1.43095e+06	7.00407e+06	6.39064e+06
	FALSE	High	[RK].EQIKTLNNKFASFIDKVR.[F]		0.000114064	0.000270553	6	55	1	47132620; 119703753; 5031839; 181402; 109148552; 119395754	47132620 [180-197]; 119703753 [165-182]; 5031839 [165-182]; 181402 [186-203]; 109148552 [200-217]; 119395754 [170-187]		3	2151.19	0.01	0.01	0.01	0.01	0.01	0.01	4.31803e-17	4.42105e-17	4.55932e-17	4.34758e-17	4.83887e-17	3.71042e-17							500							93.56									168891
	FALSE	High	[K].EIKIEISELNR.[V]		0.000162128	0.000270553	2	2	29	47132620; 181402	47132620 [391-401]; 181402 [397-407]		1	1343.75	0.264	0.354	0.166	0.195	0.175	0.248	0.752115	0.760847	0.757068	0.824742	0.798768	0.847598	80.86	88.34	76.24	73.51	75.4	70.45	244.6	64.5	89.6	40.5	60.8	42.4	56.3	64.12	47.42	61.6	46.8	47.65	48.36	41.81	2.53344e+06	1.26494e+07	9.50778e+06
	FALSE	High	[K].FASFIDKVR.[F]		2.92076e-05	0.000270553	11	87	34	28173564; 47132620; 113414871; 119703753; 5031839; 181402; 109148552; 27764565; 12803727; 31074631; 119395754	28173564 [143-151]; 47132620 [189-197]; 113414871 [175-183]; 119703753 [174-182]; 5031839 [174-182]; 181402 [195-203]; 109148552 [209-217]; 27764565 [151-159]; 12803727 [102-110]; 31074631 [175-183]; 119395754 [179-187]		1	1082.6	0.218	0.258	0.171	0.178	0.182	0.189	0.664549	0.555058	0.765802	0.793747	0.810124	0.759117	105.27	101.82	93.43	90.97	94.78	87.82	285.8	53.2	71.2	40.1	49.8	49.7	45.5	73.91	97.55	59.8	56.87	54.62	55.95	41.97	5.27465e+06	2.27505e+07	3.19853e+07
	FALSE	High	[R].FGGFGGPGGVGGLGGPGGFGPGGYPGGIHEVSVNQSLLQPLNVK.[V]		3.61407e-14	0.000270553	2	2	32	47132620; 181402	47132620 [123-166]; 181402 [129-172]		0	4092.07	0.53	1.057	0.284	0.322	0.268	0.279	0.970435	0.906427	0.915591	0.946205	0.914478	0.890593	116.54	94.49	96.89	97.42	80.81	82.61	148.2	84.6	162.4	51.2	53.5	43.9	52.7	78.9	37.65	63.56	59.56	43.13	51.86	54.9	884181	1.07728e+07	8.92008e+06
	FALSE	High	[K].KDVDNAYMIKVELQSK.[V]	1xOxidation [M8]	3.77842e-13	0.000270553	2	2	15	47132620; 181402	47132620 [287-302]; 181402 [293-308]		2	1896.97	0.375	0.551	0.441	0.338	0.387	0.308	0.836314	0.933513	0.914489	0.872618	0.91152	0.794043	85.99	92.19	75.33	82.04	77.82	63.16	154.3	100.2	95.7	71.4	78.3	76.2	51.5	65.13	90.38	72.51	60.86	56.48	56.31	58.95	183548	715980	686371
	FALSE	High	[K].KDVDNAYMIK.[V]		5.35278e-05	0.000270553	2	2	4	47132620; 181402	47132620 [287-296]; 181402 [293-302]		1	1196.6	0.01	0.01	0.01	0.01	0.01	0.01	4.31803e-17	4.42105e-17	4.55932e-17	4.34758e-17	4.83887e-17	3.71042e-17							500							60.69							51239.5	263136	139706
	FALSE	High	[K].KDVDNAYMIK.[V]	1xOxidation [M8]	0.000244369	0.000270553	2	2	16	47132620; 181402	47132620 [287-296]; 181402 [293-302]		1	1212.59	0.506	0.727	0.353	0.466	0.343	0.488	0.962152	0.999796	0.958254	0.993953	0.962572	0.999367	88.47	95.8	85.58	78.88	84.43	70.73	157.7	98.3	103.2	61.2	79.6	66	75.1	76.34	38.03	87.17	58.26	46.04	50.75	42.74	260328	1.4737e+06	792240
	FALSE	High	[R].GSSSGGGYSSGSSSYGSGGR.[Q]		1.596e-10	0.000270553	2	2	54	47132620; 181402	47132620 [525-544]; 181402 [531-550]		0	1740.71	0.223	0.3	0.348	0.221	0.314	0.223	0.674717	0.660012	0.957052	0.87038	0.94149	0.814296	66.61	79.07	96.63	73.29	82.79	78.53	229.4	54.8	81.4	79.8	54.6	80.4	75	100.26	33.41	77.03	71.48	44.67	65.66	49.02	366799	1.08064e+06	3.17135e+06
	FALSE	High	[K].AAFGGSGGRGSSSGGGYSSGSSSYGSGGR.[Q]		1.38137e-07	0.000270553	2	2	1	47132620; 181402	47132620 [516-544]; 181402 [522-550]		1	2501.07	100	100	100			100	4.31803e-17	4.42105e-17	4.55932e-17			3.71042e-17								131.6	103.7	264.6			262.5		103.82	38.17
	FALSE	High	[R].HGDSLKEIKIEISELNR.[V]		1.27053e-10	0.000270553	2	2	5	47132620; 181402	47132620 [385-401]; 181402 [391-407]		2	1981.07	0.138	0.163	0.616	0.082	0.463	0.01	0.302176	0.187273	0.958254	0.101639	0.905626	3.71042e-17	30.68	49.35	106.31	30.68	109.45		281.5	38.7	42.2	114.6	23	110.3		68.2		13.38	56.7		84.68		66138	564591	477726
	FALSE	High	[R].HGGGGGGFGGGGFGSR.[S]		1.58101e-09	0.000270553	2	2	58	47132620; 181402	47132620 [46-61]; 181402 [46-61]		0	1320.58	0.517	0.499	0.475	0.417	0.42	0.353	0.965574	0.906427	0.994222	0.992959	0.986507	0.942437	55.9	82.02	77.45	67.29	76.2	67.82	174.7	90.2	83.9	85.4	65.9	76.5	57.5	74.99	31.31	70.56	58.8	40.39	53.39	46.25	2.24384e+06	1.31139e+07	4.51326e+06
	FALSE	High	[R].KLLEGEECR.[LM-I]	1xPropionamide [C8]	6.30853e-05	0.000270553	8	51	8	84040267; 28173564; 47132620; 119703753; 5031839; 181402; 27764565; 119395754	84040267 [467-475]; 28173564 [436-444]; 47132620 [482-490]; 119703753 [467-475]; 5031839 [467-475]; 181402 [488-496]; 27764565 [458-466]; 119395754 [472-480]		1	1147.58	0.142	0.161	0.093	0.171	0.066	0.303	0.428063	0.256697	0.519674	0.77661	0.406534	0.908929	104.97	73.15	80.89	87.37	92.45	79.26	281.4	63.6	64.8	33.2	57	21.5	83.7	49.84	89.69	68.26	89.06	72.03	77.79	9.25	814844	3.13353e+06	3.04263e+06
	FALSE	High	[K].EEAEALYHSK.[Y]		0.00331684	0.000526665	2	2	1	47132620; 181402	47132620 [365-374]; 181402 [371-380]		0	1176.55	0.28	0.318	0.195	0.205	0.186	0.168	0.1835	0.193775	0.181365	0.0975073	0.199903	0.059731	73.13	78.3	91.4	80.4	91.2	86.93	221.4	76.1	70.3	61.3	70.9	39.7	49.4	110.99	33.74	63.68	67.56	34.71	60.58	10.89	18704.5	62214.4	173027
	FALSE	High	[R].YLDGLTAER.[T]		0.00144124	0.000526665	2	2	67	47132620; 181402	47132620 [239-247]; 181402 [245-253]		0	1037.53	0.681	1.032	0.595	0.623	0.489	0.871	0.985641	0.915324	0.975987	0.944021	0.998437	0.89219	66.18	84.02	73.87	64.28	67.36	74.88	111.3	100.9	119.5	84	84.4	61.4	109.3	54.24	45.47	79.39	61.35	38.57	45.15	42.99	7.3758e+06	2.69287e+07	1.86237e+07
	FALSE	High	[R].YGSGGGSKGGSISGGGYGSGGGK.[H]		0.00166681	0.000526665	2	2	1	47132620; 181402	47132620 [573-595]; 181402 [579-601]		1	1890.86	0.667	0.01	0.99	0.01	0.894	0.01	0.744735	4.42105e-17	0.952176	4.34758e-17	0.939319	3.71042e-17	78.62		101.74		107.46		197.9	107.9		194.2		197.9		91.52	32.48		103.2		106.93		11943.2	12747	37381.8
	FALSE	High	[R].DYQELMNVK.[L]	1xOxidation [M6]	0.00223932	0.000526665	3	14	51	47132620; 181402; 109148552	47132620 [462-470]; 181402 [468-476]; 109148552 [484-492]		0	1155.54	0.805	0.96	0.611	0.632	0.472	0.936	0.95591	0.933513	0.974174	0.941399	0.999774	0.869486	68.89	92	73.78	70.6	78.15	66.86	113.4	104.3	108.8	75.4	98	65.9	117.6	58.53	44.12	80.58	66	36.48	38.17	37.14	2.44183e+06	9.14634e+06	6.95194e+06
	FALSE	High	[R].DYQELMNVK.[L]		0.00183651	0.000526665	3	14	15	47132620; 181402; 109148552	47132620 [462-470]; 181402 [468-476]; 109148552 [484-492]		0	1139.54	0.049	0.06	0.044	0.058	0.039	0.081	0.0575459	0.018708	0.216547	0.302262	0.211034	0.385234	70.18	95.37	78.18	90.76	89	77.84	417.9	21.5	24.1	16.1	20.4	13.1	30.5	55.17	33.33	78.24	49.02	75.48	68.51	52.93	1.2192e+06	6.75432e+06	5.80525e+06
	FALSE	High	[K].VDPEIQNVK.[A]		0.00235415	0.000526665	2	2	28	47132620; 181402	47132620 [167-175]; 181402 [173-181]		0	1041.56	0.574	0.964	0.534	0.486	0.658	0.613	0.983549	0.933513	0.989097	0.987322	0.962426	0.963672	70.69	98.54	71.82	76.25	66.91	66.96	178	91	103.7	68.1	59.1	71.6	73.5	52.04	31.04	68.18	47.53	31.18	45.62	21.89	3.90414e+06	1.6101e+07	1.24427e+07
	FALSE	High	[KR].AQYEEIAQR.[S]		0.000916744	0.000526665	5	36	56	84040267; 47132620; 119703753; 5031839; 181402	84040267 [339-347]; 47132620 [354-362]; 119703753 [339-347]; 5031839 [339-347]; 181402 [360-368]		0	1107.54	0.789	0.685	0.655	0.484	0.557	0.653	0.962152	0.990862	0.960573	0.988343	0.98194	0.951987	97.84	95.05	87.02	89.31	83.28	90.72	132.1	104.2	91.2	97.1	75.3	78.4	99	79.6	90.26	73.67	36.62	45.9	46.88	19.38	4.74468e+06	2.63453e+07	1.05946e+07
	FALSE	High	[R].SLVGLGGTK.[S]		0.00674186	0.000526665	2	2	31	47132620; 181402	47132620 [62-70]; 181402 [62-70]		0	831.493	0.524	0.686	0.566	0.431	0.443	0.38	0.969434	0.990862	0.982834	0.996209	0.995826	0.953926	51.17	82.44	44.61	61.9	67.23	55.9	141.8	81.2	113.3	86.7	77	74.8	69.7	52.72	38.31	70.08	48.12	42.02	52.93	28.69	1.32484e+07	3.88366e+07	3.07197e+07
	FALSE	High	[K].VRFLEQQNQVLQTK.[W]		0.00328257	0.000526665	5	17	1	47132620; 113414871; 181402; 31074631; 375314777	47132620 [196-209]; 113414871 [182-195]; 181402 [202-215]; 31074631 [182-195]; 375314777 [199-212]		1	1730.95	3.334	3.088	0.648	0.01	0.742	0.01	0.486927	0.454125	0.817863	4.34758e-17	0.879308	3.71042e-17	34.4	34.4	27.92		24.68		62	206.6	191.3	40.1		42.9		101.59							33425	27129.7	157675
	FALSE	High	[R].STSSFSCLSR.[H]	1xPropionamide [C7]	0.000867232	0.000526665	2	2	28	47132620; 181402	47132620 [36-45]; 181402 [36-45]		0	1145.53	0.274	0.399	0.191	0.28	0.168	0.611	0.770109	0.820264	0.807501	0.921935	0.786935	0.963672	112.13	119.46	109.21	102.89	105.95	97.76	221.6	85.1	88.5	31.1	73.7	39.2	117.9	83.43	71.33	96.48	89.13	56.78	60.33	27.41	984950	7.71307e+06	8.49197e+06
	FALSE	High	[KR].LLEGEECR.[LM-I]	1xPropionamide [C7]	0.00326561	0.000526665	9	58	34	84040267; 21755908; 28173564; 47132620; 119703753; 5031839; 181402; 27764565; 119395754	84040267 [468-475]; 21755908 [416-423]; 28173564 [437-444]; 47132620 [483-490]; 119703753 [468-475]; 5031839 [468-475]; 181402 [489-496]; 27764565 [459-466]; 119395754 [473-480]		0	1019.48	0.156	0.173	0.075	0.139	0.072	0.198	0.47857	0.295142	0.423841	0.692925	0.441968	0.777121	118.65	98.92	100.64	81.17	88.71	47.56	315.4	48.6	61.2	24.9	49.9	23	63.8	55.46	111.07	93.77	93.52	58.3	69.89	14.83	970733	4.8599e+06	3.88854e+06
	FALSE	High	[K].KDVDNAYMIKVELQSK.[V]		0.00402188	0.000526665	2	2	1	47132620; 181402	47132620 [287-302]; 181402 [293-308]		2	1880.98	0.01	1.558	0.01	0.01	0.01	0.01	4.31803e-17	0.878708	4.55932e-17	4.34758e-17	4.83887e-17	3.71042e-17		104.8					195.4		304.6					86.11							24081.7	160885	189878
	FALSE	High	[R].HGDSLKEIK.[I]		0.000732932	0.000526665	2	2	2	47132620; 181402	47132620 [385-393]; 181402 [391-399]		1	1026.56	0.041	0.01	0.01	0.01	0.01	0.01	0.00725855	1.50278e-06	4.55932e-17	4.34758e-17	4.83887e-17	3.71042e-17	80.47	48.27					479.8	15.4	4.8					60.85	54.08	17.27					9594.57	321166	266417
	FALSE	High	[R].LLRDYQELMNVK.[L]		0.0091486	0.000819305	3	14	1	47132620; 181402; 109148552	47132620 [459-470]; 181402 [465-476]; 109148552 [481-492]		1	1521.81	0.01	0.01	0.134	0.01	0.128	0.01	4.31803e-17	4.42105e-17	0.685525	4.34758e-17	0.669056	3.71042e-17			81.39		81.86		441			59		56.8		78.76			41.93		42.69		216233	1.21239e+06	588545
	FALSE	High	[K].IEISELNR.[VM]		0.0106704	0.000819305	4	13	35	47132620; 181402; 386854; 375314777	47132620 [394-401]; 181402 [400-407]; 386854 [245-252]; 375314777 [397-404]		0	973.531	0.71	1.446	0.459	0.456	0.449	0.484	0.982536	0.779636	0.989097	0.997407	0.997425	0.997253	72.68	99.24	69.15	84.37	84.49	76.34	133.1	82.8	162.1	65.7	56.2	56.2	62.5	58.32	45.16	79.68	49.09	94.11	89.8	26.75	3.29438e+07	6.58457e+07	1.17434e+08
	FALSE	High	[K].DVDNAYMIK.[V]		0.0140505	0.00137447	2	2	4	47132620; 181402	47132620 [288-296]; 181402 [294-302]		0	1068.5	0.01	0.014	0.01	0.01	0.01	0.01	4.31803e-17	3.33797e-05	4.55932e-17	4.34758e-17	4.83887e-17	3.71042e-17	70.16	76.27					491.2	2.5	6.4					53.99	19.86	54.22					1.05575e+06	5.03623e+06	4.14777e+06
	FALSE	High	[R].RSTSSFSCLSR.[H]	1xPropionamide [C8]	0.0363389	0.00403781	2	2	4	47132620; 181402	47132620 [35-45]; 181402 [35-45]		1	1301.63	0.121	0.068	0.1	0.098	0.138	0.103	0.144168	0.00723685	0.12639	0.0887034	0.256154	0.0856327	86	100.24	76.71	76.74	53.49	52.94	350.6	46.3	32.9	35.1	35	45.3	33.6	88.65	36.1	63.78		26.34	7.54		69213.1	609922	534227
	FALSE	High	[K].KKYEDEINKR.[T]		0.0498775	0.00474081	3	9	1	47132620; 181402; 109148552	47132620 [266-275]; 181402 [272-281]; 109148552 [288-297]		3	1322.71	0.01	0.01	0.01	0.01	0.01	0.01	4.31803e-17	4.42105e-17	4.55932e-17	4.34758e-17	4.83887e-17	3.71042e-17							500							86.34							17515.8	104778	42782.3
	FALSE	High	[RK].EQIKTLNNK.[F]		0.0534053	0.0049698	7	63	2	84040267; 47132620; 119703753; 5031839; 181402; 109148552; 119395754	84040267 [165-173]; 47132620 [180-188]; 119703753 [165-173]; 5031839 [165-173]; 181402 [186-194]; 109148552 [200-208]; 119395754 [170-178]		1	1087.61	0.075	0.01	0.032	0.029	0.033	0.01	0.0942416	2.10389e-06	0.00963017	0.00602916	0.0159519	3.71042e-17	60.41	60.41	81.54	60.41	110.09		436.3	32.7	4.4	14.1	12.4	22.9		172.69			42.75		71.08		62565.2	227938	320806
	FALSE	High	[R].GFSSGSAVVSGGSRR.[S]		0.0596905	0.00596279	2	2	2	47132620; 181402	47132620 [21-35]; 181402 [21-35]		1	1410.71	0.657	0.353	4.316	0.545	0.098	0.059	0.731956	0.255683	0.322132	0.617297	0.0992785	0.0147789	15.7	33.83	143.08	40.98	67.28	113.81	73	46.3	25.8	315.1	39.8	36.2	34.1	9.03	14.76	33.42	101.41	35.75	185.36	112.7		41375.8
FALSE	High	Master Protein	181402	epidermal cytokeratin 2 [Homo sapiens]	0	808.52	93	71	1897	1	645	65.8	8	56437	71	cell death;cell organization and biogenesis;cell proliferation;cellular component movement;metabolic process	cytoskeleton;cytosol;membrane;nucleus	protein binding;structural molecule activity	Pf00038, Pf12128, Pf13166	3849	KRT2	12					0	0.703	0.649	0.363	0.541	0.357	0.523	0.69986	0.577847	0.201908	0.436925	0.200821	0.403775	58.5	102.45	52.37	79.87	80.46	69.47	156.3	106.9	105.8	53.2
	Checked	Confidence	Annotated Sequence	Modifications	Qvality PEP	Qvality q-value	# Protein Groups	# Proteins	# PSMs	Master Protein Accessions	Positions in Master Proteins	Modifications in Master Proteins	# Missed Cleavages	Theo. MH+ [Da]	Abundance Ratio: (IgAN-I) / (Kidney transplant)	Abundance Ratio: (IgAN-II) / (Kidney transplant)	Abundance Ratio: (IgAVN-I) / (Kidney transplant)	Abundance Ratio: (IgAVN-II) / (Kidney transplant)	Abundance Ratio: (IgAVN-III) / (Kidney transplant)	Abundance Ratio: (IgAVN-IV) / (Kidney transplant)	Abundance Ratio Adj. P-Value: (IgAN-I) / (Kidney transplant)	Abundance Ratio Adj. P-Value: (IgAN-II) / (Kidney transplant)	Abundance Ratio Adj. P-Value: (IgAVN-I) / (Kidney transplant)	Abundance Ratio Adj. P-Value: (IgAVN-II) / (Kidney transplant)	Abundance Ratio Adj. P-Value: (IgAVN-III) / (Kidney transplant)	Abundance Ratio Adj. P-Value: (IgAVN-IV) / (Kidney transplant)	Abundance Ratio Variability [%]: (IgAN-I) / (Kidney transplant)	Abundance Ratio Variability [%]: (IgAN-II) / (Kidney transplant)	Abundance Ratio Variability [%]: (IgAVN-I) / (Kidney transplant)	Abundance Ratio Variability [%]: (IgAVN-II) / (Kidney transplant)	Abundance Ratio Variability [%]: (IgAVN-III) / (Kidney transplant)	Abundance Ratio Variability [%]: (IgAVN-IV) / (Kidney transplant)	Abundances (Grouped): Kidney transplant	Abundances (Grouped): IgAN-I	Abundances (Grouped): IgAN-II	Abundances (Grouped): IgAVN-I	Abundances (Grouped): IgAVN-II	Abundances (Grouped): IgAVN-III	Abundances (Grouped): IgAVN-IV	Abundances (Grouped) CV [%]: Kidney transplant	Abundances (Grouped) CV [%]: IgAN-I	Abundances (Grouped) CV [%]: IgAN-II	Abundances (Grouped) CV [%]: IgAVN-I	Abundances (Grouped) CV [%]: IgAVN-II	Abundances (Grouped) CV [%]: IgAVN-III	Abundances (Grouped) CV [%]: IgAVN-IV	Abundances (Normalized): F25: Sample, 2, Kidney transplant	Abundances (Normalized): F26: Sample, 3, Kidney transplant	Abundances (Normalized): F27: Sample, 4, Kidney transplant
	FALSE	High	[R].MSGDLSSNVTVSVTSSTISSNVASK.[A]		1.10677e-09	0.000270553	2	2	10	47132620; 181402	47132620 [491-515]; 181402 [497-521]		0	2458.2	0.01	0.204	0.05	0.083	0.084	0.04	4.31803e-17	0.388975	0.253803	0.457076	0.514779	0.146892		57.65	115.54	94.34	73.43	120.78	388.5		79.1	12.8	19.6	37.4	13.4	55.49			113.5	81.52	44.58	119.19	632561	3.75434e+06	2.32817e+06
	FALSE	High	[R].MSGDLSSNVTVSVTSSTISSNVASK.[A]	1xOxidation [M1]	1.15975e-10	0.000270553	2	2	32	47132620; 181402	47132620 [491-515]; 181402 [497-521]		0	2474.19	0.409	0.817	0.287	0.42	0.429	0.414	0.904661	0.973252	0.917835	0.993597	0.992352	0.970028	93.48	86.67	84.82	77.47	93.6	77	161.1	78.9	131.7	49.5	78.8	67	74	67.77	51.61	75.34	57.79	41.58	44.18	61.26	2.47567e+06	1.21277e+07	8.23314e+06
	FALSE	High	[R].NKLNDLEEALQQAK.[E]		2.82529e-09	0.000270553	2	2	19	47132620; 181402	47132620 [440-453]; 181402 [446-459]		1	1613.85	0.485	0.926	0.302	0.439	0.296	0.819	0.948427	0.943393	0.924419	0.998531	0.935921	0.906625	73.25	73.17	94.34	87.07	94.67	60.01	133.5	85.1	155.8	56	69.6	38.1	119.6	93.53	58.49	72.68	66.95	68.85	68.34	27.51	4.65577e+06	2.06201e+07	3.26007e+06
	FALSE	High	[R].NLDLDSIIAEVK.[A]		2.79174e-06	0.000270553	6	42	38	84040267; 47132620; 119703753; 5031839; 181402; 119395754	84040267 [327-338]; 47132620 [342-353]; 119703753 [327-338]; 5031839 [327-338]; 181402 [348-359]; 119395754 [332-343]		0	1329.73	0.212	0.354	0.2	0.165	0.231	0.22	0.65337	0.761614	0.822081	0.760971	0.883357	0.810859	86.35	86.85	87.09	79.77	89.65	82.89	283.9	51.1	83.8	41.5	39.7	53.6	50.6	58.27	73.97	60.14	47.02	58.89	54.97	28.63	1.33656e+07	7.8721e+07	5.93479e+07
	FALSE	High	[R].NKLNDLEEALQQAKEDLAR.[L]		7.64104e-16	0.000270553	2	2	16	47132620; 181402	47132620 [440-458]; 181402 [446-464]		2	2198.14	0.882	0.585	0.285	1.146	0.289	0.315	0.935692	0.947732	0.915688	0.779563	0.929433	0.921023	62.18	87.28	105.52	60.62	104.2	99.8	112	103.1	99.9	45.3	139.7	75.2	61.5	92.35	28.26	77.23	92.18	18.68	75.42	93.47	887989	5.44359e+06	3.97294e+06
	FALSE	High	[R].NLDLDSIIAEVKAQYEEIAQR.[S]		9.18757e-14	0.000270553	5	25	23	84040267; 47132620; 119703753; 5031839; 181402	84040267 [327-347]; 47132620 [342-362]; 119703753 [327-347]; 5031839 [327-347]; 181402 [348-368]		1	2418.25	0.068	0.032	0.01	0.254	0.266	0.01	0.12142	0.00193116	4.55932e-17	0.906525	0.914473	3.71042e-17	136.76	217.38		89.54	131.29		365.6	27	14.4		93	93.4		166.42	68.27	124.03					199477	3.82181e+06	2.38281e+06
	FALSE	High	[K].NVQDAIADAEQR.[G]		1.57543e-06	0.000270553	2	2	43	47132620; 181402	47132620 [419-430]; 181402 [425-436]		0	1329.64	0.445	0.729	0.334	0.359	0.297	0.375	0.933261	0.999025	0.950758	0.970314	0.936926	0.951987	80.81	99.18	77.86	80.05	84.48	95.53	164.3	84	116.3	68.8	66.5	60	67.6	68.02	36.56	77.7	40.97	43.83	45.14	24.77	3.54568e+06	2.00016e+07	1.47278e+07
	FALSE	High	[K].NVQDAIADAEQRGEHALK.[D]		8.43344e-08	0.000270553	2	2	27	47132620; 181402	47132620 [419-436]; 181402 [425-442]		1	1964.98	0.209	0.351	0.163	0.195	0.174	0.198	0.645401	0.755805	0.753763	0.824335	0.797524	0.777121	68.98	83.58	68.09	72.93	75.11	78.49	256.6	62.1	94.2	34.1	53	41.6	45.1	57.17	46.51	67.6	55.8	57.95	51.37	76.23	772319	3.62042e+06	2.64921e+06
	FALSE	High	[K].NVQDAIADAEQRGEHALKDAR.[N]		2.3303e-11	0.000270553	2	2	22	47132620; 181402	47132620 [419-439]; 181402 [425-445]		2	2307.14	0.132	0.221	0.135	0.132	0.172	0.072	0.391789	0.445411	0.676915	0.673779	0.792378	0.333794	79.55	93.73	82.21	104.51	84.31	105.27	339.1	39.2	51.1	38.3	32.3	57.3	19.4	45.82	108.02	79.41	78.86	78.92	69.76	105.13	836410	3.513e+06	2.3435e+06
	FALSE	High	[K].IEISELNRVIQR.[L]		0.000443673	0.000270553	3	12	4	47132620; 181402; 375314777	47132620 [394-405]; 181402 [400-411]; 375314777 [397-408]		1	1469.84	0.645	1.602	0.881	0.01	0.924	0.01	0.915405	0.822659	0.987943	4.34758e-17	0.998437	3.71042e-17	100.7	94.56	101.69		104.77		122.4	79	196.2	102.5		109		93.96	16.21	31.74	81.51		81.53				525384
	FALSE	High	[K].KYEDEINKR.[T]		8.67147e-07	0.000270553	3	9	57	47132620; 181402; 109148552	47132620 [267-275]; 181402 [273-281]; 109148552 [289-297]		2	1194.61	0.068	0.026	0.078	0.082	0.099	0.149	0.119155	0.000738794	0.443254	0.45397	0.584826	0.651818	91.03	93.32	95.59	89.39	83.11	75.27	404.9	30	11.5	27.6	26	41.1	68.9	70.19	49.64	63	37.5	43.82	54.89	47.68	2.57523e+06	1.43044e+07	2.11112e+07
	FALSE	High	[K].LALDVEIATYR.[K]		2.76869e-06	0.000270553	7	51	29	84040267; 47132620; 119703753; 5031839; 181402; 109148552; 119395754	84040267 [456-466]; 47132620 [471-481]; 119703753 [456-466]; 5031839 [456-466]; 181402 [477-487]; 109148552 [493-503]; 119395754 [461-471]		0	1263.69	0.352	0.481	0.229	0.309	0.219	0.459	0.856992	0.894601	0.859305	0.938096	0.869711	0.990908	83.02	67.62	65.61	68.07	72.81	52.34	205.4	72.4	107.2	44.3	70.6	37	89.2	41.4	94.73	68.74	62.39	52.01	58.75	33.93	1.00409e+07	3.38876e+07	2.10127e+07
	FALSE	High	[K].LALDVEIATYRK.[L]		7.87741e-10	0.000270553	7	51	26	84040267; 47132620; 119703753; 5031839; 181402; 109148552; 119395754	84040267 [456-467]; 47132620 [471-482]; 119703753 [456-467]; 5031839 [456-467]; 181402 [477-488]; 109148552 [493-504]; 119395754 [461-472]		1	1391.79	0.05	0.082	0.072	0.072	0.069	0.071	0.059622	0.0504143	0.407776	0.395546	0.422521	0.327286	81.59	74.57	72.21	101.11	85.46	68.98	410.2	18.3	31.2	20.3	20	25.2	25.7	44.58	163.53	65.98	51.7	74.1	64.53	38.69	2.25645e+06	6.80215e+06	6.72383e+06
	FALSE	High	[K].LNDLEEALQQAK.[E]		6.14646e-07	0.000270553	2	2	29	47132620; 181402	47132620 [442-453]; 181402 [448-459]		0	1371.71	0.497	0.724	0.392	0.411	0.346	0.852	0.95591	0.999242	0.969901	0.989329	0.962572	0.896698	76.22	105.49	74.78	73.39	72.81	71.7	173.9	72.8	126.2	62.4	64.8	64.3	101.6	70.44	43.99	96.3	53.65	37.08	47.25	14.52	1.42069e+06	9.25717e+06	4.39231e+06
	FALSE	High	[K].LNDLEEALQQAKEDLAR.[L]		5.08721e-12	0.000270553	2	2	17	47132620; 181402	47132620 [442-458]; 181402 [448-464]		1	1956	0.257	0.434	0.196	0.205	0.182	0.232	0.742851	0.859557	0.817863	0.837753	0.804976	0.824065	100.51	87.26	83.76	96.03	82.99	72.34	188.9	71.9	110.1	45	84.1	41.4	58	75.02	71.57	49.81	56.53	56.05	63.76	32.39	280020	1.28981e+06	1.18392e+06
	FALSE	High	[R].LQGEIAHVK.[K]		0.000342926	0.000270553	2	2	47	47132620; 181402	47132620 [406-414]; 181402 [412-420]		0	994.568	0.218	0.323	0.232	0.265	0.174	0.297	0.664549	0.703973	0.863282	0.91022	0.797041	0.904956	87.64	77.43	82.36	82.74	85.27	66.05	219.8	57.1	86.7	60.2	76.2	56.9	70.8	67	43.74	50.66	54.4	48.49	55.03	23.55	2.39664e+06	1.14817e+07	7.03864e+06
	FALSE	High	[R].LQGEIAHVKK.[Q]		2.89674e-05	0.000270553	2	2	13	47132620; 181402	47132620 [406-415]; 181402 [412-421]		1	1122.66	0.062	0.05	0.051	0.048	0.074	0.094	0.0988246	0.010352	0.259512	0.231481	0.458385	0.448781	81.19	90.66	92.93	72.67	91.45	77.71	412.8	23	22.8	18.3	23.2	29	34.2	60.68	50.3	64.35	53.65	56.41	63.18	17.09	559741	3.45819e+06	3.22887e+06
	FALSE	High	[R].LLRDYQELMNVK.[L]	1xOxidation [M9]	3.89867e-05	0.000270553	3	14	17	47132620; 181402; 109148552	47132620 [459-470]; 181402 [465-476]; 109148552 [481-492]		1	1537.8	0.255	0.607	0.535	0.256	0.479	0.171	0.69927	0.961087	0.986863	0.782868	0.942734	0.58381	122.45	74.5	93.58	79.01	94.83	73.41	235.2	29	112.5	81.2	42	79.9	36	52.76	147.98	43.17	71	57.32	74.3	28.8	185039	762427	567998
	FALSE	High	[K].VDLLNQEIEFLK.[V]		1.01513e-06	0.000270553	2	2	32	47132620; 181402	47132620 [303-314]; 181402 [309-320]		0	1460.8	0.338	0.753	0.314	0.256	0.251	0.329	0.845279	0.9919	0.933212	0.908475	0.906249	0.93051	94.99	94.52	82.78	93.48	93.14	93.14	150.6	82.4	132.5	66.6	67.9	40.8	68.1	81.22	40.22	58.5	51.93	51.91	57.85	31.19	7.36875e+06	5.24337e+07	3.56305e+07
	FALSE	High	[K].VDPEIQNVKAQER.[E]		0.000654962	0.000270553	2	2	4	47132620; 181402	47132620 [167-179]; 181402 [173-185]		1	1525.8	0.01	0.23	0.354	0.275	0.282	0.369	4.31803e-17	0.116432	0.57569	0.319147	0.458227	0.521346		47.14	87.96	51.83	98.93	37.68	257.8		72.9	92.3	77	79.6	95.2	23.96		39.04	106.29	45.95	119.04	8.02	113781	87951.9	128953
	FALSE	High	[K].TLNNKFASFIDKVR.[F]		1.05742e-09	0.000270553	7	60	4	47132620; 119703753; 5031839; 181402; 109148552; 12803727; 119395754	47132620 [184-197]; 119703753 [169-182]; 5031839 [169-182]; 181402 [190-203]; 109148552 [204-217]; 12803727 [97-110]; 119395754 [174-187]		2	1652.91	0.096	0.081	0.16	0.036	0.116	0.01	0.235806	0.0484053	0.744305	0.145864	0.653355	3.71042e-17	139.43	119.62	124.46	139.46	139.03		353.1	34	35.1	65.2	12.6	41.3		162.17	13.15	74.61	72.1		88		42151.3	710464	1.61822e+06
	FALSE	High	[R].TSQNSELNNMQDLVEDYK.[K]		4.0911e-10	0.000270553	2	2	4	47132620; 181402	47132620 [248-265]; 181402 [254-271]		0	2127.95	0.167	0.245	0.01	0.164	0.01	0.132	0.201152	0.218164	4.55932e-17	0.164175	4.83887e-17	0.12499	70.45	95.45		70.49		65.82	335.7	53	59.2		52.2		46.6	63.42	27.94	79.14		27.98		24.66		291876	390868
	FALSE	High	[R].TSQNSELNNMQDLVEDYK.[K]	1xOxidation [M10]	5.40133e-10	0.000270553	2	2	14	47132620; 181402	47132620 [248-265]; 181402 [254-271]		0	2143.94	1.468	1.757	1.131	0.999	1.089	1.641	0.851523	0.766744	0.963414	0.991356	0.971192	0.892125	99.7	124.2	108.82	112.71	97	93.31	69.9	105.7	143.1	108.9	72.3	67.2	95	85.7	23.22	84.67	47.27	26.92	45.22	35.85		343037	334476
	FALSE	High	[R].TSQNSELNNMQDLVEDYKK.[K]		3.70512e-14	0.000270553	2	2	19	47132620; 181402	47132620 [248-266]; 181402 [254-272]		1	2256.04	0.133	0.242	0.148	0.243	0.309	0.155	0.395634	0.506366	0.714919	0.898875	0.939516	0.672382	85.85	96.38	121.03	81.8	91.82	107.3	293.3	39.1	53.2	43.1	71.3	92.3	38.1	64.68	29.95	75.5	102.61	55.5	77.61	101.09	2.58864e+06	1.61404e+07	8.93179e+06
	FALSE	High	[R].TSQNSELNNMQDLVEDYKK.[K]	1xOxidation [M10]	4.18158e-11	0.000270553	2	2	59	47132620; 181402	47132620 [248-266]; 181402 [254-272]		1	2272.04	0.94	0.999	0.75	0.731	0.956	0.769	0.918116	0.925104	0.944493	0.913812	0.886795	0.921023	89.06	98.32	86.8	78.07	95.95	91.82	116.3	109.4	108	88.8	77.5	94.4	75.9	72.44	51.08	76.25	38.12	46.1	44.23	22.7	2.62497e+06	1.20334e+07	7.91313e+06
	FALSE	High	[R].TSQNSELNNMQDLVEDYKKK.[Y]	1xOxidation [M10]	1.67652e-06	0.000270553	2	2	1	47132620; 181402	47132620 [248-267]; 181402 [254-273]		2	2400.13	0.466	0.639	0.316	0.746	0.944	0.476	0.712526	0.807583	0.462879	0.910468	0.977295	0.564997	65.38	89.69	21.08	0	63.53	62.25	157.9	73.5	101	50	117.7	111.3	60.2		63.54	73.2	19.9		29.26	29.76		127071
	FALSE	High	[KR-].YEDEINKR.[T]		4.95046e-05	0.000270553	11	77	27	84040267; 47132620; 113414871; 119703753; 5031839; 181402; 109148552; 386854; 31074631; 375314777; 119395754	84040267 [253-260]; 47132620 [268-275]; 113414871 [254-261]; 119703753 [253-260]; 5031839 [253-260]; 181402 [274-281]; 109148552 [290-297]; 386854 [119-126]; 31074631 [254-261]; 375314777 [271-278]; 119395754 [258-265]		1	1066.52	0.104	0.115	0.084	0.095	0.104	0.124	0.271292	0.122757	0.47163	0.523602	0.610225	0.575557	88.67	115.19	90.36	85.61	93.3	60.72	383.1	33.1	26.6	30.9	26.3	33.5	41.8	62.3	46.56	72.26	50.19	72.45	74.36	16.04	828694	2.5839e+06	3.93758e+06
	FALSE	High	[K].YEELQVTVGR.[H]		0.000185801	0.000270553	2	2	29	47132620; 181402	47132620 [375-384]; 181402 [381-390]		0	1193.62	0.65	0.999	0.59	0.538	0.543	0.62	0.997569	0.925104	0.976938	0.972971	0.986364	0.963095	94.28	97.2	82.44	81.17	80.85	84.8	120.8	96.4	130.7	78.4	73.7	69.6	81.3	66.32	30.16	81.31	51.8	38.08	50.9	27.13	4.39754e+06	2.38477e+07	2.03696e+07
	FALSE	High	[K].WELLQQMNVGTRPINLEPIFQGYIDSLK.[R]	1xOxidation [M7]	3.77842e-13	0.000270553	2	2	19	47132620; 181402	47132620 [210-237]; 181402 [216-243]		0	3318.72	1.649	2.47	0.54	0.01	0.482	0.01	0.847008	0.536444	0.893372	4.34758e-17	0.87385	3.71042e-17	15.45	84.49	0		0		88.4	145.7	218.3	47.7		50			52.91	63.28
	FALSE	High	[K].WELLQQMNVGTRPINLEPIFQGYIDSLKR.[Y]		1.7966e-12	0.000270553	2	2	11	47132620; 181402	47132620 [210-238]; 181402 [216-244]		1	3458.83	0.01	0.01	0.01	0.01	0.01	0.01	4.31803e-17	4.42105e-17	4.55932e-17	4.34758e-17	4.83887e-17	3.71042e-17							500							45.57							370714	1.75659e+06	969275
	FALSE	High	[K].WELLQQMNVGTRPINLEPIFQGYIDSLKR.[Y]	1xOxidation [M7]	1.00882e-15	0.000270553	2	2	36	47132620; 181402	47132620 [210-238]; 181402 [216-244]		1	3474.82	0.433	0.749	0.207	0.424	0.233	0.445	0.922601	0.993073	0.830603	0.994195	0.885699	0.986745	101.66	79.09	88.57	78.74	101.17	99.34	157.8	79.3	154.9	23.9	84.1	41.9	87.7	61.96	79.69	55.54	72.07	59.94	74.35	69.49	1.04147e+06	7.37852e+06	5.57622e+06
	FALSE	High	[K].TLNNKFASFIDK.[V-]		7.06445e-06	0.000270553	8	64	1	84040267; 47132620; 119703753; 5031839; 181402; 109148552; 12803727; 119395754	84040267 [169-180]; 47132620 [184-195]; 119703753 [169-180]; 5031839 [169-180]; 181402 [190-201]; 109148552 [204-215]; 12803727 [97-108]; 119395754 [174-185]		1	1397.74	0.01	0.01	0.01	0.01	0.01	0.01	4.31803e-17	4.42105e-17	4.55932e-17	4.34758e-17	4.83887e-17	3.71042e-17							500							145.04								107188	150358
	FALSE	High	[K].VLYDAEISQIHQSVTDTNVILSMDNSR.[N]	1xOxidation [M23]	7.19362e-14	0.000270553	2	2	28	47132620; 181402	47132620 [315-341]; 181402 [321-347]		0	3064.49	0.653	1.057	0.27	0.47	0.382	0.305	0.996089	0.906427	0.90558	0.993597	0.975643	0.911452	82.63	75.28	86.83	68.09	83.84	104.55	136.9	100.1	156.6	37.7	68.8	59.1	63	58.41	57.03	72.15	87.66	49.26	65.48	83.61	2.83852e+06	1.31607e+07	6.91507e+06
	FALSE	High	[K].VLYDAEISQIHQSVTDTNVILSMDNSR.[N]		5.98703e-13	0.000270553	2	2	5	47132620; 181402	47132620 [315-341]; 181402 [321-347]		0	3048.49	0.01	0.01	0.01	0.01	0.01	0.01	4.31803e-17	4.42105e-17	4.55932e-17	4.34758e-17	4.83887e-17	3.71042e-17							500							78.03							904386	8.31242e+06	5.90755e+06
	FALSE	High	[R].SKEEAEALYHSK.[Y]		6.80543e-09	0.000270553	2	2	77	47132620; 181402	47132620 [363-374]; 181402 [369-380]		1	1391.68	0.179	0.2	0.15	0.144	0.13	0.136	0.559628	0.378082	0.719303	0.706199	0.693742	0.613987	73.25	83.86	61.08	68.48	69.56	57.88	269.2	70.7	73.6	42.3	44.2	35.5	40.9	70.83	34.8	50.53	63.16	39.07	54.03	15.18	1.67028e+06	8.43802e+06	5.48929e+06
	FALSE	High	[R].SKEEAEALYHSKYEELQVTVGR.[H]		9.18757e-14	0.000270553	2	2	28	47132620; 181402	47132620 [363-384]; 181402 [369-390]		2	2566.28	0.251	0.485	0.558	0.276	0.541	0.192	0.731956	0.895439	0.986863	0.921729	0.986364	0.764869	100.81	93.49	105.33	77.94	101.04	84.82	181	52.3	77.2	123.6	65.8	133.5	35.7	67.04	76.38	73.74	77.3	57.57	73.84	73.81	1.15487e+06	6.81676e+06	6.24642e+06
	FALSE	High	[R].TAAENDFVTLK.[K]		8.58309e-06	0.000270553	2	2	32	47132620; 181402	47132620 [276-286]; 181402 [282-292]		0	1208.62	0.74	0.957	0.539	0.543	0.452	0.918	0.972402	0.933513	0.989097	0.972971	0.998437	0.877994	85.03	101.31	91.06	85.57	73.38	80.51	115.2	102.7	117.5	76.3	88.3	56.5	112.2	72.8	27.86	72.28	82.46	38.44	46.14	62.48	1.93367e+06	9.56824e+06	1.04146e+07
	FALSE	High	[R].TAAENDFVTLKK.[D]		4.21943e-08	0.000270553	2	2	34	47132620; 181402	47132620 [276-287]; 181402 [282-293]		1	1336.71	0.518	0.606	0.446	0.392	0.353	0.43	0.965982	0.959739	0.987378	0.981033	0.964225	0.979523	77.04	85.88	58.42	71.64	75.31	73.52	158.6	87.6	99.1	79.5	75.2	58.8	83.5	62.48	49.19	66.17	44.38	43.62	49.47	28.4	7.87704e+06	3.77086e+07	2.407e+07
	FALSE	High	[K].SISISVAGGGGGFGAAGGFGGR.[G]		6.71646e-12	0.000270553	2	2	29	47132620; 181402	47132620 [71-92]; 181402 [71-92]		0	1838.91	0.41	0.699	0.429	0.379	0.403	0.528	0.904661	0.9919	0.981215	0.976183	0.981745	0.992933	65.05	72.21	66.56	64.04	70.38	44.42	167.1	75.8	120	65.5	71.5	61.8	69.3	45.61	45.78	73.71	60.43	46.97	60.33	31.91	8.00399e+06	2.7334e+07	1.38728e+07
	FALSE	High	[R].SLVGLGGTKSISISVAGGGGGFGAAGGFGGR.[G]		2.82003e-11	0.000270553	2	2	10	47132620; 181402	47132620 [62-92]; 181402 [62-92]		1	2651.39	100	100	100	100	100	100	4.31803e-17	4.42105e-17	4.55932e-17	4.34758e-17	4.83887e-17	3.71042e-17								144.6	176.1	130.8	48.5	112.3	69.7		86.49	42.08	102.89	60.96	108.44	65.58
	FALSE	High	[R].FLEQQNQVLQTK.[W]		6.96065e-07	0.000270553	5	17	44	47132620; 113414871; 181402; 31074631; 375314777	47132620 [198-209]; 113414871 [184-195]; 181402 [204-215]; 31074631 [184-195]; 375314777 [201-212]		0	1475.79	0.591	1.232	0.499	0.367	0.466	0.413	0.986946	0.854554	0.99952	0.972971	0.999534	0.970028	82.49	101.47	82.18	84.88	91	78.64	138	81.9	155	74.6	50.6	62.9	55.8	82.91	58.32	85.54	43.36	97.35	80.24	22.65	4.03886e+07	7.86016e+07	2.55988e+08
	FALSE	High	[R].GGGGGGFRGFSSGSAVVSGGSR.[R]		5.69506e-06	0.000270553	2	2	2	47132620; 181402	47132620 [13-34]; 181402 [13-34]		1	1899.91	1.909	1.593	8.519	0.01	8.762	0.01	0.821063	0.86932	0.101079	4.34758e-17	0.0755701	3.71042e-17	21.43	6.48	0		0		38.4	73.3	61.2	327.1		328.3			68.82	6.17
	FALSE	High	[R].GGGFGGGSGFGGGSGFGGGSGFSGGGFGGGGFGGGR.[F]		2.25103e-17	0.000270553	1	1	28	181402	181402 [93-128]		0	2831.19	0.703	0.649	0.363	0.541	0.357	0.523	0.982579	0.974162	0.95956	0.972971	0.968023	0.99357	58.5	102.45	52.37	79.87	80.46	69.47	156.3	106.9	105.8	53.2	77.8	55.8	80.1	46.35	71.97	86.99	46.44	81.2	92.71	18.7	701081	1.80105e+06	1.24007e+06
	FALSE	High	[R].GFSSGSAVVSGGSR.[R]		1.57543e-06	0.000270553	2	2	51	47132620; 181402	47132620 [21-34]; 181402 [21-34]		0	1254.61	0.546	0.8	0.553	0.54	0.682	0.769	0.975003	0.980811	0.986863	0.972971	0.951165	0.921023	74.56	78.25	65.63	70.8	71.09	51.62	164.1	83.2	102.3	82.2	68.1	81.7	85.7	57.78	44.14	66.27	48.57	38.7	51.33	24.87	5.0629e+06	2.28987e+07	1.3626e+07
	FALSE	High	[R].GGSSSGGGYGSGGGGSSSVK.[G]		1.06459e-05	0.000270553	2	2	5	47132620; 181402	47132620 [604-623]; 181402 [610-629]		0	1588.68	0.01	0.01	0.01	0.01	0.01	0.01	4.31803e-17	4.42105e-17	4.55932e-17	4.34758e-17	4.83887e-17	3.71042e-17							500							90.54							137278	912288	1.56933e+06
	FALSE	High	[K].GGSISGGGYGSGGGK.[H]		6.32748e-07	0.000270553	2	2	60	47132620; 181402	47132620 [581-595]; 181402 [587-601]		0	1197.55	0.128	0.087	0.112	0.088	0.152	0.077	0.376716	0.0586828	0.598451	0.488023	0.746846	0.362047	81.73	100.73	98.42	89.29	75.51	95.98	342.5	46.8	40	40	30.7	56.9	45.2	82.14	48.14	58.48	60.4	42.62	59.46	52.22	923349	4.82594e+06	8.35218e+06
	FALSE	High	[R].GGSGGGGSISGGGYGSGGGSGGR.[Y]		7.56063e-14	0.000270553	2	2	53	47132620; 181402	47132620 [550-572]; 181402 [556-578]		0	1741.75	0.381	0.63	0.259	0.183	0.234	0.109	0.881486	0.967701	0.890204	0.796028	0.888613	0.548333	87.47	92.25	103.27	67.7	88.47	71.3	177.3	81.9	142.8	59.5	38.4	43.1	31.8	95.07	51.14	67.18	91.62	83.19	76.06	64.16	471765	1.07746e+06	2.59113e+06
	FALSE	High	[K].DVDNAYMIK.[V]	1xOxidation [M7]	0.000554817	0.000270553	2	2	34	47132620; 181402	47132620 [288-296]; 181402 [294-302]		0	1084.5	0.918	1.174	0.77	0.761	0.772	0.933	0.923854	0.869538	0.935791	0.90976	0.932321	0.870666	79.71	96.02	83.43	79.47	73.07	60.28	108.7	99.8	124	83.5	84	86.7	88.7	70.71	25.4	79.37	46.92	40.06	46.76	29.54	2.84958e+06	1.38584e+07	1.04526e+07
	FALSE	High	[K].DVDNAYMIKVELQSK.[V]		5.4275e-07	0.000270553	2	2	3	47132620; 181402	47132620 [288-302]; 181402 [294-308]		1	1752.88	0.01	0.01	0.01	0.01	0.01	0.01	4.31803e-17	4.42105e-17	4.55932e-17	4.34758e-17	4.83887e-17	3.71042e-17							500							80.53							214596	2.24066e+06	1.20075e+06
	FALSE	High	[K].DVDNAYMIKVELQSK.[V]	1xOxidation [M7]	1.60562e-08	0.000270553	2	2	23	47132620; 181402	47132620 [288-302]; 181402 [294-308]		1	1768.88	0.419	0.52	0.411	0.279	0.402	0.293	0.91179	0.919818	0.975987	0.921729	0.981745	0.901101	93.71	78.09	94.26	79.12	89.84	74.83	173.9	72.9	98.5	89.3	65.4	98.3	42.5	68.65	89.42	52.32	79.71	54.73	69.69	70.16	1.43095e+06	7.00407e+06	6.39064e+06
	FALSE	High	[RK].EQIKTLNNKFASFIDKVR.[F]		0.000114064	0.000270553	6	55	1	47132620; 119703753; 5031839; 181402; 109148552; 119395754	47132620 [180-197]; 119703753 [165-182]; 5031839 [165-182]; 181402 [186-203]; 109148552 [200-217]; 119395754 [170-187]		3	2151.19	0.01	0.01	0.01	0.01	0.01	0.01	4.31803e-17	4.42105e-17	4.55932e-17	4.34758e-17	4.83887e-17	3.71042e-17							500							93.56									168891
	FALSE	High	[K].EIKIEISELNR.[V]		0.000162128	0.000270553	2	2	29	47132620; 181402	47132620 [391-401]; 181402 [397-407]		1	1343.75	0.264	0.354	0.166	0.195	0.175	0.248	0.752115	0.760847	0.757068	0.824742	0.798768	0.847598	80.86	88.34	76.24	73.51	75.4	70.45	244.6	64.5	89.6	40.5	60.8	42.4	56.3	64.12	47.42	61.6	46.8	47.65	48.36	41.81	2.53344e+06	1.26494e+07	9.50778e+06
	FALSE	High	[K].FASFIDKVR.[F]		2.92076e-05	0.000270553	11	87	34	28173564; 47132620; 113414871; 119703753; 5031839; 181402; 109148552; 27764565; 12803727; 31074631; 119395754	28173564 [143-151]; 47132620 [189-197]; 113414871 [175-183]; 119703753 [174-182]; 5031839 [174-182]; 181402 [195-203]; 109148552 [209-217]; 27764565 [151-159]; 12803727 [102-110]; 31074631 [175-183]; 119395754 [179-187]		1	1082.6	0.218	0.258	0.171	0.178	0.182	0.189	0.664549	0.555058	0.765802	0.793747	0.810124	0.759117	105.27	101.82	93.43	90.97	94.78	87.82	285.8	53.2	71.2	40.1	49.8	49.7	45.5	73.91	97.55	59.8	56.87	54.62	55.95	41.97	5.27465e+06	2.27505e+07	3.19853e+07
	FALSE	High	[R].FGGFGGPGGVGGLGGPGGFGPGGYPGGIHEVSVNQSLLQPLNVK.[V]		3.61407e-14	0.000270553	2	2	32	47132620; 181402	47132620 [123-166]; 181402 [129-172]		0	4092.07	0.53	1.057	0.284	0.322	0.268	0.279	0.970435	0.906427	0.915591	0.946205	0.914478	0.890593	116.54	94.49	96.89	97.42	80.81	82.61	148.2	84.6	162.4	51.2	53.5	43.9	52.7	78.9	37.65	63.56	59.56	43.13	51.86	54.9	884181	1.07728e+07	8.92008e+06
	FALSE	High	[K].KDVDNAYMIKVELQSK.[V]	1xOxidation [M8]	3.77842e-13	0.000270553	2	2	15	47132620; 181402	47132620 [287-302]; 181402 [293-308]		2	1896.97	0.375	0.551	0.441	0.338	0.387	0.308	0.836314	0.933513	0.914489	0.872618	0.91152	0.794043	85.99	92.19	75.33	82.04	77.82	63.16	154.3	100.2	95.7	71.4	78.3	76.2	51.5	65.13	90.38	72.51	60.86	56.48	56.31	58.95	183548	715980	686371
	FALSE	High	[K].KDVDNAYMIK.[V]		5.35278e-05	0.000270553	2	2	4	47132620; 181402	47132620 [287-296]; 181402 [293-302]		1	1196.6	0.01	0.01	0.01	0.01	0.01	0.01	4.31803e-17	4.42105e-17	4.55932e-17	4.34758e-17	4.83887e-17	3.71042e-17							500							60.69							51239.5	263136	139706
	FALSE	High	[K].KDVDNAYMIK.[V]	1xOxidation [M8]	0.000244369	0.000270553	2	2	16	47132620; 181402	47132620 [287-296]; 181402 [293-302]		1	1212.59	0.506	0.727	0.353	0.466	0.343	0.488	0.962152	0.999796	0.958254	0.993953	0.962572	0.999367	88.47	95.8	85.58	78.88	84.43	70.73	157.7	98.3	103.2	61.2	79.6	66	75.1	76.34	38.03	87.17	58.26	46.04	50.75	42.74	260328	1.4737e+06	792240
	FALSE	High	[R].GSSSGGGYSSGSSSYGSGGR.[Q]		1.596e-10	0.000270553	2	2	54	47132620; 181402	47132620 [525-544]; 181402 [531-550]		0	1740.71	0.223	0.3	0.348	0.221	0.314	0.223	0.674717	0.660012	0.957052	0.87038	0.94149	0.814296	66.61	79.07	96.63	73.29	82.79	78.53	229.4	54.8	81.4	79.8	54.6	80.4	75	100.26	33.41	77.03	71.48	44.67	65.66	49.02	366799	1.08064e+06	3.17135e+06
	FALSE	High	[K].AAFGGSGGRGSSSGGGYSSGSSSYGSGGR.[Q]		1.38137e-07	0.000270553	2	2	1	47132620; 181402	47132620 [516-544]; 181402 [522-550]		1	2501.07	100	100	100			100	4.31803e-17	4.42105e-17	4.55932e-17			3.71042e-17								131.6	103.7	264.6			262.5		103.82	38.17
	FALSE	High	[R].HGDSLKEIKIEISELNR.[V]		1.27053e-10	0.000270553	2	2	5	47132620; 181402	47132620 [385-401]; 181402 [391-407]		2	1981.07	0.138	0.163	0.616	0.082	0.463	0.01	0.302176	0.187273	0.958254	0.101639	0.905626	3.71042e-17	30.68	49.35	106.31	30.68	109.45		281.5	38.7	42.2	114.6	23	110.3		68.2		13.38	56.7		84.68		66138	564591	477726
	FALSE	High	[R].HGGGGGGFGGGGFGSR.[S]		1.58101e-09	0.000270553	2	2	58	47132620; 181402	47132620 [46-61]; 181402 [46-61]		0	1320.58	0.517	0.499	0.475	0.417	0.42	0.353	0.965574	0.906427	0.994222	0.992959	0.986507	0.942437	55.9	82.02	77.45	67.29	76.2	67.82	174.7	90.2	83.9	85.4	65.9	76.5	57.5	74.99	31.31	70.56	58.8	40.39	53.39	46.25	2.24384e+06	1.31139e+07	4.51326e+06
	FALSE	High	[R].KLLEGEECR.[LM-I]	1xPropionamide [C8]	6.30853e-05	0.000270553	8	51	8	84040267; 28173564; 47132620; 119703753; 5031839; 181402; 27764565; 119395754	84040267 [467-475]; 28173564 [436-444]; 47132620 [482-490]; 119703753 [467-475]; 5031839 [467-475]; 181402 [488-496]; 27764565 [458-466]; 119395754 [472-480]		1	1147.58	0.142	0.161	0.093	0.171	0.066	0.303	0.428063	0.256697	0.519674	0.77661	0.406534	0.908929	104.97	73.15	80.89	87.37	92.45	79.26	281.4	63.6	64.8	33.2	57	21.5	83.7	49.84	89.69	68.26	89.06	72.03	77.79	9.25	814844	3.13353e+06	3.04263e+06
	FALSE	High	[K].EEAEALYHSK.[Y]		0.00331684	0.000526665	2	2	1	47132620; 181402	47132620 [365-374]; 181402 [371-380]		0	1176.55	0.28	0.318	0.195	0.205	0.186	0.168	0.1835	0.193775	0.181365	0.0975073	0.199903	0.059731	73.13	78.3	91.4	80.4	91.2	86.93	221.4	76.1	70.3	61.3	70.9	39.7	49.4	110.99	33.74	63.68	67.56	34.71	60.58	10.89	18704.5	62214.4	173027
	FALSE	High	[R].YLDGLTAER.[T]		0.00144124	0.000526665	2	2	67	47132620; 181402	47132620 [239-247]; 181402 [245-253]		0	1037.53	0.681	1.032	0.595	0.623	0.489	0.871	0.985641	0.915324	0.975987	0.944021	0.998437	0.89219	66.18	84.02	73.87	64.28	67.36	74.88	111.3	100.9	119.5	84	84.4	61.4	109.3	54.24	45.47	79.39	61.35	38.57	45.15	42.99	7.3758e+06	2.69287e+07	1.86237e+07
	FALSE	High	[R].YGSGGGSKGGSISGGGYGSGGGK.[H]		0.00166681	0.000526665	2	2	1	47132620; 181402	47132620 [573-595]; 181402 [579-601]		1	1890.86	0.667	0.01	0.99	0.01	0.894	0.01	0.744735	4.42105e-17	0.952176	4.34758e-17	0.939319	3.71042e-17	78.62		101.74		107.46		197.9	107.9		194.2		197.9		91.52	32.48		103.2		106.93		11943.2	12747	37381.8
	FALSE	High	[R].DYQELMNVK.[L]	1xOxidation [M6]	0.00223932	0.000526665	3	14	51	47132620; 181402; 109148552	47132620 [462-470]; 181402 [468-476]; 109148552 [484-492]		0	1155.54	0.805	0.96	0.611	0.632	0.472	0.936	0.95591	0.933513	0.974174	0.941399	0.999774	0.869486	68.89	92	73.78	70.6	78.15	66.86	113.4	104.3	108.8	75.4	98	65.9	117.6	58.53	44.12	80.58	66	36.48	38.17	37.14	2.44183e+06	9.14634e+06	6.95194e+06
	FALSE	High	[R].DYQELMNVK.[L]		0.00183651	0.000526665	3	14	15	47132620; 181402; 109148552	47132620 [462-470]; 181402 [468-476]; 109148552 [484-492]		0	1139.54	0.049	0.06	0.044	0.058	0.039	0.081	0.0575459	0.018708	0.216547	0.302262	0.211034	0.385234	70.18	95.37	78.18	90.76	89	77.84	417.9	21.5	24.1	16.1	20.4	13.1	30.5	55.17	33.33	78.24	49.02	75.48	68.51	52.93	1.2192e+06	6.75432e+06	5.80525e+06
	FALSE	High	[K].VDPEIQNVK.[A]		0.00235415	0.000526665	2	2	28	47132620; 181402	47132620 [167-175]; 181402 [173-181]		0	1041.56	0.574	0.964	0.534	0.486	0.658	0.613	0.983549	0.933513	0.989097	0.987322	0.962426	0.963672	70.69	98.54	71.82	76.25	66.91	66.96	178	91	103.7	68.1	59.1	71.6	73.5	52.04	31.04	68.18	47.53	31.18	45.62	21.89	3.90414e+06	1.6101e+07	1.24427e+07
	FALSE	High	[KR].AQYEEIAQR.[S]		0.000916744	0.000526665	5	36	56	84040267; 47132620; 119703753; 5031839; 181402	84040267 [339-347]; 47132620 [354-362]; 119703753 [339-347]; 5031839 [339-347]; 181402 [360-368]		0	1107.54	0.789	0.685	0.655	0.484	0.557	0.653	0.962152	0.990862	0.960573	0.988343	0.98194	0.951987	97.84	95.05	87.02	89.31	83.28	90.72	132.1	104.2	91.2	97.1	75.3	78.4	99	79.6	90.26	73.67	36.62	45.9	46.88	19.38	4.74468e+06	2.63453e+07	1.05946e+07
	FALSE	High	[R].SLVGLGGTK.[S]		0.00674186	0.000526665	2	2	31	47132620; 181402	47132620 [62-70]; 181402 [62-70]		0	831.493	0.524	0.686	0.566	0.431	0.443	0.38	0.969434	0.990862	0.982834	0.996209	0.995826	0.953926	51.17	82.44	44.61	61.9	67.23	55.9	141.8	81.2	113.3	86.7	77	74.8	69.7	52.72	38.31	70.08	48.12	42.02	52.93	28.69	1.32484e+07	3.88366e+07	3.07197e+07
	FALSE	High	[K].VRFLEQQNQVLQTK.[W]		0.00328257	0.000526665	5	17	1	47132620; 113414871; 181402; 31074631; 375314777	47132620 [196-209]; 113414871 [182-195]; 181402 [202-215]; 31074631 [182-195]; 375314777 [199-212]		1	1730.95	3.334	3.088	0.648	0.01	0.742	0.01	0.486927	0.454125	0.817863	4.34758e-17	0.879308	3.71042e-17	34.4	34.4	27.92		24.68		62	206.6	191.3	40.1		42.9		101.59							33425	27129.7	157675
	FALSE	High	[R].STSSFSCLSR.[H]	1xPropionamide [C7]	0.000867232	0.000526665	2	2	28	47132620; 181402	47132620 [36-45]; 181402 [36-45]		0	1145.53	0.274	0.399	0.191	0.28	0.168	0.611	0.770109	0.820264	0.807501	0.921935	0.786935	0.963672	112.13	119.46	109.21	102.89	105.95	97.76	221.6	85.1	88.5	31.1	73.7	39.2	117.9	83.43	71.33	96.48	89.13	56.78	60.33	27.41	984950	7.71307e+06	8.49197e+06
	FALSE	High	[KR].LLEGEECR.[LM-I]	1xPropionamide [C7]	0.00326561	0.000526665	9	58	34	84040267; 21755908; 28173564; 47132620; 119703753; 5031839; 181402; 27764565; 119395754	84040267 [468-475]; 21755908 [416-423]; 28173564 [437-444]; 47132620 [483-490]; 119703753 [468-475]; 5031839 [468-475]; 181402 [489-496]; 27764565 [459-466]; 119395754 [473-480]		0	1019.48	0.156	0.173	0.075	0.139	0.072	0.198	0.47857	0.295142	0.423841	0.692925	0.441968	0.777121	118.65	98.92	100.64	81.17	88.71	47.56	315.4	48.6	61.2	24.9	49.9	23	63.8	55.46	111.07	93.77	93.52	58.3	69.89	14.83	970733	4.8599e+06	3.88854e+06
	FALSE	High	[K].KDVDNAYMIKVELQSK.[V]		0.00402188	0.000526665	2	2	1	47132620; 181402	47132620 [287-302]; 181402 [293-308]		2	1880.98	0.01	1.558	0.01	0.01	0.01	0.01	4.31803e-17	0.878708	4.55932e-17	4.34758e-17	4.83887e-17	3.71042e-17		104.8					195.4		304.6					86.11							24081.7	160885	189878
	FALSE	High	[R].HGDSLKEIK.[I]		0.000732932	0.000526665	2	2	2	47132620; 181402	47132620 [385-393]; 181402 [391-399]		1	1026.56	0.041	0.01	0.01	0.01	0.01	0.01	0.00725855	1.50278e-06	4.55932e-17	4.34758e-17	4.83887e-17	3.71042e-17	80.47	48.27					479.8	15.4	4.8					60.85	54.08	17.27					9594.57	321166	266417
	FALSE	High	[R].LLRDYQELMNVK.[L]		0.0091486	0.000819305	3	14	1	47132620; 181402; 109148552	47132620 [459-470]; 181402 [465-476]; 109148552 [481-492]		1	1521.81	0.01	0.01	0.134	0.01	0.128	0.01	4.31803e-17	4.42105e-17	0.685525	4.34758e-17	0.669056	3.71042e-17			81.39		81.86		441			59		56.8		78.76			41.93		42.69		216233	1.21239e+06	588545
	FALSE	High	[K].IEISELNR.[VM]		0.0106704	0.000819305	4	13	35	47132620; 181402; 386854; 375314777	47132620 [394-401]; 181402 [400-407]; 386854 [245-252]; 375314777 [397-404]		0	973.531	0.71	1.446	0.459	0.456	0.449	0.484	0.982536	0.779636	0.989097	0.997407	0.997425	0.997253	72.68	99.24	69.15	84.37	84.49	76.34	133.1	82.8	162.1	65.7	56.2	56.2	62.5	58.32	45.16	79.68	49.09	94.11	89.8	26.75	3.29438e+07	6.58457e+07	1.17434e+08
	FALSE	High	[K].DVDNAYMIK.[V]		0.0140505	0.00137447	2	2	4	47132620; 181402	47132620 [288-296]; 181402 [294-302]		0	1068.5	0.01	0.014	0.01	0.01	0.01	0.01	4.31803e-17	3.33797e-05	4.55932e-17	4.34758e-17	4.83887e-17	3.71042e-17	70.16	76.27					491.2	2.5	6.4					53.99	19.86	54.22					1.05575e+06	5.03623e+06	4.14777e+06
	FALSE	High	[R].RSTSSFSCLSR.[H]	1xPropionamide [C8]	0.0363389	0.00403781	2	2	4	47132620; 181402	47132620 [35-45]; 181402 [35-45]		1	1301.63	0.121	0.068	0.1	0.098	0.138	0.103	0.144168	0.00723685	0.12639	0.0887034	0.256154	0.0856327	86	100.24	76.71	76.74	53.49	52.94	350.6	46.3	32.9	35.1	35	45.3	33.6	88.65	36.1	63.78		26.34	7.54		69213.1	609922	534227
	FALSE	High	[K].KKYEDEINKR.[T]		0.0498775	0.00474081	3	9	1	47132620; 181402; 109148552	47132620 [266-275]; 181402 [272-281]; 109148552 [288-297]		3	1322.71	0.01	0.01	0.01	0.01	0.01	0.01	4.31803e-17	4.42105e-17	4.55932e-17	4.34758e-17	4.83887e-17	3.71042e-17							500							86.34							17515.8	104778	42782.3
	FALSE	High	[RK].EQIKTLNNK.[F]		0.0534053	0.0049698	7	63	2	84040267; 47132620; 119703753; 5031839; 181402; 109148552; 119395754	84040267 [165-173]; 47132620 [180-188]; 119703753 [165-173]; 5031839 [165-173]; 181402 [186-194]; 109148552 [200-208]; 119395754 [170-178]		1	1087.61	0.075	0.01	0.032	0.029	0.033	0.01	0.0942416	2.10389e-06	0.00963017	0.00602916	0.0159519	3.71042e-17	60.41	60.41	81.54	60.41	110.09		436.3	32.7	4.4	14.1	12.4	22.9		172.69			42.75		71.08		62565.2	227938	320806
	FALSE	High	[R].GFSSGSAVVSGGSRR.[S]		0.0596905	0.00596279	2	2	2	47132620; 181402	47132620 [21-35]; 181402 [21-35]		1	1410.71	0.657	0.353	4.316	0.545	0.098	0.059	0.731956	0.255683	0.322132	0.617297	0.0992785	0.0147789	15.7	33.83	143.08	40.98	67.28	113.81	73	46.3	25.8	315.1	39.8	36.2	34.1	9.03	14.76	33.42	101.41	35.75	185.36	112.7		41375.8
FALSE	High	Master Protein	119581085	keratin 10 (epidermolytic hyperkeratosis; keratosis palmaris et plantaris), isoform CRA_b [Homo sapiens]	0	715.708	65	56	1557	18	624	63.3	5.21	52240	56	cell death;cell differentiation;metabolic process	cytoplasm;cytoskeleton;cytosol;membrane;nucleus	structural molecule activity	Pf00038, Pf04111	3858	KRT10	17					0	0.42	0.447	0.3	0.266	0.293	0.384	0.357066	0.288337	0.124229	0.0836148	0.127273	0.221417	98.35	101.34	103.38	104.08	111.49	92.21	192.4	80.1	89.3	81.6
	Checked	Confidence	Annotated Sequence	Modifications	Qvality PEP	Qvality q-value	# Protein Groups	# Proteins	# PSMs	Master Protein Accessions	Positions in Master Proteins	Modifications in Master Proteins	# Missed Cleavages	Theo. MH+ [Da]	Abundance Ratio: (IgAN-I) / (Kidney transplant)	Abundance Ratio: (IgAN-II) / (Kidney transplant)	Abundance Ratio: (IgAVN-I) / (Kidney transplant)	Abundance Ratio: (IgAVN-II) / (Kidney transplant)	Abundance Ratio: (IgAVN-III) / (Kidney transplant)	Abundance Ratio: (IgAVN-IV) / (Kidney transplant)	Abundance Ratio Adj. P-Value: (IgAN-I) / (Kidney transplant)	Abundance Ratio Adj. P-Value: (IgAN-II) / (Kidney transplant)	Abundance Ratio Adj. P-Value: (IgAVN-I) / (Kidney transplant)	Abundance Ratio Adj. P-Value: (IgAVN-II) / (Kidney transplant)	Abundance Ratio Adj. P-Value: (IgAVN-III) / (Kidney transplant)	Abundance Ratio Adj. P-Value: (IgAVN-IV) / (Kidney transplant)	Abundance Ratio Variability [%]: (IgAN-I) / (Kidney transplant)	Abundance Ratio Variability [%]: (IgAN-II) / (Kidney transplant)	Abundance Ratio Variability [%]: (IgAVN-I) / (Kidney transplant)	Abundance Ratio Variability [%]: (IgAVN-II) / (Kidney transplant)	Abundance Ratio Variability [%]: (IgAVN-III) / (Kidney transplant)	Abundance Ratio Variability [%]: (IgAVN-IV) / (Kidney transplant)	Abundances (Grouped): Kidney transplant	Abundances (Grouped): IgAN-I	Abundances (Grouped): IgAN-II	Abundances (Grouped): IgAVN-I	Abundances (Grouped): IgAVN-II	Abundances (Grouped): IgAVN-III	Abundances (Grouped): IgAVN-IV	Abundances (Grouped) CV [%]: Kidney transplant	Abundances (Grouped) CV [%]: IgAN-I	Abundances (Grouped) CV [%]: IgAN-II	Abundances (Grouped) CV [%]: IgAVN-I	Abundances (Grouped) CV [%]: IgAVN-II	Abundances (Grouped) CV [%]: IgAVN-III	Abundances (Grouped) CV [%]: IgAVN-IV	Abundances (Normalized): F25: Sample, 2, Kidney transplant	Abundances (Normalized): F26: Sample, 3, Kidney transplant	Abundances (Normalized): F27: Sample, 4, Kidney transplant
	FALSE	High	[K].NHEEEMKDLR.[N]		1.49492e-05	0.000270553	1	8	7	119581085	119581085 [286-295]		1	1300.6	0.01	0.01	0.01	0.01	0.01	0.01	4.31803e-17	4.42105e-17	4.55932e-17	4.34758e-17	4.83887e-17	3.71042e-17		63.1	63.1		53.97		496.2		2.5	1.3		1.2		48.56					50.91		1.26136e+06	3.7304e+06	4.53038e+06
	FALSE	High	[K].NHEEEMKDLR.[N]	1xOxidation [M6]	0.000479604	0.000270553	1	8	28	119581085	119581085 [286-295]		1	1316.59	0.135	0.037	0.047	0.062	0.038	0.044	0.401715	0.00318186	0.235758	0.333264	0.198543	0.172484	52.03	127.97	78.69	81.28	83.75	85.67	383.5	45.9	11.9	24.7	33.9	24	29.5	60.29	65.24	120.1	53.65	47.6	50.7	55.17	4.24851e+06	1.09975e+07	7.88636e+06
	FALSE	High	[R].ISSSKGSLGGGFSSGGFSGGSFSR.[G]		1.28643e-10	0.000270553	2	7	7	119581085; 623409	119581085 [36-59]; 623409 [29-52]		1	2210.05	0.971	0.632	0.379	0.01	0.264	0.32	0.972402	0.901871	0.783518	4.34758e-17	0.624592	0.502886	85.89	78.89	128.2		102.68	71.34	140.4	215.7	88.7	55.2		29.7	55.4	70.4	108.37	77.76	129.83		134.48	50.91	112877		409024
	FALSE	High	[K].QSLEASLAETEGR.[Y]	1xGln->pyro-Glu [N-Term]	1.87692e-05	0.000270553	2	10	23	119581085; 623409	119581085 [387-399]; 623409 [380-392]		0	1373.65	0.255	0.399	0.212	0.219	0.198	0.373	0.738276	0.820264	0.835021	0.86955	0.837536	0.951987	60.19	60.74	71.89	54.04	66.63	69.1	249.4	62.9	87.1	46.3	54.2	57.4	63.4	32.09	80.19	67.39	97.62	94.72	100.08	81.02	918506	2.1543e+06	1.56743e+06
	FALSE	High	[K].QSLEASLAETEGR.[Y]		5.14268e-07	0.000270553	2	10	29	119581085; 623409	119581085 [387-399]; 623409 [380-392]		0	1390.68	0.873	0.961	0.63	0.592	0.523	0.797	0.93615	0.933513	0.969475	0.954768	0.992352	0.913163	81.7	91.94	82.42	90.29	78.91	73.85	110.3	112.8	129.6	82.5	64.8	61.7	79.2	61.14	82.8	69.96	83.55	101.93	95.11	82.5	4.64908e+06	1.52027e+07	2.36026e+07
	FALSE	High	[K].NQILNLTTDNANILLQIDNAR.[L]		3.02947e-12	0.000270553	2	9	37	119581085; 623409	119581085 [208-228]; 623409 [201-221]		0	2367.26	0.373	0.505	0.213	0.228	0.194	0.377	0.875665	0.910976	0.835021	0.876026	0.8334	0.952683	94.85	95.85	91.14	99.5	85.41	73.94	205.1	85.7	120.2	44.5	44.5	36	59.1	63.78	51.88	68.9	77.15	77.96	75.67	54.73	1.94162e+06	1.20055e+07	1.05192e+07
	FALSE	High	[R].NVSTGDVNVEMNAAPGVDLTQLLNNMR.[SN]	2xOxidation [M11; M26]	5.82657e-11	0.000270553	2	8	31	119581085; 623409	119581085 [296-322]; 623409 [289-315]		0	2904.38	1.143	1.76	0.796	0.772	0.785	0.531	0.856062	0.659361	0.928526	0.908033	0.927389	0.99186	84.08	71.15	67.41	80.77	88.3	79.33	86.7	112.3	152.6	74.3	74.1	67.5	48	49.19	71.13	80.64	68.94	69.83	66.25	58.5	3.74205e+06	1.34366e+07	1.33604e+07
	FALSE	High	[R].NVSTGDVNVEMNAAPGVDLTQLLNNMR.[SN]		1.04121e-10	0.000270553	2	8	5	119581085; 623409	119581085 [296-322]; 623409 [289-315]		0	2872.39	0.01	0.01	0.01	0.01	0.01	0.01	4.31803e-17	4.42105e-17	4.55932e-17	4.34758e-17	4.83887e-17	3.71042e-17							500							23.08								9.06892e+06	1.13922e+07
	FALSE	High	[R].NVQALEIELQSQLALK.[Q]		7.58884e-10	0.000270553	2	9	33	119581085; 623409	119581085 [371-386]; 623409 [364-379]		0	1797.01	0.37	0.372	0.192	0.18	0.12	0.243	0.871458	0.787553	0.810354	0.796028	0.661988	0.837624	103.15	87.66	94.64	115.95	72.7	97.49	213.2	92.1	96.1	56.1	42.4	34.7	41.5	62.4	79.41	54.42	68.78	104.23	92.36	68.79	7.68772e+06	3.13223e+07	2.82302e+07
	FALSE	High	[R].NVQALEIELQSQLALKQSLEASLAETEGR.[Y]		2.8923e-15	0.000270553	2	9	9	119581085; 623409	119581085 [371-399]; 623409 [364-392]		1	3168.67
	FALSE	High	[R].NVSTGDVNVEMNAAPGVDLTQLLNNMR.[SN]	1xOxidation [M]	5.64696e-09	0.000270553	2	8	26	119581085; 623409	119581085 [296-322]; 623409 [289-315]		0	2888.39	0.01	0.01	0.022	0.01	0.01	0.028	4.31803e-17	7.03267e-06	0.0663071	4.34758e-17	4.83887e-17	0.0808657	83.7	115.47	100.75	106.09	109.5	50.3	479.2	4.5	3.7	10.1	2.5	3.5	18.1	46.07	124.9	147.46	85.1	107.15	114.6	39.15	3.67269e+06	1.34475e+07	1.39778e+07
	FALSE	High	[R].LENEIQTYR.[SG]		0.000298383	0.000270553	2	10	27	119581085; 623409	119581085 [442-450]; 623409 [435-443]		0	1165.58	0.484	0.602	0.39	0.347	0.312	0.681	0.948427	0.95817	0.969901	0.964967	0.940037	0.944994	82.87	93.98	80.94	82.51	84.54	70.4	183.4	80.9	97.7	74.4	63.6	65.5	83.7	55.06	92.45	80.98	80.31	88.41	86.09	70.19	8.39363e+06	2.9332e+07	2.80622e+07
	FALSE	High	[R].LAADDFRLKYENEVALR.[Q]		6.81783e-07	0.000270553	2	9	5	119581085; 623409	119581085 [229-245]; 623409 [222-238]		2	2023.06	0.01	4.473	0.944	0.01	0.973	0.01	4.31803e-17	0.202252	0.993418	4.34758e-17	0.977295	3.71042e-17		99.04	121.08		120.46		79.3		354.8	65.9		66.3		100.17			123.95		124.03				323475
	FALSE	High	[R].LASYLDKVR.[A]		2.34644e-05	0.000270553	6	36	49	119581085; 12803709; 623409; 194382264; 4557701; 24430192	119581085 [157-165]; 12803709 [126-134]; 623409 [150-158]; 194382264 [96-104]; 4557701 [95-103]; 24430192 [128-136]		1	1064.61	0.293	0.334	0.362	0.251	0.285	0.244	0.798633	0.724093	0.95956	0.902154	0.926386	0.840662	74.88	81.77	64.5	77.06	85.2	81.49	240.5	58.8	67.3	80.4	53	57.3	62.8	47.32	127.05	76.95	30.92	72.94	57.39	25.7	1.57613e+07	4.77678e+07	4.33747e+07
	FALSE	High	[K].IRLENEIQTYR.[SG]		0.000150799	0.000270553	2	10	31	119581085; 623409	119581085 [440-450]; 623409 [433-443]		1	1434.77	0.525	0.581	0.314	0.364	0.28	0.42	0.969765	0.946576	0.93316	0.972971	0.922081	0.970948	78.46	78.66	77.06	83.25	75.58	65.32	178.8	93.9	103.9	58.4	65	52.8	77.7	52.8	95.2	73.19	55.61	77.38	86.11	33.03	1.11294e+07	3.5129e+07	3.45528e+07
	FALSE	High	[R].LKYENEVALR.[Q]		6.80586e-06	0.000270553	2	9	29	119581085; 623409	119581085 [236-245]; 623409 [229-238]		1	1234.68	0.607	0.764	0.443	0.51	0.358	0.556	0.993354	0.991738	0.986863	0.979178	0.968023	0.985174	90.5	91.05	67.67	74.56	79.94	68.37	152.5	92.6	104.2	72.4	78.3	61.5	84.6	47.2	113.88	76.88	60.57	78.64	80.42	40.17	3.08808e+07	8.29576e+07	6.55524e+07
	FALSE	High	[R].QSVEADINGLR.[RK]		7.96797e-05	0.000270553	3	24	29	119581085; 623409; 131412225	119581085 [246-256]; 623409 [239-249]; 131412225 [202-212]		0	1201.62	0.68	0.826	0.653	0.542	0.543	0.865	0.985641	0.971162	0.961616	0.972971	0.986364	0.893779	88.83	97.7	87.23	89.54	83.36	82.74	140	89.4	114.1	93.2	63.3	68.9	86.8	65.78	53.48	85.23	66.09	74.53	68.32	66.61	2.0342e+06	8.54545e+06	1.15175e+07
	FALSE	High	[R].QSVEADINGLRR.[V]	1xGln->pyro-Glu [N-Term]	0.000579164	0.000270553	3	18	11	119581085; 623409; 131412225	119581085 [246-257]; 623409 [239-250]; 131412225 [202-213]		1	1340.69	0.413	0.664	0.254	0.338	0.267	0.503	0.908415	0.982569	0.890204	0.959187	0.914478	0.999367	75.38	90.37	79.69	73.9	77.25	75.3	172.4	71.1	113	75.9	67.6	68.8	85.4	50.95	86.01	71.29	71.23	71.51	67.55	64.3	2.60607e+06	7.63716e+06	8.01075e+06
	FALSE	High	[R].VLDELTLTKADLEMQIESLTEELAYLK.[K]	1xOxidation [M14]	2.35845e-07	0.000270553	1	7	1	119581085	119581085 [258-284]		1	3124.62
	FALSE	High	[R].VLDELTLTKADLEMQIESLTEELAYLKK.[N]		1.19169e-12	0.000270553	1	7	5	119581085	119581085 [258-285]		2	3236.72	0.01	0.01	0.01	0.01	0.01	0.01	4.31803e-17	4.42105e-17	4.55932e-17	4.34758e-17	4.83887e-17	3.71042e-17							500							21.89								647479	565629
	FALSE	High	[R].VLDELTLTKADLEMQIESLTEELAYLKK.[N]	1xOxidation [M14]	4.93602e-11	0.000270553	1	7	14	119581085	119581085 [258-285]		2	3252.72	0.01	0.01	0.01	0.01	0.01	0.01	4.31803e-17	4.42105e-17	4.55932e-17	4.34758e-17	4.83887e-17	3.71042e-17							500							57.72								1.0318e+06	971800
	FALSE	High	[R].YCVQLSQIQAQISALEEQLQQIR.[A]	1xPropionamide [C2]	6.9639e-11	0.000270553	1	8	16	119581085	119581085 [400-422]		0	2760.43	0.32	0.01	0.01	0.01	0.01	0.01	0.831011	4.42105e-17	4.55932e-17	4.34758e-17	4.83887e-17	3.71042e-17	35.61						378.9	121.1						54.59							1.07075e+06	6.59685e+06	4.20207e+06
	FALSE	High	[K].YYKTIDDLKNQILNLTTDNANILLQIDNAR.[L]		1.59515e-06	0.000270553	2	9	3	119581085; 623409	119581085 [199-228]; 623409 [192-221]		2	3506.85	100	100	100	100	100	100	4.31803e-17	4.42105e-17	4.55932e-17	4.34758e-17	4.83887e-17	3.71042e-17								179.8	241.1	23.8	55.3	28.9	53.9		62.84	93.36	67.53	47.39	56.34
	FALSE	High	[K].VTMQNLNDRLASYLDKVR.[A]		1.25716e-08	0.000270553	4	15	5	119581085; 12803709; 623409; 24430192	119581085 [148-165]; 12803709 [117-134]; 623409 [141-158]; 24430192 [119-136]		2	2136.12	0.01	0.01	0.02	0.01	0.015	0.01	4.31803e-17	4.42105e-17	0.0521337	4.34758e-17	0.0379742	3.71042e-17			78.75		86.84		490.4			9.6		7.5		61								794999	2.11144e+06
	FALSE	High	[K].VTMQNLNDRLASYLDKVR.[A]	1xOxidation [M3]	1.15577e-07	0.000270553	4	15	8	119581085; 12803709; 623409; 24430192	119581085 [148-165]; 12803709 [117-134]; 623409 [141-158]; 24430192 [119-136]		2	2152.12	0.275	0.901	0.911	0.141	0.723	0.01	0.719779	0.96519	0.952176	0.38792	0.99987	3.71042e-17	66.35	112.63	68.75	113.98	84.35		127.4	49	130.6	164.5	28.5	110.2		73.61	55.07	98.84	55.41	109.2	77.88		263540	264510	401887
	FALSE	High	[K].VTMQNLNDRLASYLDK.[V]	1xOxidation [M3]	1.66958e-06	0.000270553	4	15	1	119581085; 12803709; 623409; 24430192	119581085 [148-163]; 12803709 [117-132]; 623409 [141-156]; 24430192 [119-134]		1	1896.95	100		100	100	100		4.31803e-17		4.55932e-17	4.34758e-17	4.83887e-17									177.1		138.6	184.4	232.6			86.64				18.51
	FALSE	High	[K-].VTMQNLNDR.[L]	1xOxidation [M3]	0.000591651	0.000270553	4	28	140	119581085; 12803709; 623409; 24430192	119581085 [148-156]; 12803709 [117-125]; 623409 [141-149]; 24430192 [119-127]		0	1106.53	0.174	0.127	0.223	0.229	0.314	0.417	0.544371	0.156162	0.849055	0.87824	0.94149	0.970028	100.12	78.98	79.09	95.42	77.26	25.78	283.6	47.1	43.3	74.9	51.1	68.6	87.2	61.86	95.86	39.6	39.7	75.45	74.53	6.54	4.0291e+06	1.34312e+07	2.33142e+07
	FALSE	High	[R].SGGGGGGGGCGGGGGVSSLR.[I]	1xPropionamide [C10]	1.00006e-11	0.000270553	1	6	18	119581085	119581085 [16-35]		0	1563.69	0.103	0.094	0.031	0.098	0.072	0.144	0.292591	0.116965	0.0728085	0.506849	0.322602	0.60251	135.18	106.14	86.92	55.86	85.23	40.23	391.4	27.2	36.3	11.2	33.9	25.7	56.1	38.53	211.72	102.91	110.45	53.03	75.62	62.85	205264	788530	731123
	FALSE	High	[R].SLLEGEGSSGGGGR.[G]		2.11467e-06	0.000270553	2	7	62	119581085; 623409	119581085 [451-464]; 623409 [444-457]		0	1262.6	0.655	0.939	0.517	0.434	0.519	0.524	0.995676	0.940118	0.993418	0.997938	0.993947	0.993357	67.17	88.47	65.91	69.09	79.75	51.42	165.1	85.4	102.5	77.7	69.3	68	77.7	38.78	105.8	79.39	58.91	82.89	77.49	5.54	6.02751e+06	1.31195e+07	1.5929e+07
	FALSE	High	[K].SKELTTEIDNNIEQISSYK.[S]		3.52623e-07	0.000270553	2	10	6	119581085; 623409	119581085 [344-362]; 623409 [337-355]		1	2212.1	0.021	0.026	0.01	0.013	0.029	0.014	0.00515723	0.000708014	4.55932e-17	0.0165278	0.133681	0.0169551	118.12	121.02	115.36	118.6	138.69	128.52	470	8.1	12.1	3.9	5.9	8.6	6.4	119.87	126.96	41.59	44.98	100.54	132.47	41.34	3.92611e+06	5.31673e+07	6.78226e+06
	FALSE	High	[K].SKELTTEIDNNIEQISSYKSEITELR.[R]		4.75861e-08	0.000270553	2	10	2	119581085; 623409	119581085 [344-369]; 623409 [337-362]		2	3040.53	1.874	0.01	0.824	0.01	0.46	0.01	0.776297	4.42105e-17	0.95956	4.34758e-17	0.732505	3.71042e-17	6.57		6.29		70.26		135.2	253.3		111.5		89.1		88.2									221407
	FALSE	High	[K].SKELTTEIDNNIEQISSYKSEITELRR.[N]		2.7249e-10	0.000270553	2	10	16	119581085; 623409	119581085 [344-370]; 623409 [337-363]		3	3196.63	0.362	0.915	0.255	0.119	0.274	0.1	0.826565	0.960704	0.75168	0.449166	0.804976	0.274478	134.52	68.17	85.64	98.13	86.24	60.73	182.4	71.9	180.5	43.5	21.8	43.9	21.4	30.72	165.01	72.47	144.53	110.09	143.98	45.09	302914
	FALSE	High	[R].RNVQALEIELQSQLALK.[Q]		5.9308e-12	0.000270553	2	9	25	119581085; 623409	119581085 [370-386]; 623409 [363-379]		1	1953.11	0.152	0.289	0.075	0.166	0.083	0.166	0.464904	0.635511	0.424623	0.764568	0.513617	0.702001	76.49	70.63	69.78	77.21	87.46	87.53	329.2	47.6	64.5	24.2	34.5	25.6	49.7	48.82	64.82	49.93	55.8	67.07	94.22	22.69	884631	3.22178e+06	2.78963e+06
	FALSE	High	[R].RVLDELTLTK.[A]		0.000137433	0.000270553	1	8	30	119581085	119581085 [257-266]		1	1187.7	0.934	1.239	0.55	0.76	0.512	0.956	0.920377	0.853075	0.986863	0.90976	0.994931	0.862742	89.9	84.84	79.38	85.21	76.53	69.96	109.4	102.2	129.5	75.7	83.1	67.3	103	56.68	82.32	68.08	64.5	80.78	86.1	39.35	1.68578e+06	4.89389e+06	6.39174e+06
	FALSE	High	[K].TIDDLKNQILNLTTDNANILLQIDNAR.[L]		4.54836e-12	0.000270553	2	9	35	119581085; 623409	119581085 [202-228]; 623409 [195-221]		1	3052.63	0.633	0.7	0.458	0.358	0.396	0.67	0.999941	0.9919	0.989097	0.970314	0.980004	0.946301	82.53	53.8	91.96	75.55	73.08	64.15	169	94.2	118.3	58.4	60	49	88.6	43.08	94.48	48.43	69.03	72.78	74.55	27.27	6.04947e+06	2.31115e+07	1.55088e+07
	FALSE	High	[R].SQYEQLAEQNR.[K]		1.11883e-05	0.000270553	1	8	40	119581085	119581085 [323-333]		0	1365.64	0.921	0.919	0.736	0.465	0.8	0.706	0.923854	0.943393	0.949758	0.993953	0.922559	0.940522	69.02	94.42	56.39	68.68	72.48	68.2	140.5	105.5	94.8	103.3	55.8	74.3	76.1	48.26	70.27	83.13	41.69	101.46	79.02	45.11	2.01041e+06	6.58414e+06	8.39389e+06
	FALSE	High	[R].SQYEQLAEQNRK.[D]		4.50888e-08	0.000270553	1	8	87	119581085	119581085 [323-334]		1	1493.73	0.251	0.322	0.328	0.227	0.298	0.222	0.731956	0.703088	0.944493	0.874522	0.937637	0.813351	66.83	78.36	74.06	82.04	88.75	53.67	256.5	63.1	69.9	63.4	47.1	52.5	46.7	45.15	74.4	68.48	56.43	86.8	68.01	28.93	1.29437e+07	4.57285e+07	3.38526e+07
	FALSE	High	[R].SQYEQLAEQNRKDAEAWFNEK.[S]		1.30888e-07	0.000270553	1	7	9	119581085	119581085 [323-343]		2	2584.21	0.312	0.38	0.553	0.025	0.287	0.01	0.821063	0.812642	0.99952	0.104452	0.914478	3.71042e-17	15.62	90.61	130.55	15.62	126.75		230.9	72	98.2	93.2	5.8	57.3		60.56		84.52	146.76		167.91		545704	182577	1.12892e+06
	FALSE	High	[R].SQYEQLAEQNRKDAEAWFNEKSK.[E]		3.84706e-07	0.000270553	1	7	2	119581085	119581085 [323-345]		3	2799.33	0.082	0.238	0.229	0.067	0.11	0.01	0.0288294	0.238494	0.446642	0.0175677	0.127263	3.71042e-17	66.65	102.32	136.56	66.65	138.87		270.5	22.2	95.5	93.7	18.1	23.4		106.82		68.75	130.8		154.79		194914		656174
	FALSE	High	[K].SSSSGSVGESSSKGPR.[SY]		6.25696e-05	0.000270553	2	12	2	119581085; 623409	119581085 [568-583]; 623409 [545-560]		1	1495.7	0.01	0.01	0.01	0.01	0.01	0.01	4.31803e-17	4.42105e-17	4.55932e-17	4.34758e-17	4.83887e-17	3.71042e-17							500							59.48							30084.2	15355.7	63383.5
	FALSE	High	[K].DAEAWFNEKSK.[E]		0.000346898	0.000270553	2	8	5	119581085; 623409	119581085 [335-345]; 623409 [328-338]		1	1324.62
	FALSE	High	[R].DYSKYYKTIDDLKNQILNLTTDNANILLQIDNAR.[L]		9.64121e-09	0.000270553	2	8	6	119581085; 623409	119581085 [195-228]; 623409 [188-221]		3	4000.07
	FALSE	High	[K].ELTTEIDNNIEQISSYKSEITELRR.[N]		2.58781e-12	0.000270553	2	10	12	119581085; 623409	119581085 [346-370]; 623409 [339-363]		2	2981.51	0.206	0.278	0.109	0.101	0.078	0.01	0.638259	0.605438	0.589506	0.550335	0.480555	3.71042e-17	68.91	71.84	121.24	70.01	104.75		323.1	37.5	71.6	35.3	32.5	28.7		52.15	79.66	47.26	129.98		125.31			1.52482e+06	1.66213e+06
	FALSE	High	[K].ELTTEIDNNIEQISSYK.[S]		8.1863e-11	0.000270553	2	10	32	119581085; 623409	119581085 [346-362]; 623409 [339-355]		0	1996.97	0.366	0.462	0.169	0.243	0.182	0.213	0.869275	0.88207	0.762954	0.898875	0.808854	0.799288	70.91	72.98	64.2	79.26	85.34	75.39	215.2	89.3	107.3	37.4	50.7	46.1	47.7	39.07	74.71	86.24	59.15	80.39	89.01	47.48	3.14546e+06	9.78587e+06	9.36005e+06
	FALSE	High	[R].AETECQNTEYQQLLDIKIR.[L]	1xPropionamide [C5]	0.000354967	0.000270553	1	9	1	119581085	119581085 [423-441]		1	2366.17	0.403	0.561	0.286	0.637	0.293	0.01	0.626303	0.720772	0.385608	0.880776	0.430726	3.71042e-17	100.41	100.41	94.89	85.69	81.77		173.2	69.7	97.2	49.6	110.3	65.4		78.97	5.8		31.58	39.59	48.55		94113.2		199028
	FALSE	High	[R].AETECQNTEYQQLLDIK.[I]	1xPropionamide [C5]	8.33273e-12	0.000270553	1	9	16	119581085	119581085 [423-439]		0	2096.98	0.334	0.242	0.207	0.102	0.11	0.268	0.84187	0.507653	0.830603	0.555505	0.630891	0.87827	56.45	57.4	92.85	76.1	87.39	99.06	258.5	86.5	68	59.5	27.6	23.2	63	46.29	48.89	40.15	103.6	65.06	73.24	100.37	605140	1.5623e+06	2.39201e+06
	FALSE	High	[K].ADLEMQIESLTEELAYLKK.[N]	1xOxidation [M5]	6.0119e-13	0.000270553	1	7	29	119581085	119581085 [267-285]		1	2240.14	0.374	0.454	0.25	0.228	0.269	0.334	0.877037	0.875059	0.888827	0.876041	0.914478	0.932598	69	53.86	48.46	69.91	78.14	69.49	215.9	83.8	97.9	54	48.4	55.3	59.2	45.58	60.07	45.93	36.5	67.67	54.02	13.96	3.54981e+06	1.46217e+07	8.70122e+06
	FALSE	High	[K].ADLEMQIESLTEELAYLK.[K]		1.18761e-09	0.000270553	1	7	5	119581085	119581085 [267-284]		0	2096.05	0.01	0.144	0.17	0.01	0.35	0.01	4.31803e-17	0.065106	0.351317	4.34758e-17	0.747639	3.71042e-17		10.67	10.67		49.18		380.5		54.9	64.6		106.7		46.71								280529	261691
	FALSE	High	[K].ADLEMQIESLTEELAYLK.[K]	1xOxidation [M5]	9.73262e-10	0.000270553	1	7	19	119581085	119581085 [267-284]		0	2112.04	1.024	0.59	0.025	1.123	0.05	0.119	0.962152	0.943393	0.00404915	0.916357	0.0480517	0.162714	73.82	62.19	56	82.63	145.02	217.99	154.6	123.6	91.2	3	127.6	7	21	31.92	75.78	69.82	40.04	84	165.42	130.67	219883	547039	471737
	FALSE	High	[K].ADLEMQIESLTEELAYLKK.[N]		1.1528e-12	0.000270553	1	7	5	119581085	119581085 [267-285]		1	2224.14	0.01	0.01	0.01	0.01	0.01	0.01	4.31803e-17	4.42105e-17	4.55932e-17	4.34758e-17	4.83887e-17	3.71042e-17							500							49.88							513776
	FALSE	High	[R].KDAEAWFNEK.[S]		2.42531e-05	0.000270553	2	11	30	119581085; 623409	119581085 [334-343]; 623409 [327-336]		1	1237.58	1.045	1.169	0.924	0.657	0.799	0.499	0.883117	0.872363	0.897758	0.936774	0.922559	0.999505	82.83	76.26	71.87	76.79	76.04	76.2	109.6	114.5	103.2	102.4	70.2	83.4	58.5	48.61	77.71	71.69	47.46	90.44	66.28	38.81	471166	1.33168e+06	1.39231e+06
	FALSE	High	[R].GSSGGGCFGGSSGGYGGLGGFGGGSFR.[G]	1xPropionamide [C7]	2.52528e-16	0.000270553	2	6	17	119581085; 623409	119581085 [60-86]; 623409 [53-79]		0	2357	0.316	0.377	0.274	0.348	0.234	0.51	0.826565	0.791931	0.908472	0.964967	0.885699	0.996825	67.4	79.73	62.95	45.44	78.78	79.65	200	77.2	71.3	61.7	89.7	52.5	96	44.65	69.36	67.14	51.99	28.98	49.37	14.09	1.02635e+06	3.54248e+06	3.58613e+06
	FALSE	High	[K].GSLGGGFSSGGFSGGSFSR.[G]		1.97413e-11	0.000270553	2	7	11	119581085; 623409	119581085 [41-59]; 623409 [34-52]		0	1707.77	0.526	0.792	0.573	0.439	0.606	0.464	0.969765	0.983318	0.979914	0.998353	0.971192	0.992933	69.87	86.35	65.85	65.58	70.51	56.01	170.2	66.8	134.8	68.2	60	61.8	71.9	42.1	97.67	74.29	55.6	58.85	55.98	40.97	1.09571e+07	2.64984e+07	3.17389e+07
	FALSE	High	[R].ALEESNYELEGK.[I]		1.74224e-05	0.000270553	2	8	44	119581085; 623409	119581085 [166-177]; 623409 [159-170]		0	1381.65	0.999	1.186	0.689	0.782	0.57	0.671	0.896901	0.868303	0.958254	0.902732	0.979485	0.946301	83.22	79.16	60.04	71.75	74.64	64.03	103.5	103.4	117.1	95	81	77.7	91.4	49.64	108.73	78.61	38.47	73.44	70.04	19.23	1.94339e+07	6.27725e+07	4.91604e+07
	FALSE	High	[R].ALEESNYELEGKIKEWYEK.[H]		1.61414e-09	0.000270553	1	7	11	119581085	119581085 [166-184]		2	2358.15	0.145	0.809	1.627	0.086	0.401	0.261	0.423357	0.973041	0.719303	0.382742	0.950466	0.777121	61.71	101.3	124.2	36.17	137.06	124.16	195.1	15	105.5	168.8	15.6	69.7	26.3	55.58	87.23	111.4	98.08	35.02	119.09	107.03			699558
	FALSE	High	[R].QSVEADINGLR.[RK]	1xGln->pyro-Glu [N-Term]	0.000855969	0.000526665	3	24	18	119581085; 623409; 131412225	119581085 [246-256]; 623409 [239-249]; 131412225 [202-212]		0	1184.59	0.338	0.662	0.269	0.268	0.234	0.499	0.844242	0.981463	0.903017	0.912442	0.885699	0.999505	70.37	82.8	81.52	78.22	82.5	83.95	241.3	57.7	91.6	57.6	51.9	56	92.2	51.85	53.1	69.37	77.03	73.67	75.48	63.77	323103	1.26675e+06	955972
	FALSE	High	[R].QSVEADINGLRR.[V]		0.000773063	0.000526665	3	18	24	119581085; 623409; 131412225	119581085 [246-257]; 623409 [239-250]; 131412225 [202-213]		1	1357.72	0.613	0.942	0.631	0.591	0.505	0.784	0.995896	0.93933	0.969475	0.954789	0.996913	0.919048	66.53	78.01	67.29	79.55	80.61	87.38	150.8	85.6	99.6	91.5	72.5	80.7	80.9	45.45	103.59	74.64	52.13	77.61	71.46	55.98	9.86002e+06	3.2527e+07	2.18388e+07
	FALSE	High	[K].YENEVALR.[Q]		0.00277943	0.000526665	2	9	33	119581085; 623409	119581085 [238-245]; 623409 [231-238]		0	993.5	0.604	0.77	0.459	0.518	0.488	0.777	0.99207	0.990862	0.989097	0.976183	0.998437	0.921023	97.26	90.24	78.31	86.56	80.36	65.94	184.7	76.7	102	67.2	69.4	69.9	94.7	57.54	117.84	74.2	60.07	99.15	104.52	45.91	1.05739e+06	3.33676e+06	4.75221e+06
	FALSE	High	[K].SEITELRR.[N]		0.000982024	0.000526665	2	10	39	119581085; 623409	119581085 [363-370]; 623409 [356-363]		1	1003.55	0.379	0.388	0.273	0.279	0.229	0.43	0.880308	0.806727	0.907217	0.921729	0.881094	0.979527	82.31	81.29	76.89	67.32	72.9	70.2	225.9	74.9	77.6	64.6	57	55.3	67	60.79	96.15	70.52	61.33	95.83	96.84	48.69	7.34934e+06	2.91772e+07	1.49774e+07
	FALSE	High	[R].VLDELTLTK.[A]		0.00143061	0.000526665	1	8	39	119581085	119581085 [258-266]		0	1031.6	0.563	0.673	0.334	0.437	0.327	0.553	0.982484	0.986655	0.950526	0.998089	0.950466	0.986343	84	76.54	77.26	72.61	74.27	62.13	158.6	89.3	116.4	66.3	69.4	57.4	88.1	46.01	87.55	68.57	61.53	76.19	78.7	40.77	2.15606e+07	5.87174e+07	6.4856e+07
	FALSE	High	[K-].VTMQNLNDR.[L]		0.00102504	0.000526665	4	28	25	119581085; 12803709; 623409; 24430192	119581085 [148-156]; 12803709 [117-125]; 623409 [141-149]; 24430192 [119-127]		0	1090.53	0.056	0.036	0.075	0.058	0.055	0.094	0.0780256	0.00307598	0.423535	0.306031	0.328236	0.448781	117.33	130.78	105.63	109.21	119.01	66.5	398.9	29	11.7	30	30.3	20.1	36.5	84.9	89.03	131.03	95.76	87.4	112.6	47.01	4.12646e+06	1.97781e+07	1.51396e+07
	FALSE	High	[KR].DAEAWFNEK.[S]		0.00347704	0.000526665	2	16	28	119581085; 623409	119581085 [335-343]; 623409 [328-336]		0	1109.49	0.259	0.478	0.32	0.205	0.298	0.206	0.743297	0.893491	0.936455	0.844665	0.937482	0.787087	93.17	90.64	77.86	86.23	83.4	75.71	229.9	59.5	104.3	60.7	45.6	53.8	39.1	59.36	80.49	75.53	72.18	65.46	69.47	42.14	1.13771e+07	4.81995e+07	6.31965e+07
	FALSE	High	[R].SAETSWDTNK.[T]		0.0142217	0.00137447	1	2	1	119581085	119581085 [584-593]		0	1138.5	0.01	0.01	1.363	0.01	0.01	1.461	4.31803e-17	4.42105e-17	0.993418	4.34758e-17	4.83887e-17	0.970028			49.23			72.61	211.6			288.4			296.9	44.56								11642.7
	FALSE	High	[KR].LAADDFR.[ATILV]		0.0226689	0.00163139	12	80	100	4504927; 119581085; 119581136; 14917115; 10337581; 12803709; 623409; 119581140; 131412225; 4557701; 12653819; 24430192	4504927 [173-179]; 119581085 [229-235]; 119581136 [184-190]; 14917115 [136-142]; 10337581 [136-142]; 12803709 [195-201]; 623409 [222-228]; 119581140 [177-183]; 131412225 [185-191]; 4557701 [164-170]; 12653819 [159-165]; 24430192 [197-203]		0	807.4	0.384	0.751	0.373	0.318	0.375	0.709	0.885084	0.992783	0.960573	0.945628	0.972957	0.939399	75.34	107.94	74.49	82.85	69.75	78.81	229.6	70.6	81.8	58.7	59.3	66.5	81	48.14	113.5	70.19	73.84	82.79	80.76	68.96	3.00914e+07	8.95418e+07	8.98677e+07
	FALSE	High	[R].LASYLDK.[VM-]		0.0391727	0.00403781	8	43	48	119581085; 12803709; 119571624; 623409; 194382264; 4557701; 55956899; 24430192	119581085 [157-163]; 12803709 [126-132]; 119571624 [8-14]; 623409 [150-156]; 194382264 [96-102]; 4557701 [95-101]; 55956899 [164-170]; 24430192 [128-134]		0	809.44	0.894	1.429	0.659	0.564	0.6	0.861	0.934037	0.783569	0.960573	0.965804	0.973166	0.894771	87	100.99	85.59	88.92	84.01	100.24	129.6	83.6	164.3	66.1	56.5	51.5	65.5	68.51	58.14	67.21	46.99	87.23	79.48	42.48	9.09382e+06	2.44317e+07	3.3804e+07
	FALSE	High	[R].ALEESNYELEGKIK.[E]		0.0615601	0.00671301	2	8	2	119581085; 623409	119581085 [166-179]; 623409 [159-172]		1	1622.83	0.198	0.396	0.409	0.09	0.315	0.085	0.206207	0.437924	0.620332	0.0171514	0.500565	0.0057382	46.26	56.23	57.79	26.06	70.28	25.74	238.8	47.3	94.5	97.8	21.6	87.2	20.7	28.78	43.62	61.13	52.35	20.1	65.7		96254.4	126285	132195
	FALSE	High	[K].IKEWYEK.[H]		0.0649456	0.00714722	1	7	14	119581085	119581085 [178-184]		1	995.52	0.618	0.826	0.542	0.508	0.544	0.634	0.997569	0.971162	0.989097	0.980719	0.986364	0.959078	75.64	99.14	68.19	74.75	71.69	67.52	162.8	97.3	90.9	72.9	76	80.3	67.9	49.44	91.18	78.49	52.16	82.49	76.13	34.55	8.13934e+06	2.81874e+07	1.62e+07
FALSE	High	Master Protein	386854	type II keratin subunit protein, partial [Homo sapiens]	0	654.783	48	49	1775	4	493	52.8	5.44	45609	49	cell death;defense response;metabolic process;regulation of biological process;response to stimulus;transport	cytoskeleton;cytosol;extracellular;membrane;nucleus	protein binding;receptor activity;structural molecule activity	Pf00038, Pf13166, Pf13514	3848	KRT1	12	Corticotropin-releasing hormone signaling pathway				1	100	100	100	100	2.261	1.441	1.86615e-17	1.74423e-17	1.91544e-17	1.85662e-17	0.461024	0.948396					11.84	10.7		410.7	35.1	28.3
	Checked	Confidence	Annotated Sequence	Modifications	Qvality PEP	Qvality q-value	# Protein Groups	# Proteins	# PSMs	Master Protein Accessions	Positions in Master Proteins	Modifications in Master Proteins	# Missed Cleavages	Theo. MH+ [Da]	Abundance Ratio: (IgAN-I) / (Kidney transplant)	Abundance Ratio: (IgAN-II) / (Kidney transplant)	Abundance Ratio: (IgAVN-I) / (Kidney transplant)	Abundance Ratio: (IgAVN-II) / (Kidney transplant)	Abundance Ratio: (IgAVN-III) / (Kidney transplant)	Abundance Ratio: (IgAVN-IV) / (Kidney transplant)	Abundance Ratio Adj. P-Value: (IgAN-I) / (Kidney transplant)	Abundance Ratio Adj. P-Value: (IgAN-II) / (Kidney transplant)	Abundance Ratio Adj. P-Value: (IgAVN-I) / (Kidney transplant)	Abundance Ratio Adj. P-Value: (IgAVN-II) / (Kidney transplant)	Abundance Ratio Adj. P-Value: (IgAVN-III) / (Kidney transplant)	Abundance Ratio Adj. P-Value: (IgAVN-IV) / (Kidney transplant)	Abundance Ratio Variability [%]: (IgAN-I) / (Kidney transplant)	Abundance Ratio Variability [%]: (IgAN-II) / (Kidney transplant)	Abundance Ratio Variability [%]: (IgAVN-I) / (Kidney transplant)	Abundance Ratio Variability [%]: (IgAVN-II) / (Kidney transplant)	Abundance Ratio Variability [%]: (IgAVN-III) / (Kidney transplant)	Abundance Ratio Variability [%]: (IgAVN-IV) / (Kidney transplant)	Abundances (Grouped): Kidney transplant	Abundances (Grouped): IgAN-I	Abundances (Grouped): IgAN-II	Abundances (Grouped): IgAVN-I	Abundances (Grouped): IgAVN-II	Abundances (Grouped): IgAVN-III	Abundances (Grouped): IgAVN-IV	Abundances (Grouped) CV [%]: Kidney transplant	Abundances (Grouped) CV [%]: IgAN-I	Abundances (Grouped) CV [%]: IgAN-II	Abundances (Grouped) CV [%]: IgAVN-I	Abundances (Grouped) CV [%]: IgAVN-II	Abundances (Grouped) CV [%]: IgAVN-III	Abundances (Grouped) CV [%]: IgAVN-IV	Abundances (Normalized): F25: Sample, 2, Kidney transplant	Abundances (Normalized): F26: Sample, 3, Kidney transplant	Abundances (Normalized): F27: Sample, 4, Kidney transplant
	FALSE	High	[K].NKLNDMEDALQQAKEDLAR.[L]	1xOxidation [M6]	4.46333e-10	0.000270553	1	1	8	386854	386854 [291-309]		2	2218.08	100	100	100	100	100		4.31803e-17	4.42105e-17	4.55932e-17	4.34758e-17	4.83887e-17									135.9	89.5	191.7	82.9	199.6			179.86	118.91	45.97	158.61	157.62
	FALSE	High	[KR].NKYEDEINK.[RHC]		0.000499389	0.000270553	6	61	15	84040267; 119703753; 5031839; 386854; 375314777; 119395754	84040267 [251-259]; 119703753 [251-259]; 5031839 [251-259]; 386854 [117-125]; 375314777 [269-277]; 119395754 [256-264]		1	1152.55	0.348	0.423	0.183	0.138	0.155	0.17	0.772821	0.747633	0.453891	0.258256	0.396073	0.291152	73.11	101.16	88.56	74.93	90.81	71.93	246.9	70.4	103.5	49	30.2	36	40.7	68.55	52.41	78.08	49.42	104.87	90.19	32.58	183286	312692	756565
	FALSE	High	[KR].NKYEDEINKR.[T]		4.00257e-09	0.000270553	6	55	107	84040267; 119703753; 5031839; 386854; 375314777; 119395754	84040267 [251-260]; 119703753 [251-260]; 5031839 [251-260]; 386854 [117-126]; 375314777 [269-278]; 119395754 [256-265]		2	1308.65	0.258	0.342	0.155	0.14	0.149	0.202	0.742851	0.735449	0.727868	0.694415	0.742141	0.7812	79.24	112.89	85.22	92.57	93.96	66.97	259.8	67	84.9	51.8	36.4	39.8	51.6	72.38	47.17	94.22	53.99	116.27	105.73	21.6	1.46597e+07	2.30919e+07	6.56807e+07
	FALSE	High	[K].QISNLQQSISDAEQR.[G]	1xGln->pyro-Glu [N-Term]	5.67691e-10	0.000270553	2	12	14	386854; 375314777	386854 [267-281]; 375314777 [419-433]		0	1699.82	0.432	1.055	0.22	0.265	0.206	0.211	0.922033	0.907268	0.844938	0.91022	0.852801	0.795397	70.91	103.16	73.24	81.63	93.79	84.19	177.2	68.6	172.1	40.4	41.7	33.2	41.3	62.28	41.67	83.35	51.45	107.75	107.47	18.61	1.30241e+06	2.27482e+06	3.1397e+06
	FALSE	High	[K].QISNLQQSISDAEQR.[G]		2.11107e-08	0.000270553	2	12	42	386854; 375314777	386854 [267-281]; 375314777 [419-433]		0	1716.85	0.763	1.33	0.389	0.498	0.399	0.46	0.969765	0.817378	0.96978	0.984181	0.980004	0.991048	84.57	117	90.45	89.16	91.98	87.21	117	89.2	184	57.9	51.9	47.2	54.4	77.14	51.06	90.22	52.09	111.21	101.55	24.55	2.06494e+07	3.08978e+07	9.5538e+07
	FALSE	High	[K].QISNLQQSISDAEQRGENALK.[D]	1xGln->pyro-Glu [N-Term]	8.20155e-09	0.000270553	2	12	2	386854; 375314777	386854 [267-287]; 375314777 [419-439]		1	2312.15	100	100					4.31803e-17	4.42105e-17												88.8	411.2
	FALSE	High	[K].QISNLQQSISDAEQRGENALK.[D]		2.74249e-12	0.000270553	2	12	24	386854; 375314777	386854 [267-287]; 375314777 [419-439]		1	2329.17	0.147	0.112	0.081	0.141	0.159	0.021	0.447217	0.117232	0.459072	0.695981	0.768093	0.0438087	117.7	144.28	87.41	117.82	96.66	128.69	289	59.3	35.6	51.5	64.7	56.5	11.2	60.28	159.04	187.87	61.8	116.25	118.26	118.37	2.2274e+06	1.88339e+06	5.37313e+06
	FALSE	High	[K].QISNLQQSISDAEQRGENALKDAK.[N]	1xGln->pyro-Glu [N-Term]	1.28496e-09	0.000270553	2	12	6	386854; 375314777	386854 [267-290]; 375314777 [419-442]		2	2626.31	0.446	7.473	0.097	0.497	0.175	0.01	0.856452	0.0320904	0.122248	0.89561	0.45365	3.71042e-17	127.47	42.35	28.56	33.69	99.02		50.9	38.2	380.6	4.9	25.3	21.2		99.29	119.22			23.15	67.2		217240		977782
	FALSE	High	[K].QISNLQQSISDAEQRGENALKDAK.[N]		8.30422e-09	0.000270553	2	12	19	386854; 375314777	386854 [267-290]; 375314777 [419-442]		2	2643.33	0.088	0.063	0.087	0.085	0.186	0.03	0.201855	0.0220549	0.488265	0.470873	0.818373	0.088537	142.64	130.92	116.33	122.67	91.22	96.86	327.7	42.1	37.5	37.6	55.1	99.5	10.4	84.89	176.81	204.22	93.97	93.47	64.39	77.33	1.88304e+06	2.04444e+06	9.21717e+06
	FALSE	High	[K].NMQDMVEDYRNKYEDEINKR.[T]		1.41661e-05	0.000270553	2	11	1	386854; 375314777	386854 [107-126]; 375314777 [259-278]		3	2590.17	0.01	0.01	0.01	0.01	0.01	0.01	4.31803e-17	4.42105e-17	4.55932e-17	4.34758e-17	4.83887e-17	3.71042e-17							500																920235
	FALSE	High	[K].NMQDMVEDYRNKYEDEINKR.[T]	1xOxidation [M]	1.37724e-08	0.000270553	2	11	8	386854; 375314777	386854 [107-126]; 375314777 [259-278]		3	2606.16	0.01	0.074	0.172	0.035	0.149	0.058	4.31803e-17	0.0373471	0.765802	0.139175	0.742141	0.251044		51.74	65.74	71.98	91.78	98.19	379.3		28.6	74.3	17.8	61.9	15.8	150.64		6.56	43.89	33.88	49.58	76.07	588041	839102	1.19633e+07
	FALSE	High	[K].NMQDMVEDYRNKYEDEINKR.[T]	2xOxidation [M2; M5]	2.92393e-10	0.000270553	2	11	21	386854; 375314777	386854 [107-126]; 375314777 [259-278]		3	2622.16	0.553	0.739	0.889	0.453	0.88	0.28	0.977265	0.995332	0.909276	0.997938	0.911712	0.891339	90.87	89.19	70.38	100.48	73.24	80.21	118	83.4	90.9	141.3	66.4	163.2	39	81.48	122.73	188.79	45.36	132.9	89.73	45.39	583010	482383	2.41884e+06
	FALSE	High	[K].NMQDMVEDYR.[N]	2xOxidation [M2; M5]	1.4643e-05	0.000270553	2	11	242	386854; 375314777	386854 [107-116]; 375314777 [259-268]		0	1332.52	1.08	2	0.807	0.567	0.663	0.701	0.871693	0.567647	0.925947	0.964967	0.960062	0.942407	77.87	106.3	86.96	93.31	99.71	79.94	101	103.6	164.5	73.6	57.3	63.8	58.2	64.7	36.97	86.46	70.19	111.4	97.7	41.66	3.14103e+06	6.40033e+06	8.65375e+06
	FALSE	High	[R].NSKIEISELNR.[VM]		9.61449e-05	0.000270553	2	11	29	386854; 375314777	386854 [242-252]; 375314777 [394-404]		1	1302.7	0.186	0.253	0.178	0.131	0.154	0.145	0.580124	0.539257	0.775673	0.66992	0.754205	0.642712	81.45	131.04	71.47	110.01	107.87	60.88	264.8	46.3	93	51.1	44.8	62.1	38.3	79.57	179.95	190.17	39.64	113.53	89.73	17.19	3.69607e+06	4.20918e+06	1.58246e+07
	FALSE	High	[K].NMQDMVEDYR.[N]	1xOxidation [M]	9.15527e-05	0.000270553	2	11	63	386854; 375314777	386854 [107-116]; 375314777 [259-268]		0	1316.52	0.098	0.104	0.042	0.03	0.016	0.153	0.242984	0.095342	0.201474	0.105218	0.0433663	0.666183	96.88	124.05	112.72	138.36	135.94	81.58	363.9	44.8	46.1	32	13.2	4.3	53.8	69.92	81.64	95.19	82.88	105.25	119.65	33.82	5.46866e+06	9.50617e+06	2.46923e+07
	FALSE	High	[K].NMQDMVEDYR.[N]		0.000257196	0.000270553	2	11	9	386854; 375314777	386854 [107-116]; 375314777 [259-268]		0	1300.53	0.012	0.067	0.01	0.02	0.021	0.01	0.000619346	0.0276727	4.55932e-17	0.0486956	0.0724508	3.71042e-17	70.63	70.63		70.63	70.06		454.9	5.3	30.6		9.2	9.5		109.19							2.58569e+06	4.03661e+06	2.631e+07
	FALSE	High	[R].LDSELKNMQDMVEDYR.[N]	2xOxidation [M8; M11]	1.65787e-07	0.000270553	2	11	71	386854; 375314777	386854 [101-116]; 375314777 [253-268]		1	2017.88	1.406	1.739	0.844	0.952	0.851	1.032	0.787602	0.667309	0.919059	0.847222	0.913749	0.833268	94.44	109.64	72.15	97.03	89.55	78.42	70.3	129.7	167.6	61.4	71	60.5	71.9	74.91	108.81	145.3	61.56	127.51	127.45	58.3	3.30635e+06	3.70591e+06	1.39397e+07
	FALSE	High	[R].LDSELKNMQDMVEDYR.[N]	1xOxidation [M]	1.3213e-08	0.000270553	2	11	11	386854; 375314777	386854 [101-116]; 375314777 [253-268]		1	2001.89	0.255	0.432	0.611	0.204	0.545	0.01	0.744783	0.863924	0.974174	0.812393	0.986364	3.71042e-17	93.88	93.89	95.54	93.89	113.65		199.8	51	86.4	122.1	40.7	126.9		156.17	3.82	46.57	67.21		83.59		181709	495541	7.26927e+06
	FALSE	High	[R].LDSELKNMQDMVEDYR.[N]		6.3422e-09	0.000270553	2	11	3	386854; 375314777	386854 [101-116]; 375314777 [253-268]		1	1985.89	0.01	0.01	0.01	0.01	0.01	0.01	4.31803e-17	4.42105e-17	4.55932e-17	4.34758e-17	4.83887e-17	3.71042e-17							500							175.08							67615.3	240749	4.33954e+06
	FALSE	High	[K].LALDLEIATYRTLLEGEESR.[M]		3.28622e-07	0.000270553	2	11	2	386854; 375314777	386854 [322-341]; 375314777 [474-493]		1	2292.21		100	100		100			4.42105e-17	4.55932e-17		4.83887e-17										262.5	237.5		246.4
	FALSE	High	[K].KQISNLQQSISDAEQR.[G]		9.27075e-11	0.000270553	2	12	33	386854; 375314777	386854 [266-281]; 375314777 [418-433]		1	1844.95	0.815	1.321	0.406	0.345	0.35	0.353	0.953919	0.820264	0.975987	0.964718	0.962572	0.942437	75.4	111.72	82.12	91.5	94.14	72.49	124.6	89.5	191.9	52.1	42	52.7	42.5	64.17	71.8	92.41	60.07	118.27	106.09	12.08	1.62866e+06	2.35908e+06	5.74582e+06
	FALSE	High	[K].KQISNLQQSISDAEQRGENALK.[D]		5.77185e-10	0.000270553	2	12	3	386854; 375314777	386854 [266-287]; 375314777 [418-439]		2	2457.27	0.19	1.56	0.216	0.01	0.216	0.01	0.234625	0.832603	0.378808	4.34758e-17	0.365814	3.71042e-17	26.4	32.12	67.93		70.82		164.4	31.2	256.6	47.8		45.3		61.55			48.92		48.09		90757.4	74596	250845
	FALSE	High	[K].KQISNLQQSISDAEQRGENALKDAK.[N]		1.26988e-06	0.000270553	2	12	4	386854; 375314777	386854 [266-290]; 375314777 [418-442]		3	2771.43	1.336	1.744	0.272	0.01	0.331	0.01	0.883	0.678099	0.594588	4.34758e-17	0.752644	3.71042e-17	89.45	89.45	105.88		112.98		114.9	153.5	200.3	31.3		31.7		89.97			60.47		61				934285
	FALSE	High	[K].LDNLQQEIDFLTALYQAELSQMQTQISETNVILSMDNNR.[SQN]		1.04121e-10	0.000270553	2	11	3	386854; 375314777	386854 [154-192]; 375314777 [306-344]		0	4527.2	0.01	0.01	0.01	0.01	0.01	0.01	4.31803e-17	4.42105e-17	4.55932e-17	4.34758e-17	4.83887e-17	3.71042e-17							500							38.52									1.55444e+06
	FALSE	High	[K].LDNLQQEIDFLTALYQAELSQMQTQISETNVILSMDNNR.[SQN]	1xOxidation [M]	1.04003e-09	0.000270553	2	11	6	386854; 375314777	386854 [154-192]; 375314777 [306-344]		0	4543.2	1.507	0.111	0.191	0.082	0.262	0.086	0.865485	0.0178031	0.375204	0.026704	0.613064	0.0485397	121.85	83.95	127.41	114.93	119.26	101.64	172.1	259.3	19.1	38.2	11.2	48	13.7	126.4			127.38	79.41	116.24	66.73	143328	330409	1.85452e+06
	FALSE	High	[K].LDNLQQEIDFLTALYQAELSQMQTQISETNVILSMDNNR.[SQN]	2xOxidation [M22; M35]	3.39228e-06	0.000270553	2	11	21	386854; 375314777	386854 [154-192]; 375314777 [306-344]		0	4559.19	0.268	0.386	2.454	0.095	0.538	0.041	0.765801	0.803319	0.551655	0.542706	0.986369	0.171578	133.96	113.12	132.73	108.95	130.43	50.66	105.6	43.5	70.2	259.2	21.4	110.2	6.4	138.65	88.21	53.81		119.14	121.92		143522		2.89133e+06
	FALSE	High	[K].LNDMEDALQQAKEDLAR.[L]	1xOxidation [M4]	5.7414e-09	0.000270553	1	1	1	386854	386854 [293-309]		1	1975.94	100	100	100	100	100	100	4.31803e-17	4.42105e-17	4.55932e-17	4.34758e-17	4.83887e-17	3.71042e-17								70.9	134.6	72.8	221.7	218	125.8		129.09		56.98	93.98	113.58
	FALSE	High	[R].LRSEIDNVKK.[Q]		6.2234e-07	0.000270553	2	12	85	386854; 375314777	386854 [257-266]; 375314777 [409-418]		2	1201.69	0.059	0.08	0.039	0.049	0.062	0.073	0.0869432	0.0471023	0.177533	0.240899	0.376992	0.338937	80.95	131.76	104.59	102.63	103.7	74.41	384.1	27.1	37.7	30.5	20.5	27.4	30.7	93.31	75.34	151.33	60.71	107.23	100.49	54.96	1.38472e+07	2.16354e+07	1.10554e+08
	FALSE	High	[R].LRSEIDNVKKQISNLQQSISDAEQR.[G]		6.77772e-06	0.000270553	2	12	1	386854; 375314777	386854 [257-281]; 375314777 [409-433]		3	2899.52	0.222	0.258	0.835	0.01	0.583	0.01	0.555803	0.434403	0.99952	4.34758e-17	0.970602	3.71042e-17	62.58	22.32	0		0		216	47.9	55.7	180.4		147.4			54.99	21.05							254126
	FALSE	High	[R].TNAENEFVTIKKDVDGAYMTK.[V]	1xOxidation [M19]	1.27206e-05	0.000270553	2	11	1	386854; 375314777	386854 [127-147]; 375314777 [279-299]		2	2390.15	0.01	0.01	0.01	0.01	0.01	0.01	4.31803e-17	4.42105e-17	4.55932e-17	4.34758e-17	4.83887e-17	3.71042e-17							500							108.22							62916.4	108233	680933
	FALSE	High	[R].TNAENEFVTIKKDVDGAYMTK.[V]		7.12323e-06	0.000270553	2	11	2	386854; 375314777	386854 [127-147]; 375314777 [279-299]		2	2374.16	0.01	0.01	0.01	0.01	0.01	0.01	4.31803e-17	4.42105e-17	4.55932e-17	4.34758e-17	4.83887e-17	3.71042e-17							500							110.8									1.28478e+06
	FALSE	High	[R].TNAENEFVTIKK.[D]		2.40786e-07	0.000270553	2	11	51	386854; 375314777	386854 [127-138]; 375314777 [279-290]		1	1393.73	0.582	0.919	0.445	0.372	0.373	0.372	0.984055	0.943393	0.986863	0.973515	0.972669	0.951727	74.36	114.88	79.87	95.98	95.57	78.49	140.7	77.8	153.1	76	52.4	69.7	53.7	93.7	73.81	108.2	39.67	115.4	95.06	27.11	3.50794e+07	4.94791e+07	2.16702e+08
	FALSE	High	[R].TNAENEFVTIK.[K]		2.04721e-05	0.000270553	2	11	31	386854; 375314777	386854 [127-137]; 375314777 [279-289]		0	1265.64	0.77	1.426	0.663	0.596	0.661	0.767	0.9669	0.78433	0.960359	0.953091	0.960801	0.921694	85.23	116.27	93.64	87.63	94.03	69.01	99	76.2	193.3	77.5	54	65.6	59.5	88.92	47.66	73.15	62.49	110.85	90.23	81.2	1.01071e+07	1.40112e+07	5.62471e+07
	FALSE	High	[KR-].YEDEINKR.[T]		4.95046e-05	0.000270553	11	77	27	84040267; 47132620; 113414871; 119703753; 5031839; 181402; 109148552; 386854; 31074631; 375314777; 119395754	84040267 [253-260]; 47132620 [268-275]; 113414871 [254-261]; 119703753 [253-260]; 5031839 [253-260]; 181402 [274-281]; 109148552 [290-297]; 386854 [119-126]; 31074631 [254-261]; 375314777 [271-278]; 119395754 [258-265]		1	1066.52	0.104	0.115	0.084	0.095	0.104	0.124	0.271292	0.122757	0.47163	0.523602	0.610225	0.575557	88.67	115.19	90.36	85.61	93.3	60.72	383.1	33.1	26.6	30.9	26.3	33.5	41.8	62.3	46.56	72.26	50.19	72.45	74.36	16.04	828694	2.5839e+06	3.93758e+06
	FALSE	High	[K].YEELQITAGR.[H]		6.00533e-05	0.000270553	3	15	54	119703753; 386854; 375314777	119703753 [360-369]; 386854 [226-235]; 375314777 [378-387]		0	1179.6	0.677	1.089	0.463	0.422	0.437	0.457	0.986607	0.895343	0.989656	0.993953	0.994931	0.990203	80.46	107.71	80.27	79.58	87.73	80.77	119.7	84	166.8	79	50.5	57.5	54.9	75.04	52.95	82.26	45.2	111.11	92.6	29.51	3.98456e+07	5.3736e+07	1.76763e+08
	FALSE	High	[K].WELLQQVDTSTR.[T]		8.25056e-07	0.000270553	2	11	39	386854; 375314777	386854 [61-72]; 375314777 [213-224]		0	1475.75	4.289	7.659	5.041	3.208	5.64	7.35	0.223537	0.029717	0.244766	0.328581	0.215673	0.108136	143.15	143.9	142.64	142.81	145.36	138.94	18.5	99.5	224.3	93.1	64.6	78.8	70.9	164.38	58.25	90.3	36.41	95.94	77.61	17.93	3.17759e+07	1.02848e+06	1.26385e+08
	FALSE	High	[K].SKAEAESLYQSK.[Y]		2.88981e-07	0.000270553	2	11	73	386854; 375314777	386854 [214-225]; 375314777 [366-377]		1	1340.67	0.396	0.712	0.283	0.362	0.328	0.379	0.893768	0.995332	0.915591	0.972661	0.950466	0.952683	97.25	117.79	104.33	108.65	113.34	55.61	151.2	81.2	143.5	69.4	54.7	61.9	59.2	94.09	54.06	102.62	59.35	131.74	110.1	23.95	9.70116e+06	1.39641e+07	7.06219e+07
	FALSE	High	[K].SKAEAESLYQSKYEELQITAGR.[H]		1.07356e-15	0.000270553	2	11	30	386854; 375314777	386854 [214-235]; 375314777 [366-387]		2	2501.25	0.22	0.3	0.258	0.135	0.251	0.089	0.669254	0.659361	0.893012	0.682596	0.906975	0.426968	106.51	102.49	111.07	130.95	112.89	79.71	229.2	63.7	88.8	76.3	42	89.5	29.6	152.58	120.03	184.39	74.63	113.7	73.24	36.55	6.28395e+06	7.65846e+06	1.36578e+08
	FALSE	High	[K].SLNNQFASFIDK.[V]		6.42228e-06	0.000270553	2	11	35	386854; 375314777	386854 [35-46]; 375314777 [187-198]		0	1383.69	0.51	1.258	0.319	0.37	0.28	0.302	0.963219	0.842949	0.935951	0.973002	0.922189	0.908929	78.32	115.21	78.65	77.03	89.02	83.5	139.9	67	192.5	48.9	51.7	44.7	48.2	79.57	45.77	83.78	60.96	100.81	97.42	5.43	1.09514e+07	1.88859e+07	2.88494e+07
	FALSE	High	[K].RTNAENEFVTIK.[K]		0.000648185	0.000270553	2	11	2	386854; 375314777	386854 [126-137]; 375314777 [278-289]		1	1421.74	100	100	100	100	0.295	0.291	4.31803e-17	4.42105e-17	4.55932e-17	4.34758e-17	0.483884	0.399456					72.33	69.22		99.4	229.8	77.3	93.5	54.7	67.4		31.14	67.43	59.25	97.21	95.98	64.04
	FALSE	High	[K].RTNAENEFVTIKK.[D]		5.93181e-05	0.000270553	2	11	26	386854; 375314777	386854 [126-138]; 375314777 [278-290]		2	1549.83	0.628	0.797	0.413	0.327	0.417	0.282	0.948427	0.999025	0.829344	0.706591	0.861906	0.558188	88.11	113.82	98.9	83.96	84.55	82.86	147.1	87	153	70.1	42.7	55.6	42.3	87.82	65.14	97.61	46.94	113.79	86.41	40.94	164126	276138	1.06163e+06
	FALSE	High	[K].SLNNQFASFIDKVR.[F]		2.81038e-08	0.000270553	2	11	30	386854; 375314777	386854 [35-48]; 375314777 [187-200]		1	1638.86	0.272	0.501	0.226	0.18	0.216	0.145	0.767189	0.907268	0.854361	0.796028	0.867892	0.642662	75.35	109.2	79.05	109.17	95.93	70.62	208.7	67	127.6	59.1	37.6	53.3	33.4	89.62	86.27	110.2	43.49	124.38	93.49	6.01	2.94318e+07	4.22758e+07	1.96999e+08
	FALSE	High	[K].AQYEDIAQKSKAEAESLYQSK.[Y]		5.60144e-06	0.000270553	2	10	1	386854; 375314777	386854 [205-225]; 375314777 [357-377]		2	2387.17	0.01	0.01	0.01	0.01	0.01	0.01	4.31803e-17	4.42105e-17	4.55932e-17	4.34758e-17	4.83887e-17	3.71042e-17							500							103.15									244599
	FALSE	High	[K].AQYEDIAQKSKAEAESLYQSKYEELQITAGR.[H]		7.8594e-08	0.000270553	2	10	2	386854; 375314777	386854 [205-235]; 375314777 [357-387]		3	3547.76	0.01	0.01	0.01	0.01	0.01	0.01	4.31803e-17	4.42105e-17	4.55932e-17	4.34758e-17	4.83887e-17	3.71042e-17							500							102.75									157961
	FALSE	High	[R].GENALKDAK.[N]		0.00045878	0.000270553	2	12	23	386854; 375314777	386854 [282-290]; 375314777 [434-442]		1	945.5	0.01	0.01	0.01	0.01	0.01	0.01	4.31803e-17	4.42105e-17	4.55932e-17	4.34758e-17	4.83887e-17	3.71042e-17					39.99		500					1		49.87							1.74576e+06	1.70267e+06	3.10684e+06
	FALSE	High	[K].DVDGAYMTKVDLQAK.[L]	1xOxidation [M7]	5.4275e-07	0.000270553	2	11	9	386854; 375314777	386854 [139-153]; 375314777 [291-305]		1	1669.81	1.565	1.656	1.062	0.856	1.62	0.52	0.858243	0.822659	0.989097	0.937834	0.885699	0.630884	129.03	128.65	140.23	95.29	133.45	86.19	62.7	117.4	124.9	141.2	53.7	147.9	33.3	131.59	65.68	123.31	56.02	137.57	79.13	40.31	63219.7	40948.9	863439
	FALSE	High	[R].EREQIKSLNNQFASFIDKVR.[F]		8.30177e-16	0.000270553	2	11	1	386854; 375314777	386854 [29-48]; 375314777 [181-200]		3	2422.28	0.01	0.484	0.01	0.01	0.01	0.242	4.31803e-17	0.781634	4.55932e-17	4.34758e-17	4.83887e-17	0.347627		50.1				122.09	337		163				65.1	45.27									306466
	FALSE	High	[R].EQIKSLNNQFASFIDKVR.[F]		0.000508606	0.000270553	2	11	3	386854; 375314777	386854 [31-48]; 375314777 [183-200]		2	2137.14	0.01	0.01	0.142	0.01	0.158	0.01	4.31803e-17	4.42105e-17	0.273654	4.34758e-17	0.346804	3.71042e-17			99.06		93.49		437.9			62.1		68.2		88.04							102515		789205
	FALSE	High	[K].KDVDGAYMTK.[V]		2.50647e-06	0.000270553	2	11	8	386854; 375314777	386854 [138-147]; 375314777 [290-299]		1	1127.54	0.01	0.01	0.01	0.01	0.01	0.01	4.31803e-17	4.42105e-17	4.55932e-17	4.34758e-17	4.83887e-17	3.71042e-17							500							135.22							99272	145757	1.44348e+06
	FALSE	High	[K].KDVDGAYMTK.[V]	1xOxidation [M8]	0.000129343	0.000270553	2	11	10	386854; 375314777	386854 [138-147]; 375314777 [290-299]		1	1143.54	1.067	1.37	1.657	2.121	1.982	1.176	0.948427	0.96519	0.935791	0.87038	0.88928	0.97432	103.64	121.49	93.06	112.22	115.25	78.85	56	78.7	147.8	113.8	103.7	101.4	89.6	95.46	47.88	88.37	63.21	132.52	133.28	64.14			73569.1
	FALSE	High	[K].AEAESLYQSK.[Y]		0.000106449	0.000270553	2	11	62	386854; 375314777	386854 [216-225]; 375314777 [368-377]		0	1125.54	0.626	0.92	0.387	0.322	0.414	0.365	0.999941	0.943393	0.969475	0.946205	0.986364	0.946301	89.81	110.08	88.88	99.06	94.33	82.17	155.4	83.7	150.4	64.7	45.8	56.2	49.5	72.26	48.65	80.29	38.68	123.94	105.41	42.64	3.06179e+06	6.73465e+06	1.5465e+07
	FALSE	High	[K].AEAESLYQSKYEELQITAGR.[H]		6.39773e-13	0.000270553	2	11	29	386854; 375314777	386854 [216-235]; 375314777 [368-387]		1	2286.12	0.236	0.246	0.232	0.139	0.235	0.126	0.701209	0.519065	0.863282	0.692925	0.885699	0.582988	82.42	109.59	103.62	97.96	106.56	49.93	247.6	58.1	65.8	87.1	41.4	85.3	31.9	133.41	103.31	160.33	67.15	118.84	73.49	15.64	1.9605e+06	2.59719e+06	2.96558e+07
	FALSE	High	[K].KDVDGAYMTKVDLQAK.[L]		9.30928e-11	0.000270553	2	11	1	386854; 375314777	386854 [138-153]; 375314777 [290-305]		2	1781.91	0.01	0.01	2.979	5.113	0.01	0.01	4.31803e-17	4.42105e-17	0.762825	0.382563	4.83887e-17	3.71042e-17			102.46	17.35			49.9			195.2	255			180.8			40.31				6462.3	6206.95	192866
	FALSE	High	[K].DVDGAYMTK.[V]	1xOxidation [M7]	0.0012746	0.000526665	2	11	134	386854; 375314777	386854 [139-147]; 375314777 [291-299]		0	1015.44	0.245	0.299	0.152	0.146	0.149	0.165	0.719779	0.659361	0.724036	0.708971	0.742332	0.700181	89.81	125.83	87.59	76.13	78.21	73.7	258.4	81.1	83.7	44.4	32.3	34.4	46.2	82.06	45.74	116.92	44.41	122.38	114.93	40.64	7.50413e+06	1.17995e+07	4.37187e+07
	FALSE	High	[K].DVDGAYMTK.[V]		0.00411161	0.000526665	2	11	13	386854; 375314777	386854 [139-147]; 375314777 [291-299]		0	999.445	0.03	0.032	0.01	0.01	0.01	0.01	0.0144529	0.00178158	4.55932e-17	4.34758e-17	4.83887e-17	3.71042e-17	99	116.12	103.78	73.24	96.53	72.44	448.8	18.4	23.4	6.4	3	5.9	3.4	99.5	49.56	82.2	59.24	90.9	70.78	31.83	2.83258e+06	3.96712e+06	2.49209e+07
	FALSE	High	[R].TLLEGEESR.[M]		0.000898953	0.000526665	2	11	76	386854; 375314777	386854 [333-341]; 375314777 [485-493]		0	1033.52	0.697	0.866	0.476	0.35	0.446	0.47	0.983933	0.962365	0.994222	0.966089	0.996913	0.994413	76.94	107.31	75.6	94.59	90.49	69.54	148	83.5	148.2	72.6	47.7	68.6	48.6	64.22	69.56	91.49	46.33	129.56	107.55	72.95	3.5164e+07	5.22612e+07	1.03663e+08
	FALSE	High	[K].AQYEDIAQK.[S]		0.00109203	0.000526665	2	10	55	386854; 375314777	386854 [205-213]; 375314777 [357-365]		0	1065.52	0.603	0.803	0.443	0.309	0.419	0.373	0.99207	0.978697	0.986863	0.93791	0.986369	0.951987	94.62	114.14	98.12	92.42	98.24	86.88	154.5	83	137.4	79	46	61.2	51.4	77.07	74.92	94.59	37.41	123.88	93.9	31.66	1.84111e+07	3.66106e+07	1.00362e+08
	FALSE	High	[K].NKLNDMEDALQQAK.[E]	1xOxidation [M6]	0.000884394	0.000526665	1	1	4	386854	386854 [291-304]		1	1633.79	100		100	100	7.836	1.383	4.31803e-17		4.55932e-17	4.34758e-17	0.197815	0.968008					105.49	93.94		420.6		13	66.4	144.2	25.4		100.48		186.67	172.54	141.66	79.73
	FALSE	High	[K].LNDMEDALQQAK.[E]	1xOxidation [M4]	0.00116064	0.000526665	1	1	2	386854	386854 [293-304]		0	1391.65	100			100	2.223	1.492	4.31803e-17			4.34758e-17	0.819277	0.963672					9.31	5.17		236.7			263.3	103.6	71.4		79.44			76.3	66.63
	FALSE	High	[R].LRSEIDNVK.[K]		0.00136416	0.000526665	2	12	45	386854; 375314777	386854 [257-265]; 375314777 [409-417]		1	1073.59	0.952	1.839	0.867	0.741	0.902	1.016	0.912837	0.630011	0.914988	0.91022	0.90391	0.834908	90.09	99.36	82.74	110.07	99.72	71.25	86.8	85.9	181.8	81.1	64.3	71.3	78.5	58.12	50.23	107.3	66.61	129.16	120.68	73.14	2.23372e+06	3.31621e+06	6.30855e+06
	FALSE	High	[K].KDVDGAYMTKVDLQAK.[L]	1xOxidation [M8]	0.00323203	0.000526665	2	11	1	386854; 375314777	386854 [138-153]; 375314777 [290-305]		2	1797.91	0.891	1.42	0.559	0.42	0.64	0.01	0.934037	0.941391	0.765802	0.353687	0.817438	3.71042e-17	75.65	91.41	75.65	75.65	42.05		116.5	103.8	165.5	65.2	49	58.1		80.93					29.2		27375		145757
	FALSE	High	[K].IEISELNR.[VM]		0.0106704	0.000819305	4	13	35	47132620; 181402; 386854; 375314777	47132620 [394-401]; 181402 [400-407]; 386854 [245-252]; 375314777 [397-404]		0	973.531	0.71	1.446	0.459	0.456	0.449	0.484	0.982536	0.779636	0.989097	0.997407	0.997425	0.997253	72.68	99.24	69.15	84.37	84.49	76.34	133.1	82.8	162.1	65.7	56.2	56.2	62.5	58.32	45.16	79.68	49.09	94.11	89.8	26.75	3.29438e+07	6.58457e+07	1.17434e+08
	FALSE	High	[R].SEIDNVKK.[Q]		0.0140505	0.00137447	2	12	5	386854; 375314777	386854 [259-266]; 375314777 [411-418]		1	932.505	0.128	0.106	0.034	0.022	0.057	0.041	0.0721227	0.00488713	0.00023452	8.87402e-06	0.00326178	0.000195464	122.97	103.54	114.54	82.79	98.1	73.41	390.2	60.9	28.4	12.2	8.3	18.5	14.7	92.09	99.99	96.01	102.12	30.44	49.67	22.64	49646.7	164576	239475
	FALSE	High	[R].LDSELKNMQDMVEDYRNK.[Y]	2xOxidation [M8; M11]	0.037162	0.00403781	2	11	1	386854; 375314777	386854 [101-118]; 375314777 [253-270]		2	2260.02	1.895	3.24	0.338	0.271	0.395	0.242	0.825955	0.309186	0.500648	0.128407	0.566891	0.158821	0	0	44.13	82.29	39.99	0	74.1	140.5	240.2	25.1	20.1	25	15.3				45.17	66.78	47.14				60646.7
FALSE	High	Master Protein	62414289	vimentin [Homo sapiens]	0	528.386	79	56	1959	36	466	53.6	5.12	45018	56	cell differentiation;cell organization and biogenesis;cellular component movement;metabolic process;regulation of biological process;response to stimulus	cytoplasm;cytoskeleton;cytosol;membrane	protein binding;RNA binding;structural molecule activity	Pf00038, Pf04111, Pf04156, Pf04732, Pf05622, Pf10186	7431	VIM	10	Allograft Rejection; Spinal Cord Injury; Primary Focal Segmental Glomerulosclerosis FSGS; Apoptosis-related network due to altered Notch3 in ovarian cancer; Striated Muscle Contraction; TGF-B Signaling in Thyroid Cells for Epithelial-Mesenchymal Transition; T-Cell antigen Receptor (TCR) Signaling Pathway	ENSG00000026025.15	Epstein-Barr virus infection; MicroRNAs in cancer	Interleukin-4 and 13 signaling; Caspase-mediated cleavage of cytoskeletal proteins; Striated Muscle Contraction	20	0.978	0.832	1.146	1.235	1.259	1.299	0.927006	0.793334	0.978695	0.980014	0.924068	0.993091	89.42	102.95	100.59	95.28	95.93	89.95	72.7	98.8	84.7	125.2
	Checked	Confidence	Annotated Sequence	Modifications	Qvality PEP	Qvality q-value	# Protein Groups	# Proteins	# PSMs	Master Protein Accessions	Positions in Master Proteins	Modifications in Master Proteins	# Missed Cleavages	Theo. MH+ [Da]	Abundance Ratio: (IgAN-I) / (Kidney transplant)	Abundance Ratio: (IgAN-II) / (Kidney transplant)	Abundance Ratio: (IgAVN-I) / (Kidney transplant)	Abundance Ratio: (IgAVN-II) / (Kidney transplant)	Abundance Ratio: (IgAVN-III) / (Kidney transplant)	Abundance Ratio: (IgAVN-IV) / (Kidney transplant)	Abundance Ratio Adj. P-Value: (IgAN-I) / (Kidney transplant)	Abundance Ratio Adj. P-Value: (IgAN-II) / (Kidney transplant)	Abundance Ratio Adj. P-Value: (IgAVN-I) / (Kidney transplant)	Abundance Ratio Adj. P-Value: (IgAVN-II) / (Kidney transplant)	Abundance Ratio Adj. P-Value: (IgAVN-III) / (Kidney transplant)	Abundance Ratio Adj. P-Value: (IgAVN-IV) / (Kidney transplant)	Abundance Ratio Variability [%]: (IgAN-I) / (Kidney transplant)	Abundance Ratio Variability [%]: (IgAN-II) / (Kidney transplant)	Abundance Ratio Variability [%]: (IgAVN-I) / (Kidney transplant)	Abundance Ratio Variability [%]: (IgAVN-II) / (Kidney transplant)	Abundance Ratio Variability [%]: (IgAVN-III) / (Kidney transplant)	Abundance Ratio Variability [%]: (IgAVN-IV) / (Kidney transplant)	Abundances (Grouped): Kidney transplant	Abundances (Grouped): IgAN-I	Abundances (Grouped): IgAN-II	Abundances (Grouped): IgAVN-I	Abundances (Grouped): IgAVN-II	Abundances (Grouped): IgAVN-III	Abundances (Grouped): IgAVN-IV	Abundances (Grouped) CV [%]: Kidney transplant	Abundances (Grouped) CV [%]: IgAN-I	Abundances (Grouped) CV [%]: IgAN-II	Abundances (Grouped) CV [%]: IgAVN-I	Abundances (Grouped) CV [%]: IgAVN-II	Abundances (Grouped) CV [%]: IgAVN-III	Abundances (Grouped) CV [%]: IgAVN-IV	Abundances (Normalized): F25: Sample, 2, Kidney transplant	Abundances (Normalized): F26: Sample, 3, Kidney transplant	Abundances (Normalized): F27: Sample, 4, Kidney transplant
	FALSE	High	[R-].MFGGPGTASRPSSSR.[ST]	1xOxidation [M1]	3.53134e-05	0.000270553	1	10	108	62414289	62414289 [14-28]		0	1510.71	0.684	0.367	0.771	0.727	0.629	0.769	0.984055	0.781634	0.935791	0.915749	0.968023	0.921023	89.88	97.07	84.53	85.89	97.55	73.81	139	95.2	54.5	110.2	101.1	95.7	164	70.14	11.31	72.8	29.09	34.44	18.11	33.88	2.9879e+06	1.36964e+06	906744
	FALSE	High	[R].ISLPLPNFSSLNLR.[EG]		5.50935e-06	0.000270553	1	9	13	62414289	62414289 [411-424]		0	1570.9	0.765	0.829	1.341	1.28	1.291	1.321	0.969252	0.969257	0.788045	0.734241	0.797906	0.75288	83.9	90.54	77.91	77.79	74.62	74.18	89.9	92.8	81.5	120.6	115.1	117.8	120.6	65.03	38.85	58.96	18.86	14.08	19.51	3.08	1.03533e+07	5.94927e+06	3.36722e+06
	FALSE	High	[K].MALDIEIATYR.[K]		0.000359065	0.000270553	2	16	7	307358; 62414289	307358 [387-397]; 62414289 [391-401]		0	1295.67	0.921	0.748	0.406	1.366	0.492	1.067	0.988761	0.918973	0.617476	0.921729	0.774099	0.997253	107.12	107.9	117.39	141.81	117.61	139.26	107.8	99.8	80.6	45.8	166	67.9	147	136.05	38.43	37.97	51.07	111.29	163.61	16.89	3.00106e+06	46137.7	37126.3
	FALSE	High	[K].MALDIEIATYR.[K]	1xOxidation [M1]	1.41661e-05	0.000270553	2	16	32	307358; 62414289	307358 [387-397]; 62414289 [391-401]		0	1311.66	1.636	0.979	2.035	2.202	1.791	1.59	0.719779	0.933399	0.62854	0.495469	0.678246	0.670104	93	102.47	91.91	98.15	96.31	98.8	61.2	100.1	79.7	124.5	134.7	127.9	113.6	81.5	17.14	58.48	27.43	13.5	22.76	9.4	6.68764e+06	2.69122e+06	1.20812e+06
	FALSE	High	[K].MALDIEIATYRK.[L]		4.14726e-05	0.000270553	2	16	1	307358; 62414289	307358 [387-398]; 62414289 [391-402]		1	1423.76	0.293	0.457	0.403	0.261	0.381	0.373	0.599793	0.746924	0.791315	0.463638	0.77209	0.625794	66.82	60.26	67.87	65.8	95.03	105.63	219.8	64.4	74.3	88.5	53	80.4	70.6	66.11	38.56	54.82	20.24	27.81	38.46	25.58
	FALSE	High	[K].MALDIEIATYRK.[L]	1xOxidation [M1]	4.40457e-06	0.000270553	2	16	6	307358; 62414289	307358 [387-398]; 62414289 [391-402]		1	1439.76	0.218	0.099	0.107	0.202	0.152	0.189	0.433577	0.0164498	0.117781	0.348138	0.271177	0.243423	102.01	108.18	92.43	81.22	100.67	83.91	283.2	62.8	42.8	44.9	66.4	49.2	89.9	78.15	87.6	88	61.47	67.62	81.23	40.78	1.00959e+06	347768	321956
	FALSE	High	[R].QDVDNASLAR.[L]		3.0691e-05	0.000270553	2	15	125	62414289; 358439935	62414289 [208-217]; 358439935 [76-85]		0	1088.53	1.198	0.759	1.855	1.69	2.014	1.789	0.84187	0.9919	0.668505	0.614908	0.63802	0.619908	54.2	92.71	68.7	68.27	79.19	81.73	71.4	106.3	69.1	132.5	120.7	134.2	118	57.17	30.67	74.18	13.41	18.09	15.07	28.04	5.55271e+06	2.96586e+06	2.2234e+06
	FALSE	High	[R].QMREMEENFAVEAANYQDTIGR.[L]	2xOxidation [M2; M5]	1.85854e-09	0.000270553	1	11	4	62414289	62414289 [343-364]		1	2634.16	1.651	0.01	0.01	0.665	0.646	0.01	0.826174	4.42105e-17	4.55932e-17	0.976183	0.975339	3.71042e-17	8.95			8.95	8.92		150.8	249			100.3	101.1		8.52							212612
	FALSE	High	[R].QDVDNASLAR.[L]	1xGln->pyro-Glu [N-Term]	0.000417876	0.000270553	2	15	29	62414289; 358439935	62414289 [208-217]; 358439935 [76-85]		0	1071.51	0.542	0.488	0.776	0.771	0.745	0.765	0.934802	0.879782	0.982837	0.991457	0.994931	0.985648	93.69	101.7	98.09	95.36	82.21	99.54	139.8	75.8	68.3	108.4	107.7	105.8	108.8	69.74	21.35	22.66	23.27	23.28	25.45	4.01	895863	504914	247338
	FALSE	High	[R].LGDLYEEEMR.[E]		0.000119273	0.000270553	1	11	5	62414289	62414289 [146-155]		0	1254.57	0.843	1.288	0.442	0.445	0.427	0.692	0.984055	0.832603	0.914489	0.921729	0.918586	0.992933	71.86	116.19	85.05	73.26	93.52	52.7	89.9	92.2	200.1	61.6	56.1	56.3	75.4	129.83	41.93	69.3	49.87	90.33	87.21	22.89	904611	422468	455284
	FALSE	High	[R].LGDLYEEEMR.[E]	1xOxidation [M9]	1.66473e-05	0.000270553	1	11	83	62414289	62414289 [146-155]		0	1270.56	2.679	1.864	2.4	2.881	2.535	2.64	0.454744	0.618912	0.560105	0.377406	0.538602	0.443399	90.68	110.09	84.16	87.85	80.52	76.61	44.5	119.3	100.9	106.9	128.4	111.7	116.3	71.47	22.26	52.22	27.53	22.4	26.73	14.14	5.298e+06	2.55581e+06	1.22753e+06
	FALSE	High	[R].LGDLYEEEMRELR.[R]	1xOxidation [M9]	9.61449e-05	0.000270553	1	11	28	62414289	62414289 [146-158]		1	1668.79	1.844	1.303	1.738	2.28	1.998	2.414	0.663459	0.8255	0.692382	0.480459	0.640875	0.483012	55.5	67.64	59.47	59.11	54.8	54.84	60.2	119.4	85.7	101.2	133.4	117.7	147	53.42	27.91	61.1	25.81	25.13	31.12	16.03	1.38925e+06	662298	751755
	FALSE	High	[R].KVESLQEEIAFLKK.[L]		5.5899e-11	0.000270553	2	14	21	62414289; 358439935	62414289 [223-236]; 358439935 [91-104]		2	1661.95	1.094	0.78	1.34	1.508	1.337	1.265	0.869241	0.988317	0.788153	0.66992	0.786935	0.767711	99.63	106.21	101.2	102.89	103.78	110.46	82.6	90.4	91.8	110.7	124.5	118	111.6	89.45	14.81	49.89	32.12	15.85	28.11	6.34	4.24793e+06	1.71488e+06	791741
	FALSE	High	[R].KVESLQEEIAFLK.[K]		1.18897e-10	0.000270553	2	14	29	62414289; 358439935	62414289 [223-235]; 358439935 [91-103]		1	1533.85	1.09	0.619	1.232	1.226	1.049	0.852	0.869275	0.966605	0.818871	0.751698	0.867344	0.896698	101.15	104.39	101.69	98.03	90.21	107.19	91.2	99.5	85	112.4	111.9	115.4	93.8	80.56	14.79	50.77	17.74	18.08	16.68	8.65	1.23324e+07	4.52084e+06	2.19666e+06
	FALSE	High	[R].LQDEIQNMKEEMAR.[H]		7.11488e-08	0.000270553	1	12	1	62414289	62414289 [365-378]		1	1734.81	0.01	0.633	0.987	0.786	0.977	0.731	4.31803e-17	0.912435	0.980468	0.986285	0.984352	0.946301		104	120.76	126.43	126.85	149.74	159.6		101	128.3	111.1	132.7	111.4	102.31		53.91	26.38	22.74	21.38	12.93	70192.2
	FALSE	High	[R].LQDEIQNMKEEMAR.[H]	1xOxidation [M]	2.4862e-05	0.000270553	1	12	2	62414289	62414289 [365-378]		1	1750.81	0.627	0.857	0.224	0.833	0.126	0.01	0.780907	0.893491	0.245276	0.900897	0.0760784	3.71042e-17	77.4	64.12	95.43	80.13	64.35		130.7	73.7	121.3	46.7	127.5	55.8		150.49	113.28	27.89	67.11	53.82			70395.9	40263.4
	FALSE	High	[R].LQDEIQNMKEEMAR.[H]	2xOxidation [M8; M12]	6.20495e-08	0.000270553	1	12	49	62414289	62414289 [365-378]		1	1766.8	1.661	0.864	2.183	1.983	2.135	2.259	0.710141	0.959739	0.599991	0.544965	0.613401	0.514313	79.05	93.14	78.19	82.66	80.7	60.88	60.1	101.9	77.7	131.2	129.2	139.9	123.6	83.48	15.94	66.13	11.92	23.68	23.6	16.51	1.52284e+06	673573	488926
	FALSE	High	[KR].LQEEMLQREEAENTLQSFR.[Q]		3.449e-06	0.000270553	1	11	1	62414289	62414289 [189-207]		1	2351.13	0.617	0.01	0.199	0.01	0.166	0.01	0.84187	4.42105e-17	0.225846	4.34758e-17	0.161848	3.71042e-17	102.18		121.2		135.59		276.9	170.7		52.4		51.3		95.9	40.14		12.71				27384.7
	FALSE	High	[KR].LQEEMLQREEAENTLQSFR.[Q]	1xOxidation [M5]	1.27727e-11	0.000270553	1	11	27	62414289	62414289 [189-207]		1	2367.12	1.084	0.554	1.079	1.386	1.54	1.384	0.957255	0.86932	0.958254	0.90113	0.879308	0.889281	91.38	98.6	87.79	92.9	92.47	100.17	77.5	99.2	65.2	123.8	134.3	134.6	112.2	84.14	34.59	82.21	45.98	22.07	31.35	47.81	863893	296880	292263
	FALSE	High	[K].ILLAELEQLK.[G]		4.84966e-05	0.000270553	1	11	28	62414289	62414289 [130-139]		0	1169.71	0.862	0.934	1.155	1.051	1.144	1.032	0.9384	0.940239	0.83497	0.813441	0.835331	0.833268	83	97.7	93.14	88.22	67.79	85.75	96.9	93.4	100.6	112	97.1	109.1	99.8	78.94	34.62	52.97	9.31	26.02	20.69	6.95	4.50731e+06	3.04863e+06	1.669e+06
	FALSE	High	[K].ILLAELEQLKGQGK.[S]		8.6459e-08	0.000270553	1	11	30	62414289	62414289 [130-143]		1	1539.91	0.871	0.517	0.962	1.118	0.819	0.91	0.93615	0.918051	0.890204	0.788523	0.91822	0.87947	86.83	110.27	88	97.41	104.83	104.83	105.8	92.9	81.3	101.7	118.3	100	111.1	95.1	14.31	58.43	25.84	10.93	21.38	11.08	1.38283e+07	4.82233e+06	2.01426e+06
	FALSE	High	[R].LLQDSVDFSLADAINTEFKNTR.[T]		2.88778e-10	0.000270553	1	9	1	62414289	62414289 [79-100]		1	2497.26	0.726	0.01	0.158	0.232	0.195	0.157	0.9384	4.42105e-17	0.204203	0.297798	0.292196	0.156516	22.87		10.29	73.72	23.18	0	236.2	171.6		37.4	54.8	46.3	37.4		45.67		9.8	62.96	47.77
	FALSE	High	[R].LLQDSVDFSLADAINTEFK.[N]		3.6017e-11	0.000270553	1	9	64	62414289	62414289 [79-97]		0	2126.07	1.034	1.055	1.534	1.506	1.596	1.549	0.887277	0.907252	0.741094	0.670175	0.728427	0.683649	89.82	97.16	68.68	56.64	96.46	97.24	75.2	100	89	122.5	113.3	119.6	116.1	84.96	41.94	54.5	15.99	9.11	13.43	6.51	3.86276e+06	2.67155e+06	1.98174e+06
	FALSE	High	[K].VELQELNDR.[SF]		0.000453696	0.000270553	2	33	23	62414289; 148728589	62414289 [105-113]; 148728589 [110-118]		0	1115.57	1.918	0.889	2.539	1.836	1.79	1.329	0.78023	0.9919	0.718294	0.796028	0.8334	0.921023	80.77	100.66	88.09	86.46	79.11	69.07	52	110.7	73.6	156	107.7	141.3	97.4	87.76	27.36	66.96	25.66	57.2	39.57	49.56	377252	191436	142834
	FALSE	High	[K].VESLQEEIAFLK.[K]		9.20929e-06	0.000270553	2	14	22	62414289; 358439935	62414289 [224-235]; 358439935 [92-103]		0	1405.76	0.322	0.396	0.453	0.397	0.457	0.464	0.833731	0.818302	0.989097	0.984408	0.998437	0.992971	18.77	33.82	20.63	12.33	21.98	11.58	194.8	62.8	77	88.1	77.3	84.7	84.9	7.04	20.43	25.36	14.86	19.11	18.35	12.81	466538
	FALSE	High	[K].VESLQEEIAFLKK.[L]		1.41076e-05	0.000270553	2	14	9	62414289; 358439935	62414289 [224-236]; 358439935 [92-104]		1	1533.85	1.379	1.119	1.773	1.788	2.508	2.084	0.7937	0.891817	0.685781	0.592418	0.543911	0.55235	73.04	94.08	77.61	79.35	105.74	105.74	74	102	80	123.2	120.9	137.3	114.1	74.53	13.16	55.8	20.93	17.92	18.86	7.53	417526	3.04221e+06	1.54354e+06
	FALSE	High	[R].VEVERDNLAEDIMR.[L]		1.72788e-05	0.000270553	1	14	3	62414289	62414289 [171-184]		1	1688.83	0.01	0.01	0.01	0.01	0.01	0.01	4.31803e-17	4.42105e-17	4.55932e-17	4.34758e-17	4.83887e-17	3.71042e-17							500							123.1							354283		90661.5
	FALSE	High	[R].VEVERDNLAEDIMR.[L]	1xOxidation [M13]	2.4961e-06	0.000270553	1	14	42	62414289	62414289 [171-184]		1	1704.82	1.843	1.102	2.054	2.002	2.04	2.126	0.663459	0.893496	0.623976	0.540917	0.63524	0.542342	85.13	90.37	83.64	86.2	77.06	80.04	59.5	109.7	89.3	122.3	119.2	122.7	120.5	69.32	20.05	49.14	19.39	8.81	16.93	7.51	1.16313e+07	4.86794e+06	3.37953e+06
	FALSE	High	[R].TNEKVELQELNDR.[SF]		1.06379e-07	0.000270553	2	31	8	62414289; 148728589	62414289 [101-113]; 148728589 [106-118]		1	1587.8	1.843	0.603	1.571	1.472	1.451	1.226	0.81925	0.86932	0.823564	0.896813	0.897514	0.921023	112.87	109.57	120.52	120.91	117.09	103.36	47.4	141	44.7	156.6	110.3	138.3	101.3	116.08	42.75	103.31	68.26	87.9	69.77	103.29	958924	200312	205504
	FALSE	High	[K].SKFADLSEAANR.[N]		0.000650438	0.000270553	1	13	24	62414289	62414289 [293-304]		1	1308.65	1.713	1.997	1.844	2.2	2.032	1.794	0.826505	0.705553	0.835021	0.727327	0.792378	0.814296	43.2	43.27	41.43	39.15	43.06	30.02	58.1	96.1	112.8	105.3	127.8	116.8	109.2	63.53	21.54	45.98	25.62	21.33	22.33	14.58	176520	210135	524314
	FALSE	High	[R].QVQSLTCEVDALK.[G-]	1xPropionamide [C7]	1.22553e-05	0.000270553	1	12	20	62414289	62414289 [322-334]		0	1504.77	0.813	1.02	1.218	1.252	1.189	1.083	0.978218	0.928676	0.822661	0.742851	0.84467	0.816458	87	96.94	88.68	95.69	88.55	83.22	100.8	77.1	86.2	119.2	116.8	105.9	122	89.61	21.35	41.1	16.15	23.06	17.58	14.06	704076	410813
	FALSE	High	[R].QVQSLTCEVDALKGTNESLER.[Q]	1xPropionamide [C7]	4.10515e-13	0.000270553	1	10	4	62414289	62414289 [322-342]		1	2391.18	0.103	0.077	0.085	0.01	0.01	0.091	0.26707	0.0416864	0.480664	4.34758e-17	4.83887e-17	0.436009	60.4	57.28	75.26			64.93	385.1	44.6	37.5	32.8			34.8	57.64	45.81	37.05	87.15			78.98	567423
	FALSE	High	[R].QVQSLTCEVDALK.[G-]	1xPropionamide [C7]; 1xGln->pyro-Glu [N-Term]	4.67333e-05	0.000270553	1	12	1	62414289	62414289 [322-334]		0	1487.74
	FALSE	High	[R].QVDQLTNDKAR.[V]	1xGln->pyro-Glu [N-Term]	0.000585381	0.000270553	2	13	19	62414289; 358439935	62414289 [160-170]; 358439935 [28-38]		1	1270.64	1.087	0.617	1.079	1.248	1.303	1.133	0.94223	0.854736	0.974805	0.925129	0.921893	0.986745	80.12	96.45	79.49	85.47	92.45	89.21	87.9	100.3	68	107	136.9	130.8	113.2	71.45	33.51	58.81	38.49	32.86	29.2	48.69	548573	182151	155466
	FALSE	High	[R].QVDQLTNDKAR.[V]		1.62391e-05	0.000270553	2	13	40	62414289; 358439935	62414289 [160-170]; 358439935 [28-38]		1	1287.67	0.242	0.049	0.258	0.282	0.4	0.312	0.66952	0.00437394	0.735205	0.796028	0.911712	0.777121	72.78	108.75	84.89	79.23	111.38	110.86	271.1	66.1	13.4	73	76.4	93.1	72.6	88.78	26.31	85.96	39.04	25.53	27.51	40.59	1.38915e+06	498302	703401
	FALSE	High	[R].RQVDQLTNDK.[A]		8.89741e-05	0.000270553	2	13	26	62414289; 358439935	62414289 [159-168]; 358439935 [27-36]		1	1216.63	0.921	0.205	1.333	0.783	1.702	1.1	0.97381	0.0620015	0.943755	0.917819	0.879308	0.999505	57.71	112.65	95.85	75.66	120.12	127.48	112.4	103.5	29.9	166.3	88	156.9	108.9	110.27	25.7	68.38	29.29	39.25	23.14	46.61	384605	90613.4	122135
	FALSE	High	[R].SLYASSPGGVYATR.[S]		5.35182e-06	0.000270553	1	7	31	62414289	62414289 [51-64]		0	1428.71	1.855	1.302	2.472	2.528	2.781	2.486	0.661619	0.8255	0.548677	0.432153	0.499319	0.468467	77.91	98.32	84.82	82.76	73.44	75.81	51.6	95.7	93.4	128.9	130.4	136.9	122.3	69.35	9.74	49.05	15.32	10.43	14.26	8.22	1.32809e+07	6.30156e+06	4.3652e+06
	FALSE	High	[K].SRLGDLYEEEMRELR.[R]	1xOxidation [M11]	3.56059e-05	0.000270553	1	11	1	62414289	62414289 [144-158]		2	1911.92	0.582	0.01	0.367	0.606	1.252	0.702	0.879093	4.42105e-17	0.670475	0.896735	0.962572	0.865293	18.04		50.93	67.84	63.48	48.47	195.6	113.9		71.8	118.6	158.1	102.2	19.51	19.02		47.84	63.63	39.17		94784.1
	FALSE	High	[R].EKLQEEMLQREEAENTLQSFR.[Q]	1xOxidation [M7]	4.10489e-06	0.000270553	1	10	4	62414289	62414289 [187-207]		2	2624.26	0.691	0.57	0.453	0.552	0.519	0.623	0.984055	0.943393	0.985723	0.970314	0.994931	0.962522	84.81	77.75	49.95	66.05	45.9	56.52	140.8	113	101.7	63	81.5	66.9	86.8	63.01	70.3	60.7	31.04	58.86	55.91	33.3	1.20052e+06	313081	552868
	FALSE	High	[R].EMEENFAVEAANYQDTIGR.[L]	1xOxidation [M2]	8.29825e-12	0.000270553	1	11	27	62414289	62414289 [346-364]		0	2202.96	0.676	0.68	0.697	0.616	0.642	0.57	0.987579	0.989073	0.958254	0.946205	0.962572	0.979361	41.4	32.41	41.17	30.41	33.17	27.82	136.3	92.1	92.7	95	83.9	90.1	80.1	8.16	43.87	33.47	39.92	25.69	32.44	41.19	1.40477e+06
	FALSE	High	[R].EMEENFAVEAANYQDTIGR.[L]		1.31338e-10	0.000270553	1	11	1	62414289	62414289 [346-364]		0	2186.97	0.01	0.01	0.01	0.01	0.01	0.01	4.31803e-17	4.42105e-17	4.55932e-17	4.34758e-17	4.83887e-17	3.71042e-17							500
	FALSE	High	[R].EEAENTLQSFR.[Q]		5.15832e-05	0.000270553	2	13	30	62414289; 358439935	62414289 [197-207]; 358439935 [65-75]		0	1323.62	1.297	1.083	1.503	1.224	1.483	1.334	0.821063	0.898657	0.75168	0.75182	0.746881	0.747395	88.02	88.45	84.91	87.31	82.39	82.55	81.9	106.2	88.7	123.1	100.2	118.2	106	70.71	17.93	26.82	18.96	37.74	28.44	20.46	7.70823e+06	3.7017e+06	2.29841e+06
	FALSE	High	[R].FANYIDKVR.[F]		0.000432221	0.000270553	1	11	44	62414289	62414289 [114-122]		1	1125.61	2.337	1.057	2.236	2.652	2.032	1.951	0.533418	0.906427	0.589506	0.409569	0.635463	0.579355	78.27	107.87	91.91	80.57	72.92	51.06	48.9	117.3	80.2	121.4	132.3	133.9	108.6	85.53	15.93	55.43	25.11	17.16	22.01	9.52	4.92849e+06	1.42926e+06	1.19676e+06
	FALSE	High	[K].FADLSEAANRNNDALR.[Q]		0.000437098	0.000270553	1	13	3	62414289	62414289 [295-310]		1	1776.86	0.221	0.165	0.139	0.197	0.211	0.206	0.300315	0.0711428	0.132358	0.228118	0.342777	0.240505	114.49	90.92	75.93	88.31	84.33	77.74	307.2	44.6	50.8	39.4	58	49.7	59.9	63.77	146.69		35.96	60.18	64.38		154779		59859.3
	FALSE	High	[R].ETNLDSLPLVDTHSKR.[T]		4.95429e-07	0.000270553	1	7	10	62414289	62414289 [425-440]		1	1824.95	0.748	1.195	1.568	2.88	1.886	1.97	0.9384	0.93567	0.888827	0.520619	0.804976	0.833595	109.63	140.25	141.84	134.09	141.04	141.85	57.6	57.9	153.8	94	136.7	107.5	123	174.33	39.66	67.25	51.64	65.03	73.21	36.8	214376	40808.9
	FALSE	High	[R].ETNLDSLPLVDTHSK.[R]		2.54838e-06	0.000270553	1	7	15	62414289	62414289 [425-439]		0	1668.84	2.01	4.87	3.573	4.512	4.526	5.354	0.719446	0.173396	0.559901	0.441347	0.448053	0.309756	97.59	97.44	100.32	102.67	112.28	106.63	29.8	70.1	136	120.9	143.1	121.2	136.4	167.79	23.73	29.59	47.28	41.6	50.56	11.42	157057		54842.5
	FALSE	High	[K].FADLSEAANR.[N]		9.15527e-05	0.000270553	1	13	51	62414289	62414289 [295-304]		0	1093.53	1.781	1.195	2.558	2.102	2.282	2.129	0.675431	0.864406	0.535594	0.517084	0.584826	0.541716	98.15	104.12	93.98	87.97	76.38	81.29	55.9	99.6	84	143	117.5	142.8	119.1	82.27	20.65	47.89	27.48	32.59	31.14	11.84	7.49276e+06	3.5856e+06	2.07224e+06
	FALSE	High	[R].KLLEGEESR.[LI-V]		0.00036044	0.000270553	5	62	38	307358; 62414289; 1419564; 12803727; 148728589	307358 [398-406]; 62414289 [402-410]; 1419564 [189-197]; 12803727 [394-402]; 148728589 [407-415]		1	1060.56	0.321	0.156	0.23	0.222	0.222	0.169	0.831011	0.239292	0.860716	0.872618	0.875066	0.710354	72.48	83.92	77.87	81.78	102.29	88.43	249.4	86.9	43.9	58.6	61.2	71.4	47.7	71.06	28.28	58.33	54.55	50.22	62.68	39.31	3.30631e+06	1.77285e+06	1.9203e+06
	FALSE	High	[R].QVDQLTNDK.[A]		0.000913754	0.000526665	2	13	67	62414289; 358439935	62414289 [160-168]; 358439935 [28-36]		0	1060.53	0.472	0.493	0.942	0.712	0.835	1.017	0.930109	0.915685	0.893012	0.921729	0.914478	0.834908	71.61	73.05	85.74	74.87	82.27	93.37	125.1	67	79.2	131	97.8	116	141.6	71.14	26.69	42.53	37.54	37.43	35.37	37.74	1.14762e+06	697957	555083
	FALSE	High	[R].QVDQLTNDK.[A]	1xGln->pyro-Glu [N-Term]	0.00282068	0.000526665	2	13	10	62414289; 358439935	62414289 [160-168]; 358439935 [28-36]		0	1043.5	1.251	1.115	2.081	1.678	1.838	1.647	0.925404	0.965967	0.765802	0.852168	0.779511	0.902053	71.77	83.09	70.42	79.44	56.36	53.37	61.3	97.9	102.2	135.8	102.8	124.2	109	64.05	27.18	39.52	16.6	32.27	22.45	15.1	210718	103886	82417.8
	FALSE	High	[R].QQYESVAAK.[N]	1xGln->pyro-Glu [N-Term]	0.002365	0.000526665	1	12	28	62414289	62414289 [274-282]		0	1006.48	1.004	0.955	1.448	1.434	1.463	1.377	0.953919	0.9919	0.913307	0.89561	0.90369	0.921023	87.43	92.44	94.77	87.43	88.11	87.69	86.4	86.7	82.6	120.4	123.9	126.5	119	73.68	20.98	33.03	33.15	24.96	26.49	15.61	450486	243937	81161.3
	FALSE	High	[R].QQYESVAAK.[N]		0.002739	0.000526665	1	12	89	62414289	62414289 [274-282]		0	1023.51	0.658	0.251	0.74	0.642	0.976	0.741	0.993831	0.535372	0.947146	0.937834	0.883357	0.93056	72.46	98.91	70.12	66.59	100.02	89.75	138.4	94.3	47.9	111.1	108.2	138.9	87	81.94	25.86	69.2	21.57	29.8	23.32	15.76	2.35562e+06	1.24042e+06	1.10102e+06
	FALSE	High	[R].RQVDQLTNDKAR.[V]		0.000796386	0.000526665	2	13	4	62414289; 358439935	62414289 [159-170]; 358439935 [27-38]		2	1443.77	0.092	0.03	0.135	0.133	0.145	0.01	0.0295821	6.11541e-06	0.0854752	0.0501655	0.0990275	3.71042e-17	71.2	77.13	69.09	85.96	101.44		337.1	31.1	13.5	47.1	71.3	63.3		73.78	69.4	53.76	53.65	54.62	27.13		276701	141332	125812
	FALSE	High	[R].TYSLGSALRPSTSR.[S]		0.00109203	0.000526665	1	6	53	62414289	62414289 [37-50]		0	1495.79	1.124	0.617	1.29	1.275	1.33	1.347	0.860518	0.965782	0.804011	0.734413	0.787769	0.744717	79.09	90	81.23	81.77	77.36	78.27	90.8	102.1	74.3	117.1	115.8	115.5	117	66.42	11.83	53.97	14.7	13.05	14.39	9.42	1.79517e+07	8.87184e+06	4.87528e+06
	FALSE	High	[R].DNLAEDIMR.[L]	1xOxidation [M8]	0.00193904	0.000526665	1	14	60	62414289	62414289 [176-184]		0	1092.5	1.188	0.767	1.507	1.236	1.475	1.489	0.84411	0.991738	0.750932	0.749674	0.749094	0.700181	87.28	97.44	83.79	83.15	79.08	75.11	77.6	104	96.8	117	104.6	118	108.2	73.92	27.59	51.57	17.99	30.77	24.76	15.57	4.8193e+06	1.60361e+06	1.05605e+06
	FALSE	High	[K].SRLGDLYEEEMR.[E]	1xOxidation [M11]	0.00516035	0.000526665	1	11	43	62414289	62414289 [144-155]		1	1513.7	1.401	1.039	1.714	1.937	1.226	1.221	0.885084	0.967701	0.849055	0.806931	0.885699	0.823092	105.52	113.42	104.47	102.96	89.93	86.18	70.2	98.3	75.4	120.2	135.9	129.8	116.5	94.76	27.65	51.6	30.64	14.41	25.82	6.1	761440	297038	130438
	FALSE	High	[R].EKLQEEMLQR.[EG]		0.00434717	0.000526665	1	12	1	62414289	62414289 [187-196]		1	1303.67	0.059	0.537	0.151	0.01	0.463	0.01	0.11164	0.933513	0.540602	4.34758e-17	0.94149	3.71042e-17	0	118.13	0		212.91		286.2	16.9	153.8	43.1		116.1				125.12			116.06
	FALSE	High	[R].EKLQEEMLQREEAENTLQSFR.[Q]		0.00316623	0.000526665	1	10	1	62414289	62414289 [187-207]		2	2608.27	0.01	0.01	0.01	0.01	0.01	0.01	4.31803e-17	4.42105e-17	4.55932e-17	4.34758e-17	4.83887e-17	3.71042e-17							500
	FALSE	High	[KR].LLEGEESR.[LI-V]		0.00220938	0.000526665	5	67	54	307358; 62414289; 1419564; 12803727; 148728589	307358 [399-406]; 62414289 [403-410]; 1419564 [190-197]; 12803727 [395-402]; 148728589 [408-415]		0	932.468	0.742	0.663	1.243	1.378	1.471	1.751	0.972402	0.982181	0.817863	0.702787	0.749975	0.628626	76.35	83.15	80.14	80.62	77.09	77.09	87.3	86	59.9	146.5	120.3	127.3	143.4	65.56	44.89	50.71	38.19	29.79	32.54	29.5	2.58514e+06	1.35445e+06	868879
	FALSE	High	[K].NLQEAEEWYK.[S]		0.000858772	0.000526665	2	17	29	307358; 62414289	307358 [279-288]; 62414289 [283-292]		0	1309.61	1	1.81	1.891	1.829	1.976	1.594	0.896782	0.63918	0.662328	0.578994	0.646841	0.668557	91.48	107.45	84.19	86.23	82.63	108.51	69.5	69.5	125.7	121.4	113.9	135.1	109.3	143.74	21.87	27.12	32.14	34.99	34.79	9.58	1.591e+06	1.01839e+06	447594
	FALSE	High	[R].LGDLYEEEMRELRR.[Q]	1xOxidation [M9]	0.00085039	0.000526665	1	11	3	62414289	62414289 [146-159]		2	1824.89	0.293	0.181	0.142	0.385	0.205	0.468	0.413925	0.0507342	0.0878675	0.498527	0.234412	0.666183	107.26	114.07	109.48	131.01	111.69	91.46	235.3	71.8	58.7	43.4	90.7	61.4	128.1	103.26	148.45	75.62	70.65	152.19	163.09	47.43	853308	105347	134726
	FALSE	High	[R].EKLQEEMLQR.[EG]	1xOxidation [M7]	0.00170023	0.000526665	1	12	31	62414289	62414289 [187-196]		1	1319.66	1.081	0.675	1.671	1.476	1.83	1.657	0.921019	0.967701	0.7075	0.678141	0.669941	0.648328	71.6	89.18	80.25	73.69	55.93	78.26	80.3	93.1	65	134.2	127.4	133.6	134	62.01	23.34	69.83	10.29	24.99	18.03	25.76	1.18603e+06	554980	377127
	FALSE	High	[KR].LQEEMLQR.[EG]	1xOxidation [M5]	0.00239796	0.000526665	1	13	83	62414289	62414289 [189-196]		0	1062.52	0.88	0.667	1.171	1.134	1.363	1.349	0.935692	0.983866	0.830915	0.78234	0.779511	0.744717	83.11	96.68	68.41	72.68	85.25	82.87	101.8	89.6	73.8	119.3	115.5	120.8	118.2	63.84	22.73	61.96	2.98	27.51	20.81	20.51	2.12747e+06	1.26291e+06	488587
	FALSE	High	[R].LQDEIQNMK.[E]		0.00188283	0.000526665	1	12	1	62414289	62414289 [365-373]		0	1118.55	0.122	0.01	0.122	0.01	0.119	0.01	0.077058	4.42105e-17	0.113293	4.34758e-17	0.0979757	3.71042e-17	83.2		84.79		95.13		401.8	49.1		49.1		50.9		75	15.3		12.64		8.26		63482
	FALSE	High	[R].LQDEIQNMK.[E]	1xOxidation [M8]	0.00860362	0.000819305	1	12	8	62414289	62414289 [365-373]		0	1134.55	1.205	1.025	2.346	2.022	1.766	2.156	0.984055	0.947732	0.719316	0.761367	0.867892	0.764869	78.95	85.83	72.72	68.17	68.17	63.89	60.6	84.7	77.4	149.3	127.9	128	156.3	64	47.18	63.89	17.33	39.24	29.69	11.23	127641	68366.3	48859
	FALSE	High	[RK].GTNESLER.[Q]		0.00978919	0.000819305	2	24	52	62414289; 1034599131	62414289 [335-342]; 1034599131 [301-308]		0	905.432	1.518	1.812	3.327	3.594	3.487	2.953	0.852306	0.756302	0.549756	0.382742	0.499319	0.569183	141.04	139.37	111.72	140.63	146.16	120.3	38.7	77.5	70.2	138	175.6	156.8	147	198.7	46.55	69.08	40.23	53.74	57.33	50.73	11693.6	50518.2	2.84218e+06
	FALSE	High	[R].SYVTTSTR.[T]		0.0132228	0.00137447	1	9	54	62414289	62414289 [29-36]		0	914.458	0.395	0.203	0.569	0.584	0.789	0.747	0.893768	0.387177	0.981314	0.957936	0.926409	0.930384	58.07	85.87	70.97	72.68	87.8	90.38	162.5	81.6	43.9	106.5	105.5	112.3	111	64.07	25.94	81.7	14.93	13.78	16.15	20.41	5.19112e+06	2.84571e+06	2.7786e+06
	FALSE	High	[R].DNLAEDIMR.[L]		0.0176502	0.00137447	1	14	1	62414289	62414289 [176-184]		0	1076.5	0.01	0.01	0.01	0.01	0.01	0.01	4.31803e-17	4.42105e-17	4.55932e-17	4.34758e-17	4.83887e-17	3.71042e-17							500							85.26							97487.2
	FALSE	High	[R].SVSSSSYR.[R]		0.0334413	0.00356509	1	9	12	62414289	62414289 [5-12]		0	872.411	100	100	100	100	100	100	4.31803e-17	4.42105e-17	4.55932e-17	4.34758e-17	4.83887e-17	3.71042e-17								220.1	65.2	105.8	108.9	104.5	117.2		49.66	94.76	35.47	34.35	34.91	21.25
	FALSE	High	[RK].EYQDLLNVK.[M]		0.0353621	0.00383358	2	57	27	62414289; 148728589	62414289 [382-390]; 148728589 [387-395]		0	1121.58	1.498	1.401	2.098	2.248	2.262	2.269	0.755528	0.791253	0.617476	0.487575	0.589055	0.513474	71.62	114.6	78.93	75.39	81.35	79.93	59.2	88.7	89.4	124.2	138.4	131.9	132.4	104.33	12.15	51.51	23.5	22.51	26.05	4.73	3.80198e+06	2.03429e+06	1.44556e+06
	FALSE	High	[K].SRLGDLYEEEMR.[E]		0.0390032	0.00403781	1	11	1	62414289	62414289 [144-155]		1	1497.7	0.01	0.01	0.01	0.01	0.01	0.01	4.31803e-17	4.42105e-17	4.55932e-17	4.34758e-17	4.83887e-17	3.71042e-17							500							75.82							92950.6
	FALSE	High	[R].FLEQQNK.[VLAMI]		0.0431784	0.00426457	11	119	32	21755908; 62414289; 530400236; 119703753; 5031839; 1034599131; 4504935; 109148552; 12803727; 169790841; 119395754	21755908 [131-137]; 62414289 [123-129]; 530400236 [203-209]; 119703753 [183-189]; 5031839 [183-189]; 1034599131 [89-95]; 4504935 [143-149]; 109148552 [218-224]; 12803727 [111-117]; 169790841 [131-137]; 119395754 [188-194]		0	906.468	0.236	0.212	0.31	0.247	0.394	0.395	0.700225	0.416142	0.9303	0.900768	0.979485	0.963095	76.3	74.63	76.85	66.51	57.97	41.68	245.3	62	48.3	84.1	60.2	89.7	93.2	65.91	55.85	27.29	33.37	43.25	45.01	26.04	6.50622e+06	6.17233e+06	1.51871e+07
	FALSE	High	[R].FANYIDK.[V]		0.0662389	0.00714722	1	11	20	62414289	62414289 [114-120]		0	870.436	1.371	1.355	2.385	1.994	2.195	2.058	0.796937	0.808847	0.562102	0.543156	0.604842	0.558188	63.33	87.2	69.5	69.74	64.49	74.03	60.1	88.3	93.9	143.3	114.4	142.6	122.6	55.19	33.16	45.55	15.63	30.67	24.97	16.85	4.21097e+06	2.59634e+06	1.67382e+06
	FALSE	High	[K].QESTEYR.[R]		0.0706592	0.00786055	1	13	4	62414289	62414289 [314-320]		0	912.406	0.01	0.01	0.01	0.01	0.01	0.01	4.31803e-17	4.42105e-17	4.55932e-17	4.34758e-17	4.83887e-17	3.71042e-17							500							63.7							107544	84368.7	34921.9
	FALSE	High	[R-].MFGGPGTASRPSSSR.[ST]		0.0731702	0.00832275	1	10	1	62414289	62414289 [14-28]		0	1494.71	0.7	0.506	0.335	0.87	0.413	0.899	0.982579	0.910987	0.952176	0.874522	0.986364	0.883856	81.65	20.57	56.47	15.86	67.9	4.1	146.6	102.6	74.2	49.1	127.5	59.8	130.2		122.89	47.04	152.1	88.09	116.4	47.73
FALSE	High	Master Protein	623409	keratin 10 [Homo sapiens]	0	476.04	55	39	1163	1	561	57.2	5.07	39016	39	cell death;cell differentiation;metabolic process	cytoplasm;cytoskeleton;cytosol;membrane;nucleus	structural molecule activity	Pf00038, Pf04111	3858	KRT10	17					0
	Checked	Confidence	Annotated Sequence	Modifications	Qvality PEP	Qvality q-value	# Protein Groups	# Proteins	# PSMs	Master Protein Accessions	Positions in Master Proteins	Modifications in Master Proteins	# Missed Cleavages	Theo. MH+ [Da]	Abundance Ratio: (IgAN-I) / (Kidney transplant)	Abundance Ratio: (IgAN-II) / (Kidney transplant)	Abundance Ratio: (IgAVN-I) / (Kidney transplant)	Abundance Ratio: (IgAVN-II) / (Kidney transplant)	Abundance Ratio: (IgAVN-III) / (Kidney transplant)	Abundance Ratio: (IgAVN-IV) / (Kidney transplant)	Abundance Ratio Adj. P-Value: (IgAN-I) / (Kidney transplant)	Abundance Ratio Adj. P-Value: (IgAN-II) / (Kidney transplant)	Abundance Ratio Adj. P-Value: (IgAVN-I) / (Kidney transplant)	Abundance Ratio Adj. P-Value: (IgAVN-II) / (Kidney transplant)	Abundance Ratio Adj. P-Value: (IgAVN-III) / (Kidney transplant)	Abundance Ratio Adj. P-Value: (IgAVN-IV) / (Kidney transplant)	Abundance Ratio Variability [%]: (IgAN-I) / (Kidney transplant)	Abundance Ratio Variability [%]: (IgAN-II) / (Kidney transplant)	Abundance Ratio Variability [%]: (IgAVN-I) / (Kidney transplant)	Abundance Ratio Variability [%]: (IgAVN-II) / (Kidney transplant)	Abundance Ratio Variability [%]: (IgAVN-III) / (Kidney transplant)	Abundance Ratio Variability [%]: (IgAVN-IV) / (Kidney transplant)	Abundances (Grouped): Kidney transplant	Abundances (Grouped): IgAN-I	Abundances (Grouped): IgAN-II	Abundances (Grouped): IgAVN-I	Abundances (Grouped): IgAVN-II	Abundances (Grouped): IgAVN-III	Abundances (Grouped): IgAVN-IV	Abundances (Grouped) CV [%]: Kidney transplant	Abundances (Grouped) CV [%]: IgAN-I	Abundances (Grouped) CV [%]: IgAN-II	Abundances (Grouped) CV [%]: IgAVN-I	Abundances (Grouped) CV [%]: IgAVN-II	Abundances (Grouped) CV [%]: IgAVN-III	Abundances (Grouped) CV [%]: IgAVN-IV	Abundances (Normalized): F25: Sample, 2, Kidney transplant	Abundances (Normalized): F26: Sample, 3, Kidney transplant	Abundances (Normalized): F27: Sample, 4, Kidney transplant
	FALSE	High	[R].ISSSKGSLGGGFSSGGFSGGSFSR.[G]		1.28643e-10	0.000270553	2	7	7	119581085; 623409	119581085 [36-59]; 623409 [29-52]		1	2210.05	0.971	0.632	0.379	0.01	0.264	0.32	0.972402	0.901871	0.783518	4.34758e-17	0.624592	0.502886	85.89	78.89	128.2		102.68	71.34	140.4	215.7	88.7	55.2		29.7	55.4	70.4	108.37	77.76	129.83		134.48	50.91	112877		409024
	FALSE	High	[K].QSLEASLAETEGR.[Y]	1xGln->pyro-Glu [N-Term]	1.87692e-05	0.000270553	2	10	23	119581085; 623409	119581085 [387-399]; 623409 [380-392]		0	1373.65	0.255	0.399	0.212	0.219	0.198	0.373	0.738276	0.820264	0.835021	0.86955	0.837536	0.951987	60.19	60.74	71.89	54.04	66.63	69.1	249.4	62.9	87.1	46.3	54.2	57.4	63.4	32.09	80.19	67.39	97.62	94.72	100.08	81.02	918506	2.1543e+06	1.56743e+06
	FALSE	High	[K].QSLEASLAETEGR.[Y]		5.14268e-07	0.000270553	2	10	29	119581085; 623409	119581085 [387-399]; 623409 [380-392]		0	1390.68	0.873	0.961	0.63	0.592	0.523	0.797	0.93615	0.933513	0.969475	0.954768	0.992352	0.913163	81.7	91.94	82.42	90.29	78.91	73.85	110.3	112.8	129.6	82.5	64.8	61.7	79.2	61.14	82.8	69.96	83.55	101.93	95.11	82.5	4.64908e+06	1.52027e+07	2.36026e+07
	FALSE	High	[K].NQILNLTTDNANILLQIDNAR.[L]		3.02947e-12	0.000270553	2	9	37	119581085; 623409	119581085 [208-228]; 623409 [201-221]		0	2367.26	0.373	0.505	0.213	0.228	0.194	0.377	0.875665	0.910976	0.835021	0.876026	0.8334	0.952683	94.85	95.85	91.14	99.5	85.41	73.94	205.1	85.7	120.2	44.5	44.5	36	59.1	63.78	51.88	68.9	77.15	77.96	75.67	54.73	1.94162e+06	1.20055e+07	1.05192e+07
	FALSE	High	[R].NVSTGDVNVEMNAAPGVDLTQLLNNMR.[SN]	2xOxidation [M11; M26]	5.82657e-11	0.000270553	2	8	31	119581085; 623409	119581085 [296-322]; 623409 [289-315]		0	2904.38	1.143	1.76	0.796	0.772	0.785	0.531	0.856062	0.659361	0.928526	0.908033	0.927389	0.99186	84.08	71.15	67.41	80.77	88.3	79.33	86.7	112.3	152.6	74.3	74.1	67.5	48	49.19	71.13	80.64	68.94	69.83	66.25	58.5	3.74205e+06	1.34366e+07	1.33604e+07
	FALSE	High	[R].NVSTGDVNVEMNAAPGVDLTQLLNNMR.[SN]		1.04121e-10	0.000270553	2	8	5	119581085; 623409	119581085 [296-322]; 623409 [289-315]		0	2872.39	0.01	0.01	0.01	0.01	0.01	0.01	4.31803e-17	4.42105e-17	4.55932e-17	4.34758e-17	4.83887e-17	3.71042e-17							500							23.08								9.06892e+06	1.13922e+07
	FALSE	High	[R].NVQALEIELQSQLALK.[Q]		7.58884e-10	0.000270553	2	9	33	119581085; 623409	119581085 [371-386]; 623409 [364-379]		0	1797.01	0.37	0.372	0.192	0.18	0.12	0.243	0.871458	0.787553	0.810354	0.796028	0.661988	0.837624	103.15	87.66	94.64	115.95	72.7	97.49	213.2	92.1	96.1	56.1	42.4	34.7	41.5	62.4	79.41	54.42	68.78	104.23	92.36	68.79	7.68772e+06	3.13223e+07	2.82302e+07
	FALSE	High	[R].NVQALEIELQSQLALKQSLEASLAETEGR.[Y]		2.8923e-15	0.000270553	2	9	9	119581085; 623409	119581085 [371-399]; 623409 [364-392]		1	3168.67
	FALSE	High	[R].NVSTGDVNVEMNAAPGVDLTQLLNNMR.[SN]	1xOxidation [M]	5.64696e-09	0.000270553	2	8	26	119581085; 623409	119581085 [296-322]; 623409 [289-315]		0	2888.39	0.01	0.01	0.022	0.01	0.01	0.028	4.31803e-17	7.03267e-06	0.0663071	4.34758e-17	4.83887e-17	0.0808657	83.7	115.47	100.75	106.09	109.5	50.3	479.2	4.5	3.7	10.1	2.5	3.5	18.1	46.07	124.9	147.46	85.1	107.15	114.6	39.15	3.67269e+06	1.34475e+07	1.39778e+07
	FALSE	High	[R].LENEIQTYR.[SG]		0.000298383	0.000270553	2	10	27	119581085; 623409	119581085 [442-450]; 623409 [435-443]		0	1165.58	0.484	0.602	0.39	0.347	0.312	0.681	0.948427	0.95817	0.969901	0.964967	0.940037	0.944994	82.87	93.98	80.94	82.51	84.54	70.4	183.4	80.9	97.7	74.4	63.6	65.5	83.7	55.06	92.45	80.98	80.31	88.41	86.09	70.19	8.39363e+06	2.9332e+07	2.80622e+07
	FALSE	High	[R].LAADDFRLKYENEVALR.[Q]		6.81783e-07	0.000270553	2	9	5	119581085; 623409	119581085 [229-245]; 623409 [222-238]		2	2023.06	0.01	4.473	0.944	0.01	0.973	0.01	4.31803e-17	0.202252	0.993418	4.34758e-17	0.977295	3.71042e-17		99.04	121.08		120.46		79.3		354.8	65.9		66.3		100.17			123.95		124.03				323475
	FALSE	High	[R].LASYLDKVR.[A]		2.34644e-05	0.000270553	6	36	49	119581085; 12803709; 623409; 194382264; 4557701; 24430192	119581085 [157-165]; 12803709 [126-134]; 623409 [150-158]; 194382264 [96-104]; 4557701 [95-103]; 24430192 [128-136]		1	1064.61	0.293	0.334	0.362	0.251	0.285	0.244	0.798633	0.724093	0.95956	0.902154	0.926386	0.840662	74.88	81.77	64.5	77.06	85.2	81.49	240.5	58.8	67.3	80.4	53	57.3	62.8	47.32	127.05	76.95	30.92	72.94	57.39	25.7	1.57613e+07	4.77678e+07	4.33747e+07
	FALSE	High	[K].IRLENEIQTYR.[SG]		0.000150799	0.000270553	2	10	31	119581085; 623409	119581085 [440-450]; 623409 [433-443]		1	1434.77	0.525	0.581	0.314	0.364	0.28	0.42	0.969765	0.946576	0.93316	0.972971	0.922081	0.970948	78.46	78.66	77.06	83.25	75.58	65.32	178.8	93.9	103.9	58.4	65	52.8	77.7	52.8	95.2	73.19	55.61	77.38	86.11	33.03	1.11294e+07	3.5129e+07	3.45528e+07
	FALSE	High	[R].LKYENEVALR.[Q]		6.80586e-06	0.000270553	2	9	29	119581085; 623409	119581085 [236-245]; 623409 [229-238]		1	1234.68	0.607	0.764	0.443	0.51	0.358	0.556	0.993354	0.991738	0.986863	0.979178	0.968023	0.985174	90.5	91.05	67.67	74.56	79.94	68.37	152.5	92.6	104.2	72.4	78.3	61.5	84.6	47.2	113.88	76.88	60.57	78.64	80.42	40.17	3.08808e+07	8.29576e+07	6.55524e+07
	FALSE	High	[R].QSVEADINGLR.[RK]		7.96797e-05	0.000270553	3	24	29	119581085; 623409; 131412225	119581085 [246-256]; 623409 [239-249]; 131412225 [202-212]		0	1201.62	0.68	0.826	0.653	0.542	0.543	0.865	0.985641	0.971162	0.961616	0.972971	0.986364	0.893779	88.83	97.7	87.23	89.54	83.36	82.74	140	89.4	114.1	93.2	63.3	68.9	86.8	65.78	53.48	85.23	66.09	74.53	68.32	66.61	2.0342e+06	8.54545e+06	1.15175e+07
	FALSE	High	[R].QSVEADINGLRR.[V]	1xGln->pyro-Glu [N-Term]	0.000579164	0.000270553	3	18	11	119581085; 623409; 131412225	119581085 [246-257]; 623409 [239-250]; 131412225 [202-213]		1	1340.69	0.413	0.664	0.254	0.338	0.267	0.503	0.908415	0.982569	0.890204	0.959187	0.914478	0.999367	75.38	90.37	79.69	73.9	77.25	75.3	172.4	71.1	113	75.9	67.6	68.8	85.4	50.95	86.01	71.29	71.23	71.51	67.55	64.3	2.60607e+06	7.63716e+06	8.01075e+06
	FALSE	High	[R].VLDELTLTQADLEMQIESLTEELAYLK.[K]	1xOxidation [M14]	1.79789e-09	0.000270553	1	1	3	623409	623409 [251-277]		0	3124.59
	FALSE	High	[K].YYKTIDDLKNQILNLTTDNANILLQIDNAR.[L]		1.59515e-06	0.000270553	2	9	3	119581085; 623409	119581085 [199-228]; 623409 [192-221]		2	3506.85	100	100	100	100	100	100	4.31803e-17	4.42105e-17	4.55932e-17	4.34758e-17	4.83887e-17	3.71042e-17								179.8	241.1	23.8	55.3	28.9	53.9		62.84	93.36	67.53	47.39	56.34
	FALSE	High	[K].VTMQNLNDRLASYLDKVR.[A]		1.25716e-08	0.000270553	4	15	5	119581085; 12803709; 623409; 24430192	119581085 [148-165]; 12803709 [117-134]; 623409 [141-158]; 24430192 [119-136]		2	2136.12	0.01	0.01	0.02	0.01	0.015	0.01	4.31803e-17	4.42105e-17	0.0521337	4.34758e-17	0.0379742	3.71042e-17			78.75		86.84		490.4			9.6		7.5		61								794999	2.11144e+06
	FALSE	High	[K].VTMQNLNDRLASYLDKVR.[A]	1xOxidation [M3]	1.15577e-07	0.000270553	4	15	8	119581085; 12803709; 623409; 24430192	119581085 [148-165]; 12803709 [117-134]; 623409 [141-158]; 24430192 [119-136]		2	2152.12	0.275	0.901	0.911	0.141	0.723	0.01	0.719779	0.96519	0.952176	0.38792	0.99987	3.71042e-17	66.35	112.63	68.75	113.98	84.35		127.4	49	130.6	164.5	28.5	110.2		73.61	55.07	98.84	55.41	109.2	77.88		263540	264510	401887
	FALSE	High	[K].VTMQNLNDRLASYLDK.[V]	1xOxidation [M3]	1.66958e-06	0.000270553	4	15	1	119581085; 12803709; 623409; 24430192	119581085 [148-163]; 12803709 [117-132]; 623409 [141-156]; 24430192 [119-134]		1	1896.95	100		100	100	100		4.31803e-17		4.55932e-17	4.34758e-17	4.83887e-17									177.1		138.6	184.4	232.6			86.64				18.51
	FALSE	High	[K-].VTMQNLNDR.[L]	1xOxidation [M3]	0.000591651	0.000270553	4	28	140	119581085; 12803709; 623409; 24430192	119581085 [148-156]; 12803709 [117-125]; 623409 [141-149]; 24430192 [119-127]		0	1106.53	0.174	0.127	0.223	0.229	0.314	0.417	0.544371	0.156162	0.849055	0.87824	0.94149	0.970028	100.12	78.98	79.09	95.42	77.26	25.78	283.6	47.1	43.3	74.9	51.1	68.6	87.2	61.86	95.86	39.6	39.7	75.45	74.53	6.54	4.0291e+06	1.34312e+07	2.33142e+07
	FALSE	High	[R].SLLEGEGSSGGGGR.[G]		2.11467e-06	0.000270553	2	7	62	119581085; 623409	119581085 [451-464]; 623409 [444-457]		0	1262.6	0.655	0.939	0.517	0.434	0.519	0.524	0.995676	0.940118	0.993418	0.997938	0.993947	0.993357	67.17	88.47	65.91	69.09	79.75	51.42	165.1	85.4	102.5	77.7	69.3	68	77.7	38.78	105.8	79.39	58.91	82.89	77.49	5.54	6.02751e+06	1.31195e+07	1.5929e+07
	FALSE	High	[K].SKELTTEIDNNIEQISSYK.[S]		3.52623e-07	0.000270553	2	10	6	119581085; 623409	119581085 [344-362]; 623409 [337-355]		1	2212.1	0.021	0.026	0.01	0.013	0.029	0.014	0.00515723	0.000708014	4.55932e-17	0.0165278	0.133681	0.0169551	118.12	121.02	115.36	118.6	138.69	128.52	470	8.1	12.1	3.9	5.9	8.6	6.4	119.87	126.96	41.59	44.98	100.54	132.47	41.34	3.92611e+06	5.31673e+07	6.78226e+06
	FALSE	High	[K].SKELTTEIDNNIEQISSYKSEITELR.[R]		4.75861e-08	0.000270553	2	10	2	119581085; 623409	119581085 [344-369]; 623409 [337-362]		2	3040.53	1.874	0.01	0.824	0.01	0.46	0.01	0.776297	4.42105e-17	0.95956	4.34758e-17	0.732505	3.71042e-17	6.57		6.29		70.26		135.2	253.3		111.5		89.1		88.2									221407
	FALSE	High	[K].SKELTTEIDNNIEQISSYKSEITELRR.[N]		2.7249e-10	0.000270553	2	10	16	119581085; 623409	119581085 [344-370]; 623409 [337-363]		3	3196.63	0.362	0.915	0.255	0.119	0.274	0.1	0.826565	0.960704	0.75168	0.449166	0.804976	0.274478	134.52	68.17	85.64	98.13	86.24	60.73	182.4	71.9	180.5	43.5	21.8	43.9	21.4	30.72	165.01	72.47	144.53	110.09	143.98	45.09	302914
	FALSE	High	[R].RNVQALEIELQSQLALK.[Q]		5.9308e-12	0.000270553	2	9	25	119581085; 623409	119581085 [370-386]; 623409 [363-379]		1	1953.11	0.152	0.289	0.075	0.166	0.083	0.166	0.464904	0.635511	0.424623	0.764568	0.513617	0.702001	76.49	70.63	69.78	77.21	87.46	87.53	329.2	47.6	64.5	24.2	34.5	25.6	49.7	48.82	64.82	49.93	55.8	67.07	94.22	22.69	884631	3.22178e+06	2.78963e+06
	FALSE	High	[K].TIDDLKNQILNLTTDNANILLQIDNAR.[L]		4.54836e-12	0.000270553	2	9	35	119581085; 623409	119581085 [202-228]; 623409 [195-221]		1	3052.63	0.633	0.7	0.458	0.358	0.396	0.67	0.999941	0.9919	0.989097	0.970314	0.980004	0.946301	82.53	53.8	91.96	75.55	73.08	64.15	169	94.2	118.3	58.4	60	49	88.6	43.08	94.48	48.43	69.03	72.78	74.55	27.27	6.04947e+06	2.31115e+07	1.55088e+07
	FALSE	High	[K].SSSSGSVGESSSKGPR.[SY]		6.25696e-05	0.000270553	2	12	2	119581085; 623409	119581085 [568-583]; 623409 [545-560]		1	1495.7	0.01	0.01	0.01	0.01	0.01	0.01	4.31803e-17	4.42105e-17	4.55932e-17	4.34758e-17	4.83887e-17	3.71042e-17							500							59.48							30084.2	15355.7	63383.5
	FALSE	High	[K].DAEAWFNEKSK.[E]		0.000346898	0.000270553	2	8	5	119581085; 623409	119581085 [335-345]; 623409 [328-338]		1	1324.62
	FALSE	High	[R].DYSKYYKTIDDLKNQILNLTTDNANILLQIDNAR.[L]		9.64121e-09	0.000270553	2	8	6	119581085; 623409	119581085 [195-228]; 623409 [188-221]		3	4000.07
	FALSE	High	[K].ELTTEIDNNIEQISSYKSEITELRR.[N]		2.58781e-12	0.000270553	2	10	12	119581085; 623409	119581085 [346-370]; 623409 [339-363]		2	2981.51	0.206	0.278	0.109	0.101	0.078	0.01	0.638259	0.605438	0.589506	0.550335	0.480555	3.71042e-17	68.91	71.84	121.24	70.01	104.75		323.1	37.5	71.6	35.3	32.5	28.7		52.15	79.66	47.26	129.98		125.31			1.52482e+06	1.66213e+06
	FALSE	High	[K].ELTTEIDNNIEQISSYK.[S]		8.1863e-11	0.000270553	2	10	32	119581085; 623409	119581085 [346-362]; 623409 [339-355]		0	1996.97	0.366	0.462	0.169	0.243	0.182	0.213	0.869275	0.88207	0.762954	0.898875	0.808854	0.799288	70.91	72.98	64.2	79.26	85.34	75.39	215.2	89.3	107.3	37.4	50.7	46.1	47.7	39.07	74.71	86.24	59.15	80.39	89.01	47.48	3.14546e+06	9.78587e+06	9.36005e+06
	FALSE	High	[R].KDAEAWFNEK.[S]		2.42531e-05	0.000270553	2	11	30	119581085; 623409	119581085 [334-343]; 623409 [327-336]		1	1237.58	1.045	1.169	0.924	0.657	0.799	0.499	0.883117	0.872363	0.897758	0.936774	0.922559	0.999505	82.83	76.26	71.87	76.79	76.04	76.2	109.6	114.5	103.2	102.4	70.2	83.4	58.5	48.61	77.71	71.69	47.46	90.44	66.28	38.81	471166	1.33168e+06	1.39231e+06
	FALSE	High	[R].GSSGGGCFGGSSGGYGGLGGFGGGSFR.[G]	1xPropionamide [C7]	2.52528e-16	0.000270553	2	6	17	119581085; 623409	119581085 [60-86]; 623409 [53-79]		0	2357	0.316	0.377	0.274	0.348	0.234	0.51	0.826565	0.791931	0.908472	0.964967	0.885699	0.996825	67.4	79.73	62.95	45.44	78.78	79.65	200	77.2	71.3	61.7	89.7	52.5	96	44.65	69.36	67.14	51.99	28.98	49.37	14.09	1.02635e+06	3.54248e+06	3.58613e+06
	FALSE	High	[K].GSLGGGFSSGGFSGGSFSR.[G]		1.97413e-11	0.000270553	2	7	11	119581085; 623409	119581085 [41-59]; 623409 [34-52]		0	1707.77	0.526	0.792	0.573	0.439	0.606	0.464	0.969765	0.983318	0.979914	0.998353	0.971192	0.992933	69.87	86.35	65.85	65.58	70.51	56.01	170.2	66.8	134.8	68.2	60	61.8	71.9	42.1	97.67	74.29	55.6	58.85	55.98	40.97	1.09571e+07	2.64984e+07	3.17389e+07
	FALSE	High	[R].ALEESNYELEGK.[I]		1.74224e-05	0.000270553	2	8	44	119581085; 623409	119581085 [166-177]; 623409 [159-170]		0	1381.65	0.999	1.186	0.689	0.782	0.57	0.671	0.896901	0.868303	0.958254	0.902732	0.979485	0.946301	83.22	79.16	60.04	71.75	74.64	64.03	103.5	103.4	117.1	95	81	77.7	91.4	49.64	108.73	78.61	38.47	73.44	70.04	19.23	1.94339e+07	6.27725e+07	4.91604e+07
	FALSE	High	[R].QSVEADINGLR.[RK]	1xGln->pyro-Glu [N-Term]	0.000855969	0.000526665	3	24	18	119581085; 623409; 131412225	119581085 [246-256]; 623409 [239-249]; 131412225 [202-212]		0	1184.59	0.338	0.662	0.269	0.268	0.234	0.499	0.844242	0.981463	0.903017	0.912442	0.885699	0.999505	70.37	82.8	81.52	78.22	82.5	83.95	241.3	57.7	91.6	57.6	51.9	56	92.2	51.85	53.1	69.37	77.03	73.67	75.48	63.77	323103	1.26675e+06	955972
	FALSE	High	[R].QSVEADINGLRR.[V]		0.000773063	0.000526665	3	18	24	119581085; 623409; 131412225	119581085 [246-257]; 623409 [239-250]; 131412225 [202-213]		1	1357.72	0.613	0.942	0.631	0.591	0.505	0.784	0.995896	0.93933	0.969475	0.954789	0.996913	0.919048	66.53	78.01	67.29	79.55	80.61	87.38	150.8	85.6	99.6	91.5	72.5	80.7	80.9	45.45	103.59	74.64	52.13	77.61	71.46	55.98	9.86002e+06	3.2527e+07	2.18388e+07
	FALSE	High	[K].YENEVALR.[Q]		0.00277943	0.000526665	2	9	33	119581085; 623409	119581085 [238-245]; 623409 [231-238]		0	993.5	0.604	0.77	0.459	0.518	0.488	0.777	0.99207	0.990862	0.989097	0.976183	0.998437	0.921023	97.26	90.24	78.31	86.56	80.36	65.94	184.7	76.7	102	67.2	69.4	69.9	94.7	57.54	117.84	74.2	60.07	99.15	104.52	45.91	1.05739e+06	3.33676e+06	4.75221e+06
	FALSE	High	[K].SEITELRR.[N]		0.000982024	0.000526665	2	10	39	119581085; 623409	119581085 [363-370]; 623409 [356-363]		1	1003.55	0.379	0.388	0.273	0.279	0.229	0.43	0.880308	0.806727	0.907217	0.921729	0.881094	0.979527	82.31	81.29	76.89	67.32	72.9	70.2	225.9	74.9	77.6	64.6	57	55.3	67	60.79	96.15	70.52	61.33	95.83	96.84	48.69	7.34934e+06	2.91772e+07	1.49774e+07
	FALSE	High	[K-].VTMQNLNDR.[L]		0.00102504	0.000526665	4	28	25	119581085; 12803709; 623409; 24430192	119581085 [148-156]; 12803709 [117-125]; 623409 [141-149]; 24430192 [119-127]		0	1090.53	0.056	0.036	0.075	0.058	0.055	0.094	0.0780256	0.00307598	0.423535	0.306031	0.328236	0.448781	117.33	130.78	105.63	109.21	119.01	66.5	398.9	29	11.7	30	30.3	20.1	36.5	84.9	89.03	131.03	95.76	87.4	112.6	47.01	4.12646e+06	1.97781e+07	1.51396e+07
	FALSE	High	[KR].DAEAWFNEK.[S]		0.00347704	0.000526665	2	16	28	119581085; 623409	119581085 [335-343]; 623409 [328-336]		0	1109.49	0.259	0.478	0.32	0.205	0.298	0.206	0.743297	0.893491	0.936455	0.844665	0.937482	0.787087	93.17	90.64	77.86	86.23	83.4	75.71	229.9	59.5	104.3	60.7	45.6	53.8	39.1	59.36	80.49	75.53	72.18	65.46	69.47	42.14	1.13771e+07	4.81995e+07	6.31965e+07
	FALSE	High	[KR].LAADDFR.[ATILV]		0.0226689	0.00163139	12	80	100	4504927; 119581085; 119581136; 14917115; 10337581; 12803709; 623409; 119581140; 131412225; 4557701; 12653819; 24430192	4504927 [173-179]; 119581085 [229-235]; 119581136 [184-190]; 14917115 [136-142]; 10337581 [136-142]; 12803709 [195-201]; 623409 [222-228]; 119581140 [177-183]; 131412225 [185-191]; 4557701 [164-170]; 12653819 [159-165]; 24430192 [197-203]		0	807.4	0.384	0.751	0.373	0.318	0.375	0.709	0.885084	0.992783	0.960573	0.945628	0.972957	0.939399	75.34	107.94	74.49	82.85	69.75	78.81	229.6	70.6	81.8	58.7	59.3	66.5	81	48.14	113.5	70.19	73.84	82.79	80.76	68.96	3.00914e+07	8.95418e+07	8.98677e+07
	FALSE	High	[R].LASYLDK.[VM-]		0.0391727	0.00403781	8	43	48	119581085; 12803709; 119571624; 623409; 194382264; 4557701; 55956899; 24430192	119581085 [157-163]; 12803709 [126-132]; 119571624 [8-14]; 623409 [150-156]; 194382264 [96-102]; 4557701 [95-101]; 55956899 [164-170]; 24430192 [128-134]		0	809.44	0.894	1.429	0.659	0.564	0.6	0.861	0.934037	0.783569	0.960573	0.965804	0.973166	0.894771	87	100.99	85.59	88.92	84.01	100.24	129.6	83.6	164.3	66.1	56.5	51.5	65.5	68.51	58.14	67.21	46.99	87.23	79.48	42.48	9.09382e+06	2.44317e+07	3.3804e+07
	FALSE	High	[R].ALEESNYELEGKIK.[E]		0.0615601	0.00671301	2	8	2	119581085; 623409	119581085 [166-179]; 623409 [159-172]		1	1622.83	0.198	0.396	0.409	0.09	0.315	0.085	0.206207	0.437924	0.620332	0.0171514	0.500565	0.0057382	46.26	56.23	57.79	26.06	70.28	25.74	238.8	47.3	94.5	97.8	21.6	87.2	20.7	28.78	43.62	61.13	52.35	20.1	65.7		96254.4	126285	132195
FALSE	High	Master Protein	12803709	Keratin 14 [Homo sapiens]	0	538.84	82	56	1061	6	472	51.6	5.16	29999	56	cell death;cell organization and biogenesis;response to stimulus	cytoplasm;cytosol;nucleus	protein binding;structural molecule activity	Pf00038, Pf13514	3861	KRT14	17	Corticotropin-releasing hormone signaling pathway				1	0.514	0.694	0.339	0.331	0.263	0.327	0.492824	0.637912	0.171272	0.153527	0.0933017	0.151675	111.92	100.08	97.23	88.93	103.92	103.68	193.9	71.8	105.9	69.1
	Checked	Confidence	Annotated Sequence	Modifications	Qvality PEP	Qvality q-value	# Protein Groups	# Proteins	# PSMs	Master Protein Accessions	Positions in Master Proteins	Modifications in Master Proteins	# Missed Cleavages	Theo. MH+ [Da]	Abundance Ratio: (IgAN-I) / (Kidney transplant)	Abundance Ratio: (IgAN-II) / (Kidney transplant)	Abundance Ratio: (IgAVN-I) / (Kidney transplant)	Abundance Ratio: (IgAVN-II) / (Kidney transplant)	Abundance Ratio: (IgAVN-III) / (Kidney transplant)	Abundance Ratio: (IgAVN-IV) / (Kidney transplant)	Abundance Ratio Adj. P-Value: (IgAN-I) / (Kidney transplant)	Abundance Ratio Adj. P-Value: (IgAN-II) / (Kidney transplant)	Abundance Ratio Adj. P-Value: (IgAVN-I) / (Kidney transplant)	Abundance Ratio Adj. P-Value: (IgAVN-II) / (Kidney transplant)	Abundance Ratio Adj. P-Value: (IgAVN-III) / (Kidney transplant)	Abundance Ratio Adj. P-Value: (IgAVN-IV) / (Kidney transplant)	Abundance Ratio Variability [%]: (IgAN-I) / (Kidney transplant)	Abundance Ratio Variability [%]: (IgAN-II) / (Kidney transplant)	Abundance Ratio Variability [%]: (IgAVN-I) / (Kidney transplant)	Abundance Ratio Variability [%]: (IgAVN-II) / (Kidney transplant)	Abundance Ratio Variability [%]: (IgAVN-III) / (Kidney transplant)	Abundance Ratio Variability [%]: (IgAVN-IV) / (Kidney transplant)	Abundances (Grouped): Kidney transplant	Abundances (Grouped): IgAN-I	Abundances (Grouped): IgAN-II	Abundances (Grouped): IgAVN-I	Abundances (Grouped): IgAVN-II	Abundances (Grouped): IgAVN-III	Abundances (Grouped): IgAVN-IV	Abundances (Grouped) CV [%]: Kidney transplant	Abundances (Grouped) CV [%]: IgAN-I	Abundances (Grouped) CV [%]: IgAN-II	Abundances (Grouped) CV [%]: IgAVN-I	Abundances (Grouped) CV [%]: IgAVN-II	Abundances (Grouped) CV [%]: IgAVN-III	Abundances (Grouped) CV [%]: IgAVN-IV	Abundances (Normalized): F25: Sample, 2, Kidney transplant	Abundances (Normalized): F26: Sample, 3, Kidney transplant	Abundances (Normalized): F27: Sample, 4, Kidney transplant
	FALSE	High	[R-].MSVEADINGLR.[R]	1xOxidation [M1]	4.16438e-05	0.000270553	2	12	18	12803709; 119581149	12803709 [212-222]; 119581149 [1-11]		0	1220.59	0.836	1.362	0.883	0.497	0.674	0.67	0.993831	0.835013	0.95956	0.936818	0.994931	0.993357	77.82	94.46	60.14	83.95	88.12	80.71	108	81.6	142.1	118.3	50.1	76.4	69.3	54.05	71.95	72.56	32.65	89.85	71.25	59.32	138198	322132	571922
	FALSE	High	[R].ISSVLAGGSCR.[A]	1xPropionamide [C10]	9.04387e-05	0.000270553	2	6	24	12803709; 24430192	12803709 [31-41]; 24430192 [31-41]		0	1120.58	0.198	0.311	0.107	0.197	0.111	0.286	0.612217	0.685319	0.579966	0.826765	0.635275	0.896117	127.51	101.76	72.72	81.51	91.33	56.78	292.7	46.8	79.3	29.9	51.4	24.4	78	51.43	177.1	73.42	51.42	66.3	77.46	38.57	550291	1.31076e+06	1.68913e+06
	FALSE	High	[R].QFTSSSSMKGSCGIGGGIGGGSSR.[I]	1xPropionamide [C12]; 1xOxidation [M8]	6.50262e-06	0.000270553	2	5	2	12803709; 24430192	12803709 [7-30]; 24430192 [7-30]		1	2292.03	2.191	0.01	0.01	0.01	0.01	0.01	0.69997	4.42105e-17	4.55932e-17	4.34758e-17	4.83887e-17	3.71042e-17	0						156.7	343.3
	FALSE	High	[R].QFTSSSSMKGSCGIGGGIGGGSSR.[I]	1xPropionamide [C12]	4.09395e-07	0.000270553	2	5	1	12803709; 24430192	12803709 [7-30]; 24430192 [7-30]		1	2276.04	0.462	0.576	0.688	1.15	0.691	1.281	0.705673	0.765402	0.915688	0.971763	0.914478	0.968754	75.34	91.87	62.54	99.24	66.83	105.14	134	42.4	77.2	92.2	154.1	89.2	165.4	83.14	81.74	22.35	90.2	11.6	92.96			182271
	FALSE	High	[R].QRPAEIKDYSPYFK.[T]	1xGln->pyro-Glu [N-Term]	4.29638e-06	0.000270553	1	5	2	12803709	12803709 [154-167]		1	1724.86	2.687	0.34	0.082	0.277	0.155	0.01	0.657868	0.456738	0.0398727	0.453517	0.198543	3.71042e-17	16.37	107.13	19.22	50.38	73.07		117.2	314.9	31.9	9.6	26.4	15.1		32.19		105.3	5.92	44.62	63.58			107598	256357
	FALSE	High	[R].QRPAEIKDYSPYFK.[T]		4.00406e-06	0.000270553	1	5	9	12803709	12803709 [154-167]		1	1741.89	0.17	0.367	0.01	0.01	0.05	0.047	0.540549	0.781634	4.55932e-17	4.34758e-17	0.341322	0.209059	128.64	60.39			60.9	75.17	325.4	55.4	119.3			18.1	16.9	51.16	172.2				43.49	26.32	273269	305907	888283
	FALSE	High	[K].NRKDAEEWFFTKTEELNR.[E]		7.46902e-07	0.000270553	2	7	1	12803709; 119581149	12803709 [298-315]; 119581149 [87-104]		3	2313.13	0.01	0.01	0.01	0.01	0.01	0.01	4.31803e-17	4.42105e-17	4.55932e-17	4.34758e-17	4.83887e-17	3.71042e-17							500							105.97									38619.2
	FALSE	High	[R].LEQEIATYR.[RSH]		0.00028811	0.000270553	5	44	29	12803709; 131412225; 119581149; 4557701; 24430192	12803709 [408-416]; 131412225 [398-406]; 119581149 [197-205]; 4557701 [377-385]; 24430192 [410-418]		0	1122.58	0.706	0.72	0.447	0.398	0.35	0.498	0.982579	0.998198	0.987528	0.985148	0.962572	0.999505	79.57	81.44	64.81	78.74	77.46	67.42	149.5	85.9	137.6	71.5	55.6	51.1	70.8	60.68	112.77	64.82	50.55	93.47	81.6	46.09	416603	833221	1.36751e+06
	FALSE	High	[R].LASYLDKVR.[A]		2.34644e-05	0.000270553	6	36	49	119581085; 12803709; 623409; 194382264; 4557701; 24430192	119581085 [157-165]; 12803709 [126-134]; 623409 [150-158]; 194382264 [96-104]; 4557701 [95-103]; 24430192 [128-136]		1	1064.61	0.293	0.334	0.362	0.251	0.285	0.244	0.798633	0.724093	0.95956	0.902154	0.926386	0.840662	74.88	81.77	64.5	77.06	85.2	81.49	240.5	58.8	67.3	80.4	53	57.3	62.8	47.32	127.05	76.95	30.92	72.94	57.39	25.7	1.57613e+07	4.77678e+07	4.33747e+07
	FALSE	High	[R].LLEGEDAHLSSSQFSSGSQSSR.[D]		2.45023e-15	0.000270553	2	7	29	12803709; 119581149	12803709 [418-439]; 119581149 [207-228]		0	2309.06	0.629	0.892	0.393	0.376	0.366	0.415	0.999941	0.95269	0.969901	0.976183	0.970602	0.970028	80.56	108.11	99.95	87.7	107.83	84.72	146.3	78.3	167.1	53.3	55	51.8	59.8	84.71	81.73	82.16	88.05	107.93	95.36	27.59	831591	1.20163e+06	3.62157e+06
	FALSE	High	[K].ILTATVDNANVLLQIDNAR.[L]		7.80673e-13	0.000270553	1	5	31	12803709	12803709 [176-194]		0	2054.12	0.245	0.495	0.169	0.146	0.135	0.194	0.720714	0.903049	0.762674	0.711134	0.707927	0.768203	81.28	91.57	78.88	80.17	95.63	78.23	251.3	56.1	113	43.6	36	33.9	49.1	44.43	131.68	73.4	62.98	107.61	103.71	25.26	1.15422e+06	2.80605e+06	4.47844e+06
	FALSE	High	[R].ILNEMRDQYEK.[M]		0.000156995	0.000270553	3	12	4	12803709; 119581149; 4557701	12803709 [283-293]; 119581149 [72-82]; 4557701 [252-262]		1	1438.7	0.01	0.01	0.01	0.01	0.01	0.01	4.31803e-17	4.42105e-17	4.55932e-17	4.34758e-17	4.83887e-17	3.71042e-17							500							139.24							415246	538474	3.80864e+06
	FALSE	High	[R].TMQNLEIELQSQLSMK.[A]		0.000321186	0.000270553	2	7	2	12803709; 119581149	12803709 [337-352]; 119581149 [126-141]		0	1892.95	0.01	0.01	0.01	0.01	0.01	0.01	4.31803e-17	4.42105e-17	4.55932e-17	4.34758e-17	4.83887e-17	3.71042e-17							500							23.47
	FALSE	High	[R].TMQNLEIELQSQLSMK.[A]	1xOxidation [M15]	0.000140237	0.000270553	2	7	4	12803709; 119581149	12803709 [337-352]; 119581149 [126-141]		0	1908.94	0.01	0.01	0.01	0.01	0.01	0.01	4.31803e-17	4.42105e-17	4.55932e-17	4.34758e-17	4.83887e-17	3.71042e-17							500							50.66							182335	331970	801502
	FALSE	High	[R].TMQNLEIELQSQLSMK.[A]	2xOxidation [M2; M15]	1.055e-07	0.000270553	2	7	19	12803709; 119581149	12803709 [337-352]; 119581149 [126-141]		0	1924.94	1.318	1.325	0.811	0.512	0.55	0.78	0.816322	0.81936	0.924419	0.978149	0.986135	0.920398	75.18	124.67	88.71	108.04	101.14	68.17	113.1	97.1	151.7	90.1	48	57.8	81.9	94.56	94.23	69.41	54.68	110.34	93.88	38.31	216496	343960	614252
	FALSE	High	[K].TRLEQEIATYR.[RS]		2.04568e-06	0.000270553	5	38	28	12803709; 131412225; 119581149; 4557701; 24430192	12803709 [406-416]; 131412225 [396-406]; 119581149 [195-205]; 4557701 [375-385]; 24430192 [408-418]		1	1379.73	0.381	0.546	0.25	0.224	0.281	0.252	0.881486	0.933513	0.888827	0.872854	0.922541	0.85497	97.5	85.83	81.82	86.94	99.95	73.46	211.1	63.9	129.2	52.6	43.2	39.5	53.5	57.29	148.97	70.04	63.05	112.67	94.37	18.55	1.55993e+06	2.4331e+06	4.85641e+06
	FALSE	High	[K].TRLEQEIATYRR.[L]		3.02052e-06	0.000270553	4	21	7	12803709; 119581149; 4557701; 24430192	12803709 [406-417]; 119581149 [195-206]; 4557701 [375-386]; 24430192 [408-419]		2	1535.83	0.113	0.227	0.087	0.176	0.101	0.047	0.309604	0.463058	0.491727	0.788523	0.596753	0.191409	142.6	56.29	68.04	84.04	86.22	84.59	290.9	24.6	103.8	29.3	51.3	36.6	15.1	53.78	162.01	42.11	50.37		43.3		340617	543069	1.26772e+06
	FALSE	High	[M].TTCSRQFTSSSSMKGSCGIGGGIGGGSSR.[I]	1xAcetyl [N-Term]; 2xPropionamide [C3; C17]	3.03307e-06	0.000270553	2	4	1	12803709; 24430192	12803709 [2-30]; 24430192 [2-30]	12803709 1xAcetyl [N-Term]; 24430192 1xAcetyl [N-Term]	2	2937.32	0.01	0.01	0.01	0.01	0.01	0.01	4.31803e-17	4.42105e-17	4.55932e-17	4.34758e-17	4.83887e-17	3.71042e-17							500
	FALSE	High	[R].YCMQLAQIQEMIGSVEEQLAQLR.[C]	1xPropionamide [C2]	6.50941e-10	0.000270553	2	10	1	12803709; 119581149	12803709 [366-388]; 119581149 [155-177]		0	2752.35
	FALSE	High	[R].YCMQLAQIQEMIGSVEEQLAQLR.[C]	1xPropionamide [C2]; 1xOxidation [M3]	2.62319e-13	0.000270553	2	10	3	12803709; 119581149	12803709 [366-388]; 119581149 [155-177]		0	2768.34
	FALSE	High	[R].YCMQLAQIQEMIGSVEEQLAQLR.[C]	1xPropionamide [C2]; 2xOxidation [M3; M11]	5.30034e-08	0.000270553	2	10	3	12803709; 119581149	12803709 [366-388]; 119581149 [155-177]		0	2784.34	1.657	0.624	1.955	0.55	0.901	1.145	0.836792	0.917187	0.817863	0.912442	0.995791	0.954315	80.58	70.12	67.12	67.09	82.81	57.49	96.1	148.2	60	144.8	50.9	94.3	82.2	92.29	75.72		41.43	7.34	58.48	69.78	96213.8	102003	210048
	FALSE	High	[K].VMDVHDGKVVSTHEQVLR.[T]		6.2234e-07	0.000270553	2	6	1	12803709; 119581149	12803709 [452-469]; 119581149 [241-258]		1	2049.05	0.01	0.01	0.01	0.01	0.01	0.01	4.31803e-17	4.42105e-17	4.55932e-17	4.34758e-17	4.83887e-17	3.71042e-17							500
	FALSE	High	[K].VTMQNLNDRLASYLDKVR.[A]		1.25716e-08	0.000270553	4	15	5	119581085; 12803709; 623409; 24430192	119581085 [148-165]; 12803709 [117-134]; 623409 [141-158]; 24430192 [119-136]		2	2136.12	0.01	0.01	0.02	0.01	0.015	0.01	4.31803e-17	4.42105e-17	0.0521337	4.34758e-17	0.0379742	3.71042e-17			78.75		86.84		490.4			9.6		7.5		61								794999	2.11144e+06
	FALSE	High	[K].VTMQNLNDRLASYLDKVR.[A]	1xOxidation [M3]	1.15577e-07	0.000270553	4	15	8	119581085; 12803709; 623409; 24430192	119581085 [148-165]; 12803709 [117-134]; 623409 [141-158]; 24430192 [119-136]		2	2152.12	0.275	0.901	0.911	0.141	0.723	0.01	0.719779	0.96519	0.952176	0.38792	0.99987	3.71042e-17	66.35	112.63	68.75	113.98	84.35		127.4	49	130.6	164.5	28.5	110.2		73.61	55.07	98.84	55.41	109.2	77.88		263540	264510	401887
	FALSE	High	[K].VTMQNLNDRLASYLDK.[V]	1xOxidation [M3]	1.66958e-06	0.000270553	4	15	1	119581085; 12803709; 623409; 24430192	119581085 [148-163]; 12803709 [117-132]; 623409 [141-156]; 24430192 [119-134]		1	1896.95	100		100	100	100		4.31803e-17		4.55932e-17	4.34758e-17	4.83887e-17									177.1		138.6	184.4	232.6			86.64				18.51
	FALSE	High	[K].VVSTHEQVLR.[T]		0.000546887	0.000270553	2	6	3	12803709; 119581149	12803709 [460-469]; 119581149 [249-258]		0	1167.65	0.341	0.375	0.154	0.126	0.152	0.01	0.424704	0.270258	0.115105	0.00909028	0.105748	3.71042e-17	119.06	100.42	100.28	115.62	105.17		256.3	99.6	85.9	29.3	28.9	33.6		111.78	117.85	56.64	89.96	81.73	83.75		24081	88199	42969.5
	FALSE	High	[K-].VTMQNLNDR.[L]	1xOxidation [M3]	0.000591651	0.000270553	4	28	140	119581085; 12803709; 623409; 24430192	119581085 [148-156]; 12803709 [117-125]; 623409 [141-149]; 24430192 [119-127]		0	1106.53	0.174	0.127	0.223	0.229	0.314	0.417	0.544371	0.156162	0.849055	0.87824	0.94149	0.970028	100.12	78.98	79.09	95.42	77.26	25.78	283.6	47.1	43.3	74.9	51.1	68.6	87.2	61.86	95.86	39.6	39.7	75.45	74.53	6.54	4.0291e+06	1.34312e+07	2.33142e+07
	FALSE	High	[R].RLLEGEDAHLSSSQFSSGSQSSR.[D]		5.25041e-07	0.000270553	2	7	8	12803709; 119581149	12803709 [417-439]; 119581149 [206-228]		1	2465.17	0.554	0.791	0.434	0.37	0.549	0.167	0.887764	0.967701	0.817863	0.67141	0.916083	0.231422	105.23	92.52	85.87	122.34	101.42	97.53	173.7	73.6	147	73.9	31.8	83.2	27.9	91.99	105.56	75.64	20.5	101.14	50.79	10.66	48452.8	67445.2	210966
	FALSE	High	[R].RTMQNLEIELQSQLSMK.[A]	2xOxidation [M3; M16]	7.80342e-09	0.000270553	2	7	6	12803709; 119581149	12803709 [336-352]; 119581149 [125-141]		1	2081.04	0.838	1.082	0.411	0.461	0.394	0.474	0.99993	0.959739	0.801383	0.832709	0.806184	0.744717	107.31	82.69	84.85	80.8	74.98	74.98	137.5	80.4	175	56.5	50.5	51.3	52.8	67.92	85.91	55.76	33.34	74.3	65.09	29.43			253915
	FALSE	High	[R].RVLDELTLAR.[AT]		5.28569e-06	0.000270553	4	30	19	12803709; 119581149; 4557701; 24430192	12803709 [223-232]; 119581149 [12-21]; 4557701 [192-201]; 24430192 [225-234]		1	1185.69	0.459	0.75	0.309	0.331	0.307	0.489	0.93615	0.992783	0.929693	0.953406	0.938773	0.999505	94.05	88.09	81.78	76.32	83.42	78.03	138.2	61.8	189.8	56.5	53.8	41.9	84.3	76.52	134.2	48.86	50.94	89.37	87.4	25.65	229583	479191	1.19115e+06
	FALSE	High	[K].TEELNREVATNSELVQSGK.[S]		3.19956e-09	0.000270553	3	13	5	12803709; 119581149; 4557701	12803709 [310-328]; 119581149 [99-117]; 4557701 [279-297]		1	2104.05	4.967	1.072	0.095	0.663	0.124	0.01	0.170036	0.933513	0.121164	0.963211	0.265362	3.71042e-17	89.7	89.7	77.53	55.89	115		64	317.9	68.6	7	42.5	10.4		87.41			51.78		109.74				219231
	FALSE	High	[R].CEMEQQNQEYK.[I]	1xPropionamide [C1]; 1xOxidation [M3]	0.000120244	0.000270553	3	16	5	12803709; 119581149; 4557701	12803709 [389-399]; 119581149 [178-188]; 4557701 [358-368]		0	1516.6	0.01	0.01	0.01	0.01	0.01	0.01	4.31803e-17	4.42105e-17	4.55932e-17	4.34758e-17	4.83887e-17	3.71042e-17							500							67.36							22634.5	50148.2	72517.3
	FALSE	High	[K].DAEEWFFTKTEELNR.[E]		1.47952e-09	0.000270553	2	7	15	12803709; 119581149	12803709 [301-315]; 119581149 [90-104]		1	1914.89	0.217	0.254	0.167	0.093	0.114	0.095	0.663459	0.543975	0.758495	0.51122	0.647176	0.451983	101.16	124.65	122.25	107.53	121.96	102.44	280.6	60.8	76.7	55.9	26	32.7	27.2	150.93	20.78	119.24	102.12	32.49	113.06	41.14	239320	291111	1.88955e+06
	FALSE	High	[K].DAEEWFFTKTEELNREVATNSELVQSGK.[S]		3.1922e-07	0.000270553	2	7	1	12803709; 119581149	12803709 [301-328]; 119581149 [90-117]		2	3257.56	0.01	0.01	0.01	0.01	0.01	0.01	4.31803e-17	4.42105e-17	4.55932e-17	4.34758e-17	4.83887e-17	3.71042e-17							500
	FALSE	High	[R].APSTYGGGLSVSSSR.[F]		1.60562e-08	0.000270553	1	3	21	12803709	12803709 [42-56]		0	1425.7	0.672	0.8	0.45	0.395	0.381	0.502	0.988873	0.98064	0.988397	0.983893	0.975339	0.999367	83.55	114.2	92.24	89.69	94.86	84.31	124.3	81.3	159.1	79.4	55.9	50.8	66.9	109.34	111.52	76.65	59.02	86.53	74.99	25.01	763381	1.41755e+06	5.0874e+06
	FALSE	High	[K].ASLENSLEETK.[G]		2.12483e-05	0.000270553	3	14	29	12803709; 119581149; 24430192	12803709 [353-363]; 119581149 [142-152]; 24430192 [355-365]		0	1220.6	0.691	1.164	0.631	0.518	0.467	0.612	0.984055	0.87446	0.969475	0.976183	0.999534	0.963672	90.81	98.4	84.46	87.7	96.66	92.71	132.8	84.2	140	77.1	65.8	56.6	94.3	53.79	125.34	83.62	70.15	105.01	100.66	20.98	731530	1.94608e+06	3.01567e+06
	FALSE	High	[K].ASLENSLEETKGR.[Y]		1.98971e-07	0.000270553	3	14	29	12803709; 119581149; 24430192	12803709 [353-365]; 119581149 [142-154]; 24430192 [355-367]		1	1433.72	0.222	0.279	0.166	0.164	0.155	0.165	0.671289	0.607981	0.758126	0.759569	0.75575	0.702001	106.53	112.35	75.8	96.78	78.42	52.85	285.4	45	77.1	45.7	46.8	40.2	48.1	66.86	195.56	97.19	34.3	109.3	101.96	6.51	706017	1.32014e+06	2.70125e+06
	FALSE	High	[R].EVATNSELVQSGKSEISELRR.[T]		1.04503e-06	0.000270553	3	13	2	12803709; 119581149; 4557701	12803709 [316-336]; 119581149 [105-125]; 4557701 [285-305]		2	2332.21	0.11	0.01	0.124	0.206	0.242	0.073	0.0528685	4.42105e-17	0.122599	0.268863	0.424282	0.0358607	107.06		111.13	108.78	105.82	105.92	348.4	38.2		41.6	71.8	84.7	25.6	96.82	40.48		71.7	37.04	9.88				253575
	FALSE	High	[R].EVATNSELVQSGK.[S]		1.25939e-06	0.000270553	3	13	32	12803709; 119581149; 4557701	12803709 [316-328]; 119581149 [105-117]; 4557701 [285-297]		0	1361.69	0.73	0.81	0.558	0.384	0.477	0.409	0.975498	0.974678	0.986863	0.977621	0.999774	0.968754	106.58	111.9	104.26	92.03	107.89	62.3	149.5	74.3	147.6	76.1	52.5	47	63.8	114.62	122.95	84.97	62.13	127.65	97.16	14.17	850409	1.54866e+06	2.99428e+06
	FALSE	High	[R].GQVGGDVNVEMDAAPGVDLSR.[I]	1xOxidation [M11]	1.07556e-13	0.000270553	2	6	32	12803709; 119581149	12803709 [262-282]; 119581149 [51-71]		0	2101.98	0.886	1.184	0.575	0.57	0.547	0.707	0.93539	0.869207	0.979059	0.964718	0.986364	0.940388	102.92	110.88	95.33	85.17	88.47	89.25	96	88	181.1	79.9	54.9	52.4	76.6	101.19	102.08	73.68	45.09	85.99	70.72	17.66	713910	1.35309e+06	3.95536e+06
	FALSE	High	[R].GQVGGDVNVEMDAAPGVDLSR.[I]		2.24332e-14	0.000270553	2	6	5	12803709; 119581149	12803709 [262-282]; 119581149 [51-71]		0	2085.99	0.01	0.167	0.109	0.123	0.103	0.167	4.31803e-17	0.274782	0.585925	0.639039	0.607433	0.708014		93.92	108.98	89.07	101.85	78.84	364.4		56.5	34.4	44.6	33.7	54.7	129.64		31.32	78.22	32.09	72.21	24.75	160042	446381	1.14986e+06
	FALSE	High	[R].ALEEANADLEVK.[I]		1.86145e-05	0.000270553	3	29	32	12803709; 131412225; 24430192	12803709 [135-146]; 131412225 [124-135]; 24430192 [137-148]		0	1301.66	0.632	0.738	0.459	0.331	0.373	0.399	0.999941	0.995332	0.989097	0.953091	0.972653	0.963672	117.53	119.72	97.45	87.16	112.27	100	173.1	64.2	136.1	79.4	47.2	44.8	70.3	115.21	153.63	68.99	58.43	105.67	90.3	16.02	1.95151e+06	3.18859e+06	8.14473e+06
	FALSE	High	[R].ALEEANADLEVKIRDWYQR.[Q]		3.1202e-05	0.000270553	2	9	1	12803709; 24430192	12803709 [135-153]; 24430192 [137-155]		2	2319.17	0.01	0.01	0.01	0.01	0.01	0.01	4.31803e-17	4.42105e-17	4.55932e-17	4.34758e-17	4.83887e-17	3.71042e-17							500
	FALSE	High	[R].ADLEMQIESLKEELAYLKK.[N]		4.79824e-08	0.000270553	2	6	3	12803709; 119581149	12803709 [233-251]; 119581149 [22-40]		2	2251.19	0.075	0.01	0.107	0.069	0.081	0.01	0.122341	4.42105e-17	0.241683	0.123335	0.202224	3.71042e-17	39.9		39.9	39.9	78.65		399.7	29.9		42.9	27.5	34.7		69.34					35.57		52156.4	273842	750396
	FALSE	High	[R].ADLEMQIESLKEELAYLK.[K]	1xOxidation [M5]	1.75572e-10	0.000270553	2	6	8	12803709; 119581149	12803709 [233-250]; 119581149 [22-39]		1	2139.09	1.318	1.05	0.548	0.357	0.472	0.718	0.833433	0.933513	0.922596	0.787177	0.911712	0.996825	44.24	69.07	81.52	124.08	84.08	48.81	134.2	176.9	107.2	54.1	27.6	38.1	66.9	57.32		43	55.06	122.5	75.46		88443.7	177699	539592
	FALSE	High	[R].ADLEMQIESLKEELAYLKK.[N]	1xOxidation [M5]	1.25859e-09	0.000270553	2	6	16	12803709; 119581149	12803709 [233-251]; 119581149 [22-40]		2	2267.18	0.251	0.263	0.12	0.115	0.104	0.149	0.731956	0.566243	0.627304	0.608282	0.608308	0.653337	81.71	90.88	83.47	74.65	108.95	52.32	274.8	61.7	90.9	41	31.6	30.4	40.9	58.37	95.11	94.17	84.4	76.36	88.27	25.71	527253	817854	2.32448e+06
	FALSE	High	[R].KDAEEWFFTK.[T]		6.36928e-06	0.000270553	2	7	1	12803709; 119581149	12803709 [300-309]; 119581149 [89-98]		1	1300.62	1.516	1.429	0.653	0.907	0.664	0.01	0.834409	0.88207	0.922441	0.992959	0.93843	3.71042e-17	68.69	95.38	49.65	46.94	61.75		88	133.4	141.2	57.5	79.8	78.4		109.76		31.35	30.57		26.94				102811
	FALSE	High	[R].KDAEEWFFTKTEELNR.[E]		3.4802e-10	0.000270553	2	7	2	12803709; 119581149	12803709 [300-315]; 119581149 [89-104]		2	2042.98	0.01	0.01	0.01	0.01	0.01	0.01	4.31803e-17	4.42105e-17	4.55932e-17	4.34758e-17	4.83887e-17	3.71042e-17							500
	FALSE	High	[K].GSCGIGGGIGGGSSR.[I]	1xPropionamide [C3]	4.76545e-06	0.000270553	2	5	24	12803709; 24430192	12803709 [16-30]; 24430192 [16-30]		0	1292.6	0.3	0.304	0.114	0.229	0.143	0.259	0.813651	0.66765	0.60796	0.878354	0.73145	0.865708	128.23	100.56	103.63	100.96	105.57	82.56	234.1	67.1	111.4	35.1	52.3	34.3	62.1	73.36	180.29	78.11	63.08	95.08	129.73	63.8	203875	495046	511632
	FALSE	High	[R].TKYETELNLR.[M]		0.000934903	0.000526665	1	5	24	12803709	12803709 [202-211]		1	1266.67	0.497	0.766	0.401	0.31	0.306	0.401	0.95591	0.991738	0.974188	0.939251	0.938773	0.963672	91.39	89.04	68.2	71.08	77.77	69.02	172.1	68.8	142.4	66.5	50.2	42.8	68.7	46.78	139.01	72.13	57.71	98.49	90.73	40.06	1.911e+06	3.88617e+06	6.07752e+06
	FALSE	High	[R].VLDELTLAR.[AT]		0.00154811	0.000526665	4	32	30	12803709; 119581149; 4557701; 24430192	12803709 [224-232]; 119581149 [13-21]; 4557701 [193-201]; 24430192 [226-234]		0	1029.59	0.342	0.505	0.273	0.304	0.228	0.412	0.850832	0.909248	0.907217	0.936818	0.879393	0.969587	88.4	99.83	79.23	85.28	70.03	51.37	194.4	60.2	131.6	57.3	56.4	42.6	77.6	91.57	145.99	72.65	50.27	98.2	92.31	28.85	3.6646e+06	7.10476e+06	1.10793e+07
	FALSE	High	[K-].VTMQNLNDR.[L]		0.00102504	0.000526665	4	28	25	119581085; 12803709; 623409; 24430192	119581085 [148-156]; 12803709 [117-125]; 623409 [141-149]; 24430192 [119-127]		0	1090.53	0.056	0.036	0.075	0.058	0.055	0.094	0.0780256	0.00307598	0.423535	0.306031	0.328236	0.448781	117.33	130.78	105.63	109.21	119.01	66.5	398.9	29	11.7	30	30.3	20.1	36.5	84.9	89.03	131.03	95.76	87.4	112.6	47.01	4.12646e+06	1.97781e+07	1.51396e+07
	FALSE	High	[K].DAEEWFFTK.[T]		0.00399983	0.000526665	2	7	25	12803709; 119581149	12803709 [301-309]; 119581149 [90-98]		0	1172.53	0.239	0.487	0.183	0.137	0.131	0.185	0.707351	0.898657	0.789596	0.688106	0.69739	0.75288	77.83	84.18	87.52	81.3	92.91	88.91	225.2	49.6	141.1	48.9	35.1	33.3	42.1	68.37	56.23	66.79	64.9	50.4	75.9	8.04	915547	1.74098e+06	3.05218e+06
	FALSE	High	[R-].MSVEADINGLRR.[V]	1xOxidation [M1]	0.002739	0.000526665	2	12	18	12803709; 119581149	12803709 [212-223]; 119581149 [1-12]		1	1376.7	0.666	1.081	0.513	0.453	0.424	0.501	0.991009	0.899104	0.99441	0.997938	0.988654	0.999505	73.67	111.66	71.92	77.65	90.08	75.97	121.1	79.8	168.3	75	55.8	58.5	60.9	57.93	121.37	75.37	50.25	96.02	85.41	44.86	578969	1.1711e+06	1.66728e+06
	FALSE	High	[R].ILNEMRDQYEKMAEK.[N]	1xOxidation [M12]	0.00299426	0.000526665	3	12	1	12803709; 119581149; 4557701	12803709 [283-297]; 119581149 [72-86]; 4557701 [252-266]		2	1913.91	0.01	2.22	0.01	0.01	0.01	0.01	4.31803e-17	0.741762	4.55932e-17	4.34758e-17	4.83887e-17	3.71042e-17		119.41					193.6		306.4					177.4		84.07					22948.9	70289.9	56310.9
	FALSE	High	[R].ILNEMRDQYEK.[M]	1xOxidation [M5]	0.00100492	0.000526665	3	12	7	12803709; 119581149; 4557701	12803709 [283-293]; 119581149 [72-82]; 4557701 [252-262]		1	1454.69	0.359	0.416	0.393	0.334	0.32	0.338	0.855289	0.851688	0.95956	0.930946	0.93429	0.932354	76.14	90.57	98.02	80.88	115.59	64.44	171.9	75.2	115.6	74	63.3	69.5	78.8	147	158.17	101.49	68.49	105.92	88.17	24.79	188666	284439	856559
	FALSE	High	[R].QFTSSSSMK.[G]		0.00140968	0.000526665	2	8	5	12803709; 24430192	12803709 [7-15]; 24430192 [7-15]		0	1002.46	0.01	0.01	0.01	0.01	0.01	0.01	4.31803e-17	4.42105e-17	4.55932e-17	4.34758e-17	4.83887e-17	3.71042e-17		111.58					495.5		4.5					89.64							61355.5	144945	585857
	FALSE	High	[R].LEQEIATYRR.[L]		0.00570172	0.000526665	4	21	3	12803709; 119581149; 4557701; 24430192	12803709 [408-417]; 119581149 [197-206]; 4557701 [377-386]; 24430192 [410-419]		1	1278.68	0.393	0.34	0.128	0.136	0.151	0.106	0.787325	0.598596	0.207224	0.191776	0.350451	0.0567725	122.76	120.01	78.21	85.89	81.09	63.29	258.8	66.1	110.8	33	31.2	32.7	22.8	126.16	135.41	85	95.69	85.29	80.27	25.7	77856.6	124249	240489
	FALSE	High	[R].TKVMDVHDGKVVSTHEQVLR.[T]		0.00903682	0.000819305	2	6	1	12803709; 119581149	12803709 [450-469]; 119581149 [239-258]		2	2278.2	0.01	0.01	0.218	0.01	0.207	0.01	4.31803e-17	4.42105e-17	0.357903	4.34758e-17	0.372336	3.71042e-17			0		0		410.4			89.6		85.6
	FALSE	High	[R].NKILTATVDNANVLLQIDNAR.[L]		0.0092618	0.000819305	1	5	1	12803709	12803709 [174-194]		1	2296.26
	FALSE	High	[K].NHEEEMNALR.[G]	1xOxidation [M6]	0.019284	0.00137447	3	10	9	12803709; 119581149; 4557701	12803709 [252-261]; 119581149 [41-50]; 4557701 [221-230]		0	1258.55	0.013	0.01	0.039	0.01	0.066	0.01	0.00186773	4.42105e-17	0.0481668	4.34758e-17	0.198022	3.71042e-17	38.71		38.71		55		475.5	6.1		18.3		30.4		58.87							123804	287525	291990
	FALSE	High	[K].SEISELRR.[T]		0.0152901	0.00137447	3	14	24	12803709; 119581149; 4557701	12803709 [329-336]; 119581149 [118-125]; 4557701 [298-305]		1	989.537	0.345	0.373	0.323	0.253	0.241	0.275	0.852306	0.789406	0.941713	0.903381	0.894988	0.886656	107.61	98.68	91.58	100.74	95.86	81.74	207.1	65	104.5	74.6	48.8	53.6	61.8	80.2	135.02	69.7	45.18	120.75	100.49	23.97	563732	966970	2.52336e+06
	FALSE	High	[KR].LAADDFR.[ATILV]		0.0226689	0.00163139	12	80	100	4504927; 119581085; 119581136; 14917115; 10337581; 12803709; 623409; 119581140; 131412225; 4557701; 12653819; 24430192	4504927 [173-179]; 119581085 [229-235]; 119581136 [184-190]; 14917115 [136-142]; 10337581 [136-142]; 12803709 [195-201]; 623409 [222-228]; 119581140 [177-183]; 131412225 [185-191]; 4557701 [164-170]; 12653819 [159-165]; 24430192 [197-203]		0	807.4	0.384	0.751	0.373	0.318	0.375	0.709	0.885084	0.992783	0.960573	0.945628	0.972957	0.939399	75.34	107.94	74.49	82.85	69.75	78.81	229.6	70.6	81.8	58.7	59.3	66.5	81	48.14	113.5	70.19	73.84	82.79	80.76	68.96	3.00914e+07	8.95418e+07	8.98677e+07
	FALSE	High	[R-].MSVEADINGLRR.[V]		0.0310984	0.00274767	2	12	4	12803709; 119581149	12803709 [212-223]; 119581149 [1-12]		1	1360.7	0.01	0.01	0.048	0.041	0.01	0.048	4.31803e-17	4.42105e-17	0.276606	0.216787	4.83887e-17	0.204067			67.6	65.32		85.62	453.3			23.2	23.5		23	63.37			42.52	30.84			164888	356090	954343
	FALSE	High	[K].NHEEEMNALR.[G]		0.0334413	0.00356509	3	10	3	12803709; 119581149; 4557701	12803709 [252-261]; 119581149 [41-50]; 4557701 [221-230]		0	1242.55	0.01	0.064	0.01	0.026	0.01	0.021	4.31803e-17	0.014097	4.55932e-17	0.00508469	4.83887e-17	0.00221886		98.37		98.37		99.6	458.9		29.4		11.7		9.5	63.9							82031.6	221533	573897
	FALSE	High	[R].LASYLDK.[VM-]		0.0391727	0.00403781	8	43	48	119581085; 12803709; 119571624; 623409; 194382264; 4557701; 55956899; 24430192	119581085 [157-163]; 12803709 [126-132]; 119571624 [8-14]; 623409 [150-156]; 194382264 [96-102]; 4557701 [95-101]; 55956899 [164-170]; 24430192 [128-134]		0	809.44	0.894	1.429	0.659	0.564	0.6	0.861	0.934037	0.783569	0.960573	0.965804	0.973166	0.894771	87	100.99	85.59	88.92	84.01	100.24	129.6	83.6	164.3	66.1	56.5	51.5	65.5	68.51	58.14	67.21	46.99	87.23	79.48	42.48	9.09382e+06	2.44317e+07	3.3804e+07
	FALSE	High	[K].YETELNLR.[M]		0.0477762	0.00450321	1	5	3	12803709	12803709 [204-211]		0	1037.53	0.693	1.006	0.641	0.58	0.522	0.912	0.984055	0.922479	0.968259	0.961321	0.992487	0.878679	56.9	82.09	77.42	65.03	65.02	65	113.5	99.7	114.5	90.9	81.3	65	113.4	55.59	39.06	83.34	59.51	37.91	43.61	46.42	6.47458e+06	2.49967e+07	1.6417e+07
	FALSE	High	[R].DQYEKMAEK.[N]	1xOxidation [M6]	0.0538034	0.0049698	3	12	1	12803709; 119581149; 4557701	12803709 [289-297]; 119581149 [78-86]; 4557701 [258-266]		1	1157.51	0.01	0.01	0.01	0.01	0.01	0.01	4.31803e-17	4.42105e-17	4.55932e-17	4.34758e-17	4.83887e-17	3.71042e-17							500							103.72									10326.6
	FALSE	High	[R].QFTSSSSMK.[G]	1xOxidation [M8]	0.0538034	0.0049698	2	8	4	12803709; 24430192	12803709 [7-15]; 24430192 [7-15]		0	1018.45	0.01	0.01	0.01	0.01	0.01	0.01	4.31803e-17	4.42105e-17	4.55932e-17	4.34758e-17	4.83887e-17	3.71042e-17							500							129.22							34795.9	54656.1	110840
	FALSE	High	[K].EELAYLKK.[N]		0.0776638	0.00996651	4	22	4	12803709; 119571624; 119581149; 4557701	12803709 [244-251]; 119571624 [126-133]; 119581149 [33-40]; 4557701 [213-220]		1	993.562	1.502	3.209	0.993	1.184	1.078	1.553	0.843038	0.392578	0.993418	0.938456	0.975073	0.898899	56.03	89.68	84.75	45.07	63.18	36.46	64.3	95.9	202.4	62.7	74.7	54.6	89	13.26	47.58	72.55	76.23	121.14	68.47	4.45		193837	172820
FALSE	High	Master Protein	119395754	keratin, type II cytoskeletal 5 [Homo sapiens]	0	554.357	67	62	1330	38	590	62.3	7.74	26659	62	cell death;cell organization and biogenesis;metabolic process	cytoplasm;cytosol;membrane;mitochondrion;nucleus	catalytic activity;motor activity;protein binding;structural molecule activity	Pf00038, Pf01576, Pf02994, Pf03961, Pf04111, Pf05957, Pf12128	3852	KRT5	12		ENSG00000186081.11		Formation of the cornified envelope; Type I hemidesmosome assembly	6	0.533	0.731	0.363	0.317	0.334	0.35	0.521091	0.683402	0.201461	0.136695	0.169191	0.178685	94.74	106.86	89.04	95.86	97.32	80.76	143.7	73.6	149.3	75.9
	Checked	Confidence	Annotated Sequence	Modifications	Qvality PEP	Qvality q-value	# Protein Groups	# Proteins	# PSMs	Master Protein Accessions	Positions in Master Proteins	Modifications in Master Proteins	# Missed Cleavages	Theo. MH+ [Da]	Abundance Ratio: (IgAN-I) / (Kidney transplant)	Abundance Ratio: (IgAN-II) / (Kidney transplant)	Abundance Ratio: (IgAVN-I) / (Kidney transplant)	Abundance Ratio: (IgAVN-II) / (Kidney transplant)	Abundance Ratio: (IgAVN-III) / (Kidney transplant)	Abundance Ratio: (IgAVN-IV) / (Kidney transplant)	Abundance Ratio Adj. P-Value: (IgAN-I) / (Kidney transplant)	Abundance Ratio Adj. P-Value: (IgAN-II) / (Kidney transplant)	Abundance Ratio Adj. P-Value: (IgAVN-I) / (Kidney transplant)	Abundance Ratio Adj. P-Value: (IgAVN-II) / (Kidney transplant)	Abundance Ratio Adj. P-Value: (IgAVN-III) / (Kidney transplant)	Abundance Ratio Adj. P-Value: (IgAVN-IV) / (Kidney transplant)	Abundance Ratio Variability [%]: (IgAN-I) / (Kidney transplant)	Abundance Ratio Variability [%]: (IgAN-II) / (Kidney transplant)	Abundance Ratio Variability [%]: (IgAVN-I) / (Kidney transplant)	Abundance Ratio Variability [%]: (IgAVN-II) / (Kidney transplant)	Abundance Ratio Variability [%]: (IgAVN-III) / (Kidney transplant)	Abundance Ratio Variability [%]: (IgAVN-IV) / (Kidney transplant)	Abundances (Grouped): Kidney transplant	Abundances (Grouped): IgAN-I	Abundances (Grouped): IgAN-II	Abundances (Grouped): IgAVN-I	Abundances (Grouped): IgAVN-II	Abundances (Grouped): IgAVN-III	Abundances (Grouped): IgAVN-IV	Abundances (Grouped) CV [%]: Kidney transplant	Abundances (Grouped) CV [%]: IgAN-I	Abundances (Grouped) CV [%]: IgAN-II	Abundances (Grouped) CV [%]: IgAVN-I	Abundances (Grouped) CV [%]: IgAVN-II	Abundances (Grouped) CV [%]: IgAVN-III	Abundances (Grouped) CV [%]: IgAVN-IV	Abundances (Normalized): F25: Sample, 2, Kidney transplant	Abundances (Normalized): F26: Sample, 3, Kidney transplant	Abundances (Normalized): F27: Sample, 4, Kidney transplant
	FALSE	High	[K].MFFDAELSQMQTHVSDTSVVLSMDNNR.[N]		1.90754e-10	0.000270553	1	9	1	119395754	119395754 [305-331]		0	3102.4
	FALSE	High	[K].MFFDAELSQMQTHVSDTSVVLSMDNNR.[N]	3xOxidation [M1; M10; M23]	1.68633e-11	0.000270553	1	9	22	119395754	119395754 [305-331]		0	3150.38	0.648	1.21	0.4	0.464	0.617	0.391	0.997569	0.861365	0.974174	0.994201	0.970602	0.96149	51.22	80.06	68.64	55.97	54.15	44.41	135.4	82.7	169.1	52.2	60.5	67.7	43.8	33.94	41.2	58.97	55.49	51.74	47.77	40.96	711467	1.48936e+06	1.43429e+06
	FALSE	High	[R].NKLAELEEALQK.[A]		9.00119e-07	0.000270553	1	9	11	119395754	119395754 [430-441]		1	1385.76	0.185	0.435	0.139	0.169	0.137	0.14	0.578438	0.860653	0.68913	0.773757	0.716142	0.629981	72.39	102.36	62.78	95.9	72.1	54.94	237.7	48.9	139.5	33.9	40.1	37.8	33.1	45.13	75.67	117.45	46.36	71.69	73.69	46.76	562245	904846	1.5305e+06
	FALSE	High	[KR].NKYEDEINK.[RHC]		0.000499389	0.000270553	6	61	15	84040267; 119703753; 5031839; 386854; 375314777; 119395754	84040267 [251-259]; 119703753 [251-259]; 5031839 [251-259]; 386854 [117-125]; 375314777 [269-277]; 119395754 [256-264]		1	1152.55	0.348	0.423	0.183	0.138	0.155	0.17	0.772821	0.747633	0.453891	0.258256	0.396073	0.291152	73.11	101.16	88.56	74.93	90.81	71.93	246.9	70.4	103.5	49	30.2	36	40.7	68.55	52.41	78.08	49.42	104.87	90.19	32.58	183286	312692	756565
	FALSE	High	[KR].NKYEDEINKR.[T]		4.00257e-09	0.000270553	6	55	107	84040267; 119703753; 5031839; 386854; 375314777; 119395754	84040267 [251-260]; 119703753 [251-260]; 5031839 [251-260]; 386854 [117-126]; 375314777 [269-278]; 119395754 [256-265]		2	1308.65	0.258	0.342	0.155	0.14	0.149	0.202	0.742851	0.735449	0.727868	0.694415	0.742141	0.7812	79.24	112.89	85.22	92.57	93.96	66.97	259.8	67	84.9	51.8	36.4	39.8	51.6	72.38	47.17	94.22	53.99	116.27	105.73	21.6	1.46597e+07	2.30919e+07	6.56807e+07
	FALSE	High	[R].NLDLDSIIAEVK.[A]		2.79174e-06	0.000270553	6	42	38	84040267; 47132620; 119703753; 5031839; 181402; 119395754	84040267 [327-338]; 47132620 [342-353]; 119703753 [327-338]; 5031839 [327-338]; 181402 [348-359]; 119395754 [332-343]		0	1329.73	0.212	0.354	0.2	0.165	0.231	0.22	0.65337	0.761614	0.822081	0.760971	0.883357	0.810859	86.35	86.85	87.09	79.77	89.65	82.89	283.9	51.1	83.8	41.5	39.7	53.6	50.6	58.27	73.97	60.14	47.02	58.89	54.97	28.63	1.33656e+07	7.8721e+07	5.93479e+07
	FALSE	High	[R].NLDLDSIIAEVKAQYEEIANR.[S]		5.56277e-14	0.000270553	1	8	10	119395754	119395754 [332-352]		1	2404.24	0.057	0.01	0.01	0.454	1.974	0.266	0.00384898	4.42105e-17	4.55932e-17	0.749772	0.741055	0.365314	127.51			142.69	145.99	104.75	331	18.8			150.2	290.7	39.2	162.33				111.15	69.49				114528
	FALSE	High	[R].ISISTSGGSFR.[N]		7.58619e-05	0.000270553	1	4	29	119395754	119395754 [74-84]		0	1111.57	0.508	0.785	0.359	0.32	0.328	0.358	0.962152	0.985814	0.95956	0.946205	0.950466	0.943145	58.4	85.41	64.78	77.36	72.74	65.1	148	73.4	154.6	72.7	51.3	61.9	55.6	52.55	68.06	69.83	38.66	85.76	70.23	11.51	2.88376e+06	4.62916e+06	1.05416e+07
	FALSE	High	[R-].QNLEPLFEQYINNLRR.[Q]		7.93341e-06	0.000270553	4	32	30	84040267; 119703753; 5031839; 119395754	84040267 [208-223]; 119703753 [208-223]; 5031839 [208-223]; 119395754 [213-228]		1	2047.07	0.131	0.182	0.106	0.078	0.112	0.108	0.387147	0.322985	0.575557	0.43584	0.63802	0.513908	110.45	100.59	78.73	107.1	103.87	23	329.4	39.8	62	39.2	29.6	36.6	33.9	67.42	173.1	94.24	34.19	114.33	87.44	7.19	1.00934e+06	3.048e+06	4.6665e+06
	FALSE	High	[R-].QNLEPLFEQYINNLRR.[Q]	1xGln->pyro-Glu [N-Term]	3.90571e-06	0.000270553	4	32	4	84040267; 119703753; 5031839; 119395754	84040267 [208-223]; 119703753 [208-223]; 5031839 [208-223]; 119395754 [213-228]		1	2030.05	0.207	0.385	0.181	0.01	0.203	0.01	0.51048	0.703088	0.437479	4.34758e-17	0.53659	3.71042e-17	64.07	34.26	34.26		17.2		281.9	58.5	108.6	51		54.8		31.84	85.06							223294
	FALSE	High	[R-].QNLEPLFEQYINNLR.[R]	1xGln->pyro-Glu [N-Term]	2.24104e-06	0.000270553	4	32	2	84040267; 119703753; 5031839; 119395754	84040267 [208-222]; 119703753 [208-222]; 5031839 [208-222]; 119395754 [213-227]		0	1873.94	0.572	0.01	0.01	0.01	0.01	0.01	0.902352	4.42105e-17	4.55932e-17	4.34758e-17	4.83887e-17	3.71042e-17	94.56						278.1	221.9						65.96	71.65								78000.8
	FALSE	High	[R-].QNLEPLFEQYINNLR.[R]		9.91379e-08	0.000270553	4	32	29	84040267; 119703753; 5031839; 119395754	84040267 [208-222]; 119703753 [208-222]; 5031839 [208-222]; 119395754 [213-227]		0	1890.97	0.459	0.794	0.338	0.264	0.368	0.513	0.93615	0.982569	0.952176	0.91022	0.971192	0.996117	67.83	55.07	76.54	55.35	83.61	53.74	168.2	74.2	150.7	62.5	44.4	45.1	72.7	23.67	80.08	58.48	61.04	104.79	84.46	17.15			1.20116e+06
	FALSE	High	[R].NMQDLVEDFK.[N]	1xOxidation [M2]	0.000597973	0.000270553	1	8	29	119395754	119395754 [246-255]		0	1254.57	0.327	0.631	0.212	0.212	0.18	0.304	0.836792	0.967701	0.83497	0.854123	0.806184	0.911122	61.34	86.94	73.13	64.8	59.96	29.37	185.8	70.7	153.3	47.2	43	43.8	58.5	83.06	41.93	69.3	49.87	90.33	87.21	22.89	1.22699e+06	1.07131e+06	1.47161e+06
	FALSE	High	[R].NMQDLVEDFKNK.[Y]	1xOxidation [M2]	0.000198846	0.000270553	1	7	3	119395754	119395754 [246-257]		1	1496.7	1.833	3.148	1.274	1.043	0.914	1.301	0.833295	0.343279	0.986863	0.993953	0.960132	0.986745	53.36	104.71	86.64	44.47	53.82	16.67	60.3	110.4	189.7	76.7	62.9	56.1	79.9		61.14	77.25	63.33	30.38	66.31	13.59
	FALSE	High	[R].NMQDLVEDFKNKYEDEINKR.[T]		1.22119e-08	0.000270553	1	6	6	119395754	119395754 [246-265]		3	2528.21	0.081	0.01	0.061	0.059	0.058	0.059	0.170036	4.42105e-17	0.332584	0.313517	0.351752	0.258789	68.11		64.76	58.36	66.7	71.27	410.7	37		28	24.3	25.9	24.4	68.05	49.58		44.44		39.15		460504	1.27685e+06	2.2073e+06
	FALSE	High	[R].NMQDLVEDFKNKYEDEINKR.[T]	1xOxidation [M2]	5.38126e-14	0.000270553	1	6	32	119395754	119395754 [246-265]		3	2544.2	0.921	2.085	0.702	0.696	0.735	0.697	0.923846	0.540175	0.957441	0.924381	0.938773	0.942437	76.07	93.04	69.42	74.91	70.03	39.88	105.6	87.7	176.5	59.3	70.9	59.2	62.2	42.52	98.89	77.6	46.08	79.33	71.17	17.16	362437	866321	1.01983e+06
	FALSE	High	[K].QCANLQNAIADAEQR.[G]	1xPropionamide [C2]	9.52201e-09	0.000270553	1	9	7	119395754	119395754 [406-420]		0	1715.81	0.633	1.757	0.757	0.406	0.424	0.823	0.942086	0.78247	0.975987	0.77635	0.834514	0.946574	90.31	68.38	56.27	87.91	80.26	49.93	94.4	84.8	204.1	71.5	45.2	45.4	73.4	67.39	79.04	45.49	23.95	81.15	77.21	25.81			363268
	FALSE	High	[K].QCANLQNAIADAEQRGELALK.[D]	1xPropionamide [C2]	8.86116e-05	0.000270553	1	9	1	119395754	119395754 [406-426]		1	2327.18
	FALSE	High	[R].NTKHEISEMNR.[M]	1xOxidation [M9]	1.80833e-05	0.000270553	1	8	4	119395754	119395754 [381-391]		1	1374.64	0.01	0.01	0.01	0.01	0.01	0.01	4.31803e-17	4.42105e-17	4.55932e-17	4.34758e-17	4.83887e-17	3.71042e-17							500							40.27							129854	332947	323481
	FALSE	High	[K].LAELEEALQK.[A]		2.64515e-05	0.000270553	1	9	29	119395754	119395754 [432-441]		0	1143.63	0.384	0.719	0.216	0.25	0.212	0.3	0.885084	0.997505	0.838184	0.901643	0.863146	0.906625	78.39	85.76	73.29	83.17	85.03	56.81	188	63.3	157.4	46.2	45.1	38.3	55.2	57.46	67.94	67.52	50.28	83.25	81.15	12.24	1.79269e+06	4.34857e+06	8.98257e+06
	FALSE	High	[K].LALDVEIATYR.[K]		2.76869e-06	0.000270553	7	51	29	84040267; 47132620; 119703753; 5031839; 181402; 109148552; 119395754	84040267 [456-466]; 47132620 [471-481]; 119703753 [456-466]; 5031839 [456-466]; 181402 [477-487]; 109148552 [493-503]; 119395754 [461-471]		0	1263.69	0.352	0.481	0.229	0.309	0.219	0.459	0.856992	0.894601	0.859305	0.938096	0.869711	0.990908	83.02	67.62	65.61	68.07	72.81	52.34	205.4	72.4	107.2	44.3	70.6	37	89.2	41.4	94.73	68.74	62.39	52.01	58.75	33.93	1.00409e+07	3.38876e+07	2.10127e+07
	FALSE	High	[K].LALDVEIATYRK.[L]		7.87741e-10	0.000270553	7	51	26	84040267; 47132620; 119703753; 5031839; 181402; 109148552; 119395754	84040267 [456-467]; 47132620 [471-482]; 119703753 [456-467]; 5031839 [456-467]; 181402 [477-488]; 109148552 [493-504]; 119395754 [461-472]		1	1391.79	0.05	0.082	0.072	0.072	0.069	0.071	0.059622	0.0504143	0.407776	0.395546	0.422521	0.327286	81.59	74.57	72.21	101.11	85.46	68.98	410.2	18.3	31.2	20.3	20	25.2	25.7	44.58	163.53	65.98	51.7	74.1	64.53	38.69	2.25645e+06	6.80215e+06	6.72383e+06
	FALSE	High	[R].LRAEIDNVKK.[Q]		0.000322429	0.000270553	1	9	20	119395754	119395754 [396-405]		2	1185.69	0.173	0.334	0.162	0.154	0.123	0.291	0.540549	0.722785	0.750721	0.734413	0.669792	0.899388	80.2	85.58	85.18	78.06	89.52	78.14	281.3	42.3	93.9	41.2	41.3	31.9	81.2	42.76	74.71	69.81	75.45	65.29	80.5	29.17	322045	771815	1.25268e+06
	FALSE	High	[K].VDALMDEINFMK.[M]	2xOxidation [M5; M11]	7.85007e-07	0.000270553	1	9	31	119395754	119395754 [293-304]		0	1457.67	1.017	1.963	0.605	0.637	0.541	0.713	0.891993	0.582187	0.975629	0.938096	0.986364	0.938182	75.37	90.83	72.09	77.04	67.83	59.14	104.5	80.2	184.9	63.7	66.6	56.2	73.9	47.72	67.12	69.89	46.18	78.48	77.28	3.68	1.06166e+06	2.37418e+06	3.38373e+06
	FALSE	High	[K].VDALMDEINFMK.[M]	1xOxidation [M]	1.73306e-06	0.000270553	1	9	6	119395754	119395754 [293-304]		0	1441.67	0.01	0.013	0.01	0.016	0.01	0.01	4.31803e-17	2.17508e-05	4.55932e-17	0.0289948	4.83887e-17	3.71042e-17		27.22		27.22			486.1		6.2		7.8			40.25							443755	1.12569e+06	1.43593e+06
	FALSE	High	[K].VDALMDEINFMK.[M]		2.03876e-05	0.000270553	1	9	5	119395754	119395754 [293-304]		0	1425.68	0.01	0.01	0.01	0.01	0.01	0.01	4.31803e-17	4.42105e-17	4.55932e-17	4.34758e-17	4.83887e-17	3.71042e-17							500							48.33							640107		1.16808e+06
	FALSE	High	[K].VLDTKWTLLQEQGTK.[T]		5.50819e-09	0.000270553	3	19	3	84040267; 119703753; 119395754	84040267 [190-204]; 119703753 [190-204]; 119395754 [195-209]		1	1759.96	0.396	0.01	0.165	0.982	0.01	0.01	0.890651	4.42105e-17	0.762674	0.83593	4.83887e-17	3.71042e-17	72		93.2	62.25			196.4	69.1		41.8	192.7			183.3	89.09		79.02				371637	466332	969471
	FALSE	High	[K].TLNNKFASFIDKVR.[F]		1.05742e-09	0.000270553	7	60	4	47132620; 119703753; 5031839; 181402; 109148552; 12803727; 119395754	47132620 [184-197]; 119703753 [169-182]; 5031839 [169-182]; 181402 [190-203]; 109148552 [204-217]; 12803727 [97-110]; 119395754 [174-187]		2	1652.91	0.096	0.081	0.16	0.036	0.116	0.01	0.235806	0.0484053	0.744305	0.145864	0.653355	3.71042e-17	139.43	119.62	124.46	139.46	139.03		353.1	34	35.1	65.2	12.6	41.3		162.17	13.15	74.61	72.1		88		42151.3	710464	1.61822e+06
	FALSE	High	[R].TTAENEFVMLK.[K]		0.000301882	0.000270553	1	8	3	119395754	119395754 [266-276]		0	1282.63	0.225	0.01	0.01	0.01	0.01	0.293	0.499515	4.42105e-17	4.55932e-17	4.34758e-17	4.83887e-17	0.440956	12.29					12.55	408.1	91.9					95	18.9	2.66					3.45			263776
	FALSE	High	[R].TTAENEFVMLK.[K]	1xOxidation [M9]	9.23029e-05	0.000270553	1	8	28	119395754	119395754 [266-276]		0	1298.63	0.701	1.233	0.419	0.428	0.335	0.606	0.982579	0.854321	0.976938	0.996162	0.956969	0.96564	61.1	93.39	73.1	71.05	87.41	74.45	147.6	86.9	166.6	49.7	49.2	43.3	62.6	59.3	47.76	63.04	62.2	92.62	89.11	48.65	532167	1.41342e+06	2.6375e+06
	FALSE	High	[R].TTAENEFVMLKK.[D]		7.81759e-07	0.000270553	1	8	5	119395754	119395754 [266-277]		1	1410.73	0.01	0.01	0.01	0.091	0.01	0.066	4.31803e-17	4.42105e-17	4.55932e-17	0.124	4.83887e-17	0.0485774				67.88		89.52	447.1				52.9		47.8	79.9				40.61		62.89	98535.2	185635	722232
	FALSE	High	[R].TTAENEFVMLKK.[D]	1xOxidation [M9]	7.86794e-06	0.000270553	1	8	31	119395754	119395754 [266-277]		1	1426.72	1.011	1.632	0.666	0.589	0.539	0.627	0.893768	0.703973	0.960295	0.956739	0.986364	0.96149	73.1	88.37	68.77	83.64	96.36	89.54	105.2	93.5	169	70.3	61.9	63.6	65.2	47.17	102.54	73.68	36.17	100.92	95.59	10.83	808649	1.56392e+06	3.25702e+06
	FALSE	High	[KR-].YEDEINKR.[T]		4.95046e-05	0.000270553	11	77	27	84040267; 47132620; 113414871; 119703753; 5031839; 181402; 109148552; 386854; 31074631; 375314777; 119395754	84040267 [253-260]; 47132620 [268-275]; 113414871 [254-261]; 119703753 [253-260]; 5031839 [253-260]; 181402 [274-281]; 109148552 [290-297]; 386854 [119-126]; 31074631 [254-261]; 375314777 [271-278]; 119395754 [258-265]		1	1066.52	0.104	0.115	0.084	0.095	0.104	0.124	0.271292	0.122757	0.47163	0.523602	0.610225	0.575557	88.67	115.19	90.36	85.61	93.3	60.72	383.1	33.1	26.6	30.9	26.3	33.5	41.8	62.3	46.56	72.26	50.19	72.45	74.36	16.04	828694	2.5839e+06	3.93758e+06
	FALSE	High	[K].YEELQQTAGR.[H]		4.32167e-05	0.000270553	1	9	58	119395754	119395754 [365-374]		0	1194.57	0.56	0.913	0.422	0.337	0.389	0.401	0.980293	0.94371	0.977179	0.957936	0.977295	0.963672	89.54	97.32	76.36	86.43	84.53	86.84	174.7	68.1	140.9	65.9	50.4	58.5	64.8	54.32	76.53	70.22	47.02	98.39	80.86	7.56	821632	2.62666e+06	3.6553e+06
	FALSE	High	[K].WTLLQEQGTK.[T]		0.000106017	0.000270553	4	30	24	84040267; 119703753; 5031839; 119395754	84040267 [195-204]; 119703753 [195-204]; 5031839 [195-204]; 119395754 [200-209]		0	1203.64	0.287	0.4	0.251	0.225	0.237	0.24	0.790564	0.820264	0.888827	0.872854	0.888109	0.833595	113.78	104.95	97.92	99.95	103.61	71.69	224.8	51	114.5	57	52.7	50.3	53.9	116.13	143.29	75.89	60.55	85.77	74.62	32	1.87928e+06	5.1436e+06	1.11268e+07
	FALSE	High	[K].TLNNKFASFIDK.[V-]		7.06445e-06	0.000270553	8	64	1	84040267; 47132620; 119703753; 5031839; 181402; 109148552; 12803727; 119395754	84040267 [169-180]; 47132620 [184-195]; 119703753 [169-180]; 5031839 [169-180]; 181402 [190-201]; 109148552 [204-215]; 12803727 [97-108]; 119395754 [174-185]		1	1397.74	0.01	0.01	0.01	0.01	0.01	0.01	4.31803e-17	4.42105e-17	4.55932e-17	4.34758e-17	4.83887e-17	3.71042e-17							500							145.04								107188	150358
	FALSE	High	[R].VSLAGACGVGGYGSR.[S]	1xPropionamide [C7]	1.73724e-08	0.000270553	1	6	16	119395754	119395754 [49-63]		0	1424.7	0.553	0.823	0.34	0.266	0.231	0.469	0.977265	0.971162	0.952176	0.91022	0.883357	0.994382	80.12	109.18	70.89	71.85	64.56	50.85	201.1	84	107.3	61.3	46.4	35.9	95.5	44.38	65.4	85.37	62.92	55.76	55.47	41.05	279804	939174	1.19056e+06
	FALSE	High	[R].SFSTASAITPSVSR.[T]		2.58039e-05	0.000270553	1	7	25	119395754	119395754 [16-29]		0	1410.72	0.622	0.889	0.601	0.429	0.471	0.341	0.998397	0.95288	0.975987	0.996209	0.999774	0.937684	78.25	99.11	99.59	78.48	95.89	90.44	118.8	71	170.2	87.1	52.9	86.3	56.5	80.4	112.8	83.14	86.44	78.86	83.81	52.57	285400	487925	1.94738e+06
	FALSE	High	[R].TEAESWYQTK.[Y]		0.000150799	0.000270553	1	9	28	119395754	119395754 [355-364]		0	1242.56	0.73	0.991	0.406	0.398	0.399	0.345	0.975498	0.927399	0.975987	0.985148	0.980495	0.938281	70.74	95.2	67.93	81.04	75.45	85.68	144.1	91.7	143.5	67	53.6	54.9	52.8	58.43	52.05	74.42	45.91	89.78	73.18	16.74	362394	855698	1.87831e+06
	FALSE	High	[R].TEAESWYQTKYEELQQTAGR.[H]		5.73073e-11	0.000270553	1	9	9	119395754	119395754 [355-374]		1	2418.12	0.344	0.539	0.368	0.01	0.368	0.01	0.851082	0.932817	0.960295	4.34758e-17	0.971192	3.71042e-17	91.17	110.2	87.37		92.02		161.8	81	185	72.1		72.6		88.87	68.47	74.07	54.97		54.51		152292	271184	1.48474e+06
	FALSE	High	[R].SRTEAESWYQTK.[Y]		0.000488514	0.000270553	1	9	29	119395754	119395754 [353-364]		1	1485.7	0.638	0.852	0.35	0.317	0.402	0.355	0.999941	0.966605	0.958254	0.944021	0.981745	0.94247	74.38	106.59	76.35	89.82	93.75	31.77	148	90	152.5	59	50.5	46.1	58.3	61.23	76.26	82.81	55.12	96.55	86.06	16.94	309047	731438	1.17646e+06
	FALSE	High	[R].SRTEAESWYQTKYEELQQTAGR.[H]		9.07015e-10	0.000270553	1	9	10	119395754	119395754 [353-374]		2	2661.25	0.232	0.187	0.219	0.158	0.173	0.01	0.699024	0.33842	0.844308	0.745779	0.795535	3.71042e-17	86.03	120.06	76.53	81.77	80.82		267.2	61.9	46.7	80.1	44.1	58.9		84.4	74.63	137.47	34.11	21.05	41		156738	272680	1.35588e+06
	FALSE	High	[R].FLEQQNKVLDTKWTLLQEQGTK.[T]		6.04536e-07	0.000270553	2	16	1	119703753; 119395754	119703753 [183-204]; 119395754 [188-209]		2	2647.41	0.01	0.01	0.01	0.01	0.01	0.01	4.31803e-17	4.42105e-17	4.55932e-17	4.34758e-17	4.83887e-17	3.71042e-17							500
	FALSE	High	[RK].EQIKTLNNKFASFIDKVR.[F]		0.000114064	0.000270553	6	55	1	47132620; 119703753; 5031839; 181402; 109148552; 119395754	47132620 [180-197]; 119703753 [165-182]; 5031839 [165-182]; 181402 [186-203]; 109148552 [200-217]; 119395754 [170-187]		3	2151.19	0.01	0.01	0.01	0.01	0.01	0.01	4.31803e-17	4.42105e-17	4.55932e-17	4.34758e-17	4.83887e-17	3.71042e-17							500							93.56									168891
	FALSE	High	[K].DVDAAYMNKVELEAKVDALMDEINFMK.[M]		0.000316257	0.000270553	1	9	1	119395754	119395754 [278-304]		2	3102.48					0.471	0.372					0.699234	0.402158					68.27	12.01						78.2	61.7						86.41
	FALSE	High	[K].FASFIDKVR.[F]		2.92076e-05	0.000270553	11	87	34	28173564; 47132620; 113414871; 119703753; 5031839; 181402; 109148552; 27764565; 12803727; 31074631; 119395754	28173564 [143-151]; 47132620 [189-197]; 113414871 [175-183]; 119703753 [174-182]; 5031839 [174-182]; 181402 [195-203]; 109148552 [209-217]; 27764565 [151-159]; 12803727 [102-110]; 31074631 [175-183]; 119395754 [179-187]		1	1082.6	0.218	0.258	0.171	0.178	0.182	0.189	0.664549	0.555058	0.765802	0.793747	0.810124	0.759117	105.27	101.82	93.43	90.97	94.78	87.82	285.8	53.2	71.2	40.1	49.8	49.7	45.5	73.91	97.55	59.8	56.87	54.62	55.95	41.97	5.27465e+06	2.27505e+07	3.19853e+07
	FALSE	High	[K].DVDAAYMNKVELEAK.[V]		1.58395e-07	0.000270553	1	13	3	119395754	119395754 [278-292]		1	1695.83	0.185	0.13	0.101	0.101	0.034	0.053	0.577778	0.164134	0.558146	0.551276	0.170532	0.223097	68.34	83.71	81.45	79.43	68.1	82.31	313.3	70.3	45.8	37.9	32.7	15.8	21.2	62.14	36.84	49.99	70.71	44.28	34.2		277067	610615	1.50585e+06
	FALSE	High	[K].DVDAAYMNKVELEAK.[V]	1xOxidation [M7]	3.43958e-07	0.000270553	1	13	41	119395754	119395754 [278-292]		1	1711.82	0.568	0.987	0.308	0.29	0.28	0.308	0.982579	0.928676	0.928526	0.927745	0.922189	0.9146	87.89	90.39	62.57	65.35	90.67	62.67	189.9	77.5	130.9	48.9	52.8	45.9	56	37.45	86.1	70.42	49.24	86.42	94.17	12.69	716234	2.00371e+06	2.26867e+06
	FALSE	High	[K].KDVDAAYMNKVELEAK.[V]	1xOxidation [M8]	6.63874e-06	0.000270553	1	13	4	119395754	119395754 [277-292]		2	1839.92	0.347	0.496	0.159	0.191	0.199	0.155	0.570109	0.674571	0.123196	0.140139	0.256154	0.0764937	75.57	69.24	69.81	64.02	68.79	46.17	213.2	73.9	136.2	39.7	37.1	40.7	39.2	53.54	92.35	47.13	58.87	106.62	100.02	48.31		68525.7	214591
	FALSE	High	[R].KLLEGEECR.[LM-I]	1xPropionamide [C8]	6.30853e-05	0.000270553	8	51	8	84040267; 28173564; 47132620; 119703753; 5031839; 181402; 27764565; 119395754	84040267 [467-475]; 28173564 [436-444]; 47132620 [482-490]; 119703753 [467-475]; 5031839 [467-475]; 181402 [488-496]; 27764565 [458-466]; 119395754 [472-480]		1	1147.58	0.142	0.161	0.093	0.171	0.066	0.303	0.428063	0.256697	0.519674	0.77661	0.406534	0.908929	104.97	73.15	80.89	87.37	92.45	79.26	281.4	63.6	64.8	33.2	57	21.5	83.7	49.84	89.69	68.26	89.06	72.03	77.79	9.25	814844	3.13353e+06	3.04263e+06
	FALSE	High	[R].GLGVGFGSGGGSSSSVK.[F]		2.52023e-07	0.000270553	1	6	16	119395754	119395754 [560-576]		0	1439.71	0.725	0.416	0.294	0.244	0.298	0.146	0.976176	0.69849	0.644258	0.471732	0.703742	0.147806	84.18	100.71	81.57	86.37	85.5	69.39	217	107.4	71.6	63.7	40.4	63.7	29.4	111.18	73.16	111.33	40.03	71.57	49.68	17.68	100237	157573	314681
	FALSE	High	[K].DVDAAYMNK.[V]	1xOxidation [M7]	0.00143591	0.000526665	4	48	17	84040267; 119703753; 5031839; 119395754	84040267 [273-281]; 119703753 [273-281]; 5031839 [273-281]; 119395754 [278-286]		0	1042.45	0.173	0.319	0.28	0.239	0.205	0.456	0.338325	0.550447	0.637546	0.523602	0.536035	0.791951	92.15	69.7	67.44	80.69	86.52	58.65	267.9	37.6	76.7	69.5	48.4	46.4	104.1	43.86	103.96	55.55	58.73	65.52	69.11	33.02	88002.4	233713	329431
	FALSE	High	[K].DVDAAYMNK.[V]		0.0023869	0.000526665	4	48	4	84040267; 119703753; 5031839; 119395754	84040267 [273-281]; 119703753 [273-281]; 5031839 [273-281]; 119395754 [278-286]		0	1026.46	0.01	0.093	0.01	0.01	0.01	0.01	4.31803e-17	0.00986494	4.55932e-17	4.34758e-17	4.83887e-17	3.71042e-17		35.51					457.3		42.7					55.14							57367.9	188249	143157
	FALSE	High	[K].AQYEEIANR.[S]		0.000956576	0.000526665	1	8	46	119395754	119395754 [344-352]		0	1093.53	0.645	0.844	0.513	0.42	0.56	0.412	0.997569	0.967701	0.99441	0.99371	0.981745	0.96961	71.89	88.69	68.8	85.97	74.51	46.68	138.6	79.6	135.6	88.9	57.3	71.8	59.3	55.1	84.75	70.44	44.13	89.1	67.34	18.76	1.39477e+06	2.78882e+06	4.54047e+06
	FALSE	High	[KR].LLEGEECR.[LM-I]	1xPropionamide [C7]	0.00326561	0.000526665	9	58	34	84040267; 21755908; 28173564; 47132620; 119703753; 5031839; 181402; 27764565; 119395754	84040267 [468-475]; 21755908 [416-423]; 28173564 [437-444]; 47132620 [483-490]; 119703753 [468-475]; 5031839 [468-475]; 181402 [489-496]; 27764565 [459-466]; 119395754 [473-480]		0	1019.48	0.156	0.173	0.075	0.139	0.072	0.198	0.47857	0.295142	0.423841	0.692925	0.441968	0.777121	118.65	98.92	100.64	81.17	88.71	47.56	315.4	48.6	61.2	24.9	49.9	23	63.8	55.46	111.07	93.77	93.52	58.3	69.89	14.83	970733	4.8599e+06	3.88854e+06
	FALSE	High	[R].FLEQQNKVLDTK.[W]		0.00370668	0.000526665	2	16	2	119703753; 119395754	119703753 [183-194]; 119395754 [188-199]		1	1462.79	0.116	0.113	0.09	0.091	0.07	0.056	0.307868	0.160737	0.231885	0.296748	0.224958	0.119115	98.22	90.02	103.69	120.11	114.08	117.74	352.4	46.3	33.4	36.3	31.6	27.7	22.7	96.64	24.45	46.08	21.39	12.56	15.41	18.65			189154
	FALSE	High	[R].EYQELMNTK.[L]	1xOxidation [M6]	0.00222927	0.000526665	1	9	49	119395754	119395754 [452-460]		0	1171.53	0.531	0.756	0.345	0.279	0.301	0.447	0.970435	0.9919	0.954649	0.921729	0.93843	0.98683	76.33	83.1	80.25	88.78	85.75	79.29	171.6	82.7	137.6	61.3	46.8	51.1	62.2	53.41	46.83	67.4	55.6	117.64	108.98	76.49	364079	957152	1.70452e+06
	FALSE	High	[R].GELALKDAR.[AN]		0.00277943	0.000526665	2	21	17	12803727; 119395754	12803727 [343-351]; 119395754 [421-429]		1	972.547	0.589	0.686	0.042	0.267	0.233	0.54	0.947457	0.982404	0.0346693	0.751698	0.687926	0.945077	95.01	104.36	89.19	97.92	91.11	75.45	201.2	99	134.3	9.3	56.2	36	82.2	58.65	126.77	110.85	62.32	112.31	115.34	6.01	123944	354132	663462
	FALSE	High	[R].LLREYQELMNTK.[L]		0.00449655	0.000526665	1	9	1	119395754	119395754 [449-460]		1	1537.8	0.631	0.414	1.406	0.746	0.01	0.611	0.87918	0.454357	0.920596	0.91022	4.83887e-17	0.820672	49.15	70.66	69.6	62.11		68.37	114.9	59.3	60.1	173.6	92.1		122.1	64.73	73.04	37.6	29.34	19.93		27.17	42550.1	68170.2	183276
	FALSE	High	[R].QLDSIVGER.[G]	1xGln->pyro-Glu [N-Term]	0.00362801	0.000526665	3	28	10	84040267; 5031839; 119395754	84040267 [224-232]; 5031839 [224-232]; 119395754 [229-237]		0	999.511	0.478	0.51	0.491	0.408	0.549	0.37	0.947457	0.91386	0.99952	0.988343	0.986135	0.950212	53.67	35.84	32.63	50.53	40.9	29.06	183.3	78.4	82.8	89.9	65.5	92.9	67.3	24.77	64.6	30.51	24.27	46.31	31.14	30.93	1.31674e+06	972044	793821
	FALSE	High	[R].QLDSIVGER.[G]		0.0020679	0.000526665	3	28	41	84040267; 5031839; 119395754	84040267 [224-232]; 5031839 [224-232]; 119395754 [229-237]		0	1016.54	0.362	0.53	0.246	0.227	0.217	0.247	0.865692	0.925639	0.880519	0.874522	0.867892	0.84541	79.88	83.62	68.42	72.89	80.27	68.04	200.3	64.7	128.7	60.8	45.4	45.9	61.9	48.3	149.99	69.75	48.07	106.39	96.16	29.94	3.52124e+06	6.92682e+06	1.1391e+07
	FALSE	High	[R].NTKHEISEMNR.[M]		0.00583852	0.000526665	1	8	2	119395754	119395754 [381-391]		1	1358.65	0.01	0.01	0.01	0.01	0.01	0.01	4.31803e-17	4.42105e-17	4.55932e-17	4.34758e-17	4.83887e-17	3.71042e-17							500							53.39							88627.8	346380	518150
	FALSE	High	[R].SGGGGGGGFGR.[V]		0.00909253	0.000819305	1	7	3	119395754	119395754 [38-48]		0	865.391	0.01	0.01	0.01	0.01	0.01	0.01	4.31803e-17	4.42105e-17	4.55932e-17	4.34758e-17	4.83887e-17	3.71042e-17							500							175.45							115382	51911.7	1.64633e+06
	FALSE	High	[R].TSFTSVSR.[S]		0.00720673	0.000819305	1	7	18	119395754	119395754 [30-37]		0	884.447	0.459	0.481	0.297	0.22	0.27	0.257	0.93615	0.894601	0.922596	0.87038	0.914478	0.863363	97.31	105.44	88.05	89.56	94.67	76.96	214	72.1	106.3	63.8	43.8	67.4	50	67.38	135.09	83.51	83.25	87.43	89.04	52.07	375655	663236	1.14391e+06
	FALSE	High	[R].SLYNLGGSK.[R]		0.00799389	0.000819305	1	5	29	119395754	119395754 [64-72]		0	938.494	0.876	1.444	0.589	0.594	0.58	0.563	0.93615	0.779776	0.976938	0.953495	0.977295	0.982315	75.81	102.91	68.21	80.52	76.23	89.99	100.4	85.9	171.1	75.2	67.4	58.3	74.1	59.05	86.27	78.62	47.28	84.71	72.09	21.17	532933	1.03452e+06	2.11457e+06
	FALSE	High	[R].SLYNLGGSKR.[I]		0.0118457	0.00111839	1	5	9	119395754	119395754 [64-73]		1	1094.6	0.23	0.115	0.146	0.046	0.116	0.046	0.687705	0.122917	0.7075	0.218326	0.653355	0.180196	81.21	90.52	102.67	89.7	99.45	64.02	313.2	95.7	32.5	43.7	14.8	37.4	14.3	62.09	87.25	69.36	80.38	93.62	91.46	63.87	446064	785692	2.01758e+06
	FALSE	High	[R].EYQELMNTK.[L]		0.0124404	0.00111839	1	9	5	119395754	119395754 [452-460]		0	1155.54	6.763	7.45	4.876	5.21	3.939	7.421	0.0889163	0.0323561	0.256764	0.160188	0.344599	0.10624	64.98	74.96	74.55	63.73	65.88	66.3	18.2	130.2	135.8	93.6	122.2	85	151.6	51.86	44.12	80.58	65.99	36.64	38.17	37.14	226733	480137	961638
	FALSE	High	[R].NMQDLVEDFK.[N]		0.018181	0.00137447	1	8	5	119395754	119395754 [246-255]		0	1238.57	0.01	0.102	0.01	0.051	0.01	0.05	4.31803e-17	0.0912967	4.55932e-17	0.256999	4.83887e-17	0.209059		26.03		26.03		18.02	433.6		44.2		22.2		21.9	54.59							183524	550177	678028
	FALSE	High	[R].GRLDSELR.[NG]		0.0227979	0.00163139	4	35	40	84040267; 119703753; 5031839; 119395754	84040267 [233-240]; 119703753 [233-240]; 5031839 [233-240]; 119395754 [238-245]		1	945.511	0.289	0.341	0.268	0.249	0.236	0.282	0.792036	0.735449	0.902047	0.90113	0.887198	0.893223	91.93	89.86	81.67	94.25	81.56	58.93	219.5	65.9	91.7	67.4	55.6	52.2	61.7	70.94	146.79	61.28	43.94	95.19	80.86	25.65	1.24709e+06	3.28281e+06	5.15106e+06
	FALSE	High	[K].RISISTSGGSFR.[N]		0.0200891	0.00163139	1	4	3	119395754	119395754 [73-84]		1	1267.68
	FALSE	High	[R].FLEQQNK.[VLAMI]		0.0431784	0.00426457	11	119	32	21755908; 62414289; 530400236; 119703753; 5031839; 1034599131; 4504935; 109148552; 12803727; 169790841; 119395754	21755908 [131-137]; 62414289 [123-129]; 530400236 [203-209]; 119703753 [183-189]; 5031839 [183-189]; 1034599131 [89-95]; 4504935 [143-149]; 109148552 [218-224]; 12803727 [111-117]; 169790841 [131-137]; 119395754 [188-194]		0	906.468	0.236	0.212	0.31	0.247	0.394	0.395	0.700225	0.416142	0.9303	0.900768	0.979485	0.963095	76.3	74.63	76.85	66.51	57.97	41.68	245.3	62	48.3	84.1	60.2	89.7	93.2	65.91	55.85	27.29	33.37	43.25	45.01	26.04	6.50622e+06	6.17233e+06	1.51871e+07
	FALSE	High	[R].LRAEIDNVK.[K]		0.0477762	0.00450321	1	9	12	119395754	119395754 [396-404]		1	1057.6	0.54	0.648	0.393	0.305	0.302	0.414	0.972402	0.974162	0.969901	0.936818	0.93843	0.970028	84.27	76.55	64.2	60.75	67.11	52.76	189.4	69.7	119	64.2	57.7	59.9	59.6	38.08	82.36	61.02	42.58	94.1	84.25	35.21	418431	1.00182e+06	765560
	FALSE	High	[RK].EQIKTLNNK.[F]		0.0534053	0.0049698	7	63	2	84040267; 47132620; 119703753; 5031839; 181402; 109148552; 119395754	84040267 [165-173]; 47132620 [180-188]; 119703753 [165-173]; 5031839 [165-173]; 181402 [186-194]; 109148552 [200-208]; 119395754 [170-178]		1	1087.61	0.075	0.01	0.032	0.029	0.033	0.01	0.0942416	2.10389e-06	0.00963017	0.00602916	0.0159519	3.71042e-17	60.41	60.41	81.54	60.41	110.09		436.3	32.7	4.4	14.1	12.4	22.9		172.69			42.75		71.08		62565.2	227938	320806
	FALSE	High	[R].QSSVSFR.[S]		0.071338	0.00810897	1	7	10	119395754	119395754 [4-10]		0	810.41	0.496	0.558	0.374	0.01	0.385	0.353	0.87918	0.888331	0.77141	4.34758e-17	0.820024	0.64135	110.89	76.01	82.31		85.72	82.98	179.7	82.9	142.4	94.9		73.1	61.5	64.37	123.33	67.05	90.49		77.37	68.75	90195.2	129121	357803
	FALSE	High	[K].FVSTTSSSR.[K]		0.0783947	0.00996651	1	6	1	119395754	119395754 [577-585]		0	971.479	0.517	0.01	0.01	0.01	0.01	0.01	0.577386	4.42105e-17	4.55932e-17	4.34758e-17	4.83887e-17	3.71042e-17	107.71						329.6	170.4						113.08							13095.4	43871.2	12000.1
	FALSE	High	[K].HEISEMNR.[M]		0.0798792	0.00996651	1	8	2	119395754	119395754 [384-391]		0	1015.46	0.01	0.01	0.01	0.01	0.01	0.01	4.31803e-17	4.42105e-17	4.55932e-17	4.34758e-17	4.83887e-17	3.71042e-17							500							62.23							55531.8	179473	395827
FALSE	High	Master Protein	119573310	nestin, isoform CRA_c [Homo sapiens]	0	401.527	43	61	891	32	1621	177.3	4.36	26005	61	cell organization and biogenesis;cell proliferation;regulation of biological process	cytoplasm;cytoskeleton	protein binding;structural molecule activity	Pf00038	10763	NES	1					0	1.475	1.277	1.575	1.521	1.546	1.36	0.829588	0.889177	0.847596	0.84267	0.770831	0.982174	94.79	96.44	98.96	93.3	91.16	90.75	71.9	104.3	96.9	121
	Checked	Confidence	Annotated Sequence	Modifications	Qvality PEP	Qvality q-value	# Protein Groups	# Proteins	# PSMs	Master Protein Accessions	Positions in Master Proteins	Modifications in Master Proteins	# Missed Cleavages	Theo. MH+ [Da]	Abundance Ratio: (IgAN-I) / (Kidney transplant)	Abundance Ratio: (IgAN-II) / (Kidney transplant)	Abundance Ratio: (IgAVN-I) / (Kidney transplant)	Abundance Ratio: (IgAVN-II) / (Kidney transplant)	Abundance Ratio: (IgAVN-III) / (Kidney transplant)	Abundance Ratio: (IgAVN-IV) / (Kidney transplant)	Abundance Ratio Adj. P-Value: (IgAN-I) / (Kidney transplant)	Abundance Ratio Adj. P-Value: (IgAN-II) / (Kidney transplant)	Abundance Ratio Adj. P-Value: (IgAVN-I) / (Kidney transplant)	Abundance Ratio Adj. P-Value: (IgAVN-II) / (Kidney transplant)	Abundance Ratio Adj. P-Value: (IgAVN-III) / (Kidney transplant)	Abundance Ratio Adj. P-Value: (IgAVN-IV) / (Kidney transplant)	Abundance Ratio Variability [%]: (IgAN-I) / (Kidney transplant)	Abundance Ratio Variability [%]: (IgAN-II) / (Kidney transplant)	Abundance Ratio Variability [%]: (IgAVN-I) / (Kidney transplant)	Abundance Ratio Variability [%]: (IgAVN-II) / (Kidney transplant)	Abundance Ratio Variability [%]: (IgAVN-III) / (Kidney transplant)	Abundance Ratio Variability [%]: (IgAVN-IV) / (Kidney transplant)	Abundances (Grouped): Kidney transplant	Abundances (Grouped): IgAN-I	Abundances (Grouped): IgAN-II	Abundances (Grouped): IgAVN-I	Abundances (Grouped): IgAVN-II	Abundances (Grouped): IgAVN-III	Abundances (Grouped): IgAVN-IV	Abundances (Grouped) CV [%]: Kidney transplant	Abundances (Grouped) CV [%]: IgAN-I	Abundances (Grouped) CV [%]: IgAN-II	Abundances (Grouped) CV [%]: IgAVN-I	Abundances (Grouped) CV [%]: IgAVN-II	Abundances (Grouped) CV [%]: IgAVN-III	Abundances (Grouped) CV [%]: IgAVN-IV	Abundances (Normalized): F25: Sample, 2, Kidney transplant	Abundances (Normalized): F26: Sample, 3, Kidney transplant	Abundances (Normalized): F27: Sample, 4, Kidney transplant
	FALSE	High	[K].MSLSLEVATYR.[T]	1xOxidation [M1]	5.60032e-05	0.000270553	1	5	6	119573310	119573310 [293-303]		0	1285.65	0.891	0.958	0.826	0.971	0.868	0.797	0.992329	0.999796	0.975987	0.987027	0.999774	0.946444	72.19	75.65	75.28	60.84	71.94	77.59	107.2	98.9	102.7	78.7	112.6	98.3	85.9	56.24	15.29	8.57	40.67	30.01	37.67	35.73	241622	131818
	FALSE	High	[K].QGLQSQIAQVLEGR.[Q]		1.56891e-06	0.000270553	1	5	15	119573310	119573310 [272-285]		0	1526.83	0.763	0.819	0.675	0.804	0.876	0.735	0.984055	0.977945	0.960573	0.991457	0.996913	0.94247	30.12	32.97	23.89	36.57	30.06	23.84	122.5	99.6	100.1	87.1	90.7	94.7	84.4	22.93	19.86	31.96	14.99	29.6	23.28	7.23	150152
	FALSE	High	[R].NLEEEENLGK.[G]		0.000187292	0.000270553	2	4	21	119573310; 76879682	119573310 [916-925]; 76879682 [313-322]		0	1174.56	2.659	1.725	3.291	2.701	3.111	2.082	0.570019	0.822896	0.50269	0.570869	0.550139	0.7812	48.96	110.56	49.51	63.35	46.09	46.09	46.4	128.4	91.5	146.5	87.2	146.8	92.3	43.19	32.96	68.42	21.83	54.44	33.99	21.88	63098.6	86414.1
	FALSE	High	[R].NLEEEENLGKGEYQESLR.[S]		1.28937e-12	0.000270553	2	4	26	119573310; 76879682	119573310 [916-933]; 76879682 [313-330]		1	2137	4.676	3.266	5.316	5.05	5.448	4.895	0.299919	0.346266	0.22837	0.36968	0.225682	0.30662	58	80.53	68.07	62.87	58.33	57.14	24.7	118.4	81	139.8	136.2	147	130.5	56.85	8.7	62.93	13.52	29.1	19.9	29.48	376477	213609	111854
	FALSE	High	[R].LELQQLQAER.[G]		0.000152019	0.000270553	1	5	19	119573310	119573310 [223-232]		0	1227.67	0.783	0.948	0.97	0.995	0.871	1.218	0.963219	0.93567	0.890141	0.829983	0.911712	0.779966	70.78	78.38	73.74	63.82	74.69	71.47	106	84.7	124	98.1	87.2	87.7	97	54.61	30.37	68.83	52.09	67.04	61.69	54.1	672047	2.03655e+06	2.18256e+06
	FALSE	High	[R].LLEEENQESLR.[S]		2.53784e-06	0.000270553	2	3	28	119573310; 76879682	119573310 [883-893]; 76879682 [280-290]		0	1359.68	3.609	2.563	4.04	3.955	3.897	3.565	0.300315	0.396073	0.329659	0.247135	0.348307	0.315289	53.77	65.56	49.14	49.15	44.98	44.25	32.4	116.5	84.6	138.2	128.3	140.1	129.3	47.36	24.18	50.13	21.25	29.8	26.95	14.79	899435	583188	280018
	FALSE	High	[R].VAIPASVLPGPEEPGGQR.[Q]		2.438e-07	0.000270553	1	5	18	119573310	119573310 [434-451]		0	1773.95	2.222	1.282	2.121	2.089	1.901	1.52	0.674464	0.865525	0.724293	0.703349	0.771265	0.78148	46.43	79.73	32.96	51.31	34.43	63.37	51.7	121.1	80.4	116.4	130.3	120.1	116.3	52.58	17.37	51.76	15.8	28.26	24.84	27.59	395090	161018
	FALSE	High	[R].VGLNAQAACAPR.[CL]	1xPropionamide [C9]	1.44623e-05	0.000270553	1	5	4	119573310	119573310 [149-160]		0	1241.64	0.271	0.331	0.317	0.476	0.345	0.441	0.449276	0.388503	0.589506	0.78032	0.655318	0.68917	61.09	45.56	32.29	32.1	52.93	46.14	212.2	59.2	70.3	59.6	98.7	68.6	95.2	29.14	52.86	49.35	15.49	13.54	34.17	31.62	186677	231742	133133
	FALSE	High	[R].TPTLASTPIPPTPQAPSPAVDAEIR.[A]		1.30254e-10	0.000270553	1	5	19	119573310	119573310 [382-406]		0	2527.34	0.504	0.398	0.363	0.359	0.338	0.332	0.930517	0.834446	0.904483	0.913812	0.882959	0.84541	12.32	46.72	32.41	49.5	37.54	25.51	174.2	88.5	75.1	66.3	95.9	75	61.2	39.51	5.16	34.36	17.07	30.45	30.19	34.58	473920	242076
	FALSE	High	[K].TSLSFQDPKLELQFPR.[T]		2.3359e-06	0.000270553	1	5	3	119573310	119573310 [322-337]		1	1906.01	0.275	0.126	0.233	0.274	0.241	0.177	0.446809	0.0341686	0.420917	0.45397	0.426851	0.230151	58.98	62.17	70.6	64.17	64.49	72.76	255.8	67.6	46.6	59.6	70.4	65.4	56.3	46.67	38.78	64.9	76.32	41.86	48.78	57	104805	363038	160607
	FALSE	High	[R].WGPGSSVGSLQALSSSQR.[G]		4.65413e-05	0.000270553	2	7	1	119573310; 76879682	119573310 [1437-1454]; 76879682 [834-851]		0	1803.9	100	100	100	100	2.554	3.334	4.31803e-17	4.42105e-17	4.55932e-17	4.34758e-17	0.635275	0.571854					79.73	4.06		146.7	206.3	19.9	127.1	90.3	117.9		19.81	35.44		69.75	56.6	29.58
	FALSE	High	[R].SLEEEGQELPQSADVQR.[W]		1.15842e-09	0.000270553	2	4	8	119573310; 76879682	119573310 [934-950]; 76879682 [331-347]		0	1914.9	5.342	8.407	5.867	8.981	6.329	13.682	0.11859	0.0307805	0.227594	0.0770855	0.134803	0.0405099	37.65	3.58	60.84	63.88	60.09	3.33	15.1	94.5	126.8	110.6	152.9	102.5	182.2	29.67	23.2		43.13	47.79	42.86		61931.9	38691.6
	FALSE	High	[R].SLEEQDQETLR.[T]		3.70081e-06	0.000270553	2	4	53	119573310; 76879682	119573310 [746-756]; 76879682 [143-153]		0	1347.64	5.33	2.858	5.219	4.605	5.084	4.164	0.14747	0.364149	0.233309	0.214972	0.247511	0.257698	90.53	108.54	83.56	84.13	92.66	92.09	24.7	131.7	101	128.9	113.7	133.2	109.1	73.78	26.48	48.74	30.13	35.46	29.65	20.39	620911	390009	110590
	FALSE	High	[K].SLETEILESLK.[S]		0.000116877	0.000270553	2	4	15	119573310; 76879682	119573310 [820-830]; 76879682 [217-227]		0	1261.69	0.69	0.816	0.896	0.807	0.868	0.816	0.984055	0.974162	0.907217	0.899415	0.911712	0.906625	45.61	79.48	42.04	50.72	57.66	50.49	115.4	79.2	100.4	114.4	90.6	119.7	89.2	41.21	21.18	64.65	30.48	39.27	37.62	19.75	1.08168e+06	764317
	FALSE	High	[R].SLGAWNLENLR.[S]		1.246e-05	0.000270553	2	3	14	119573310; 76879682	119573310 [894-904]; 76879682 [291-301]		0	1272.67	0.561	1.08	0.508	1.052	0.515	0.968	0.917564	0.943393	0.890204	0.964718	0.914478	0.993357	26.86	0.46	58.43	44.94	66.23	20.18	119	66.8	128.5	60.5	125.2	59.9	112.7		39.94	23.82	43.22	53.68	70.23	15.52
	FALSE	High	[K].SLGEEIQESLK.[T]		0.000241495	0.000270553	1	5	25	119573310	119573310 [548-558]		0	1232.64	1.936	1.985	2.276	2.304	2.273	2.081	0.79032	0.659361	0.697397	0.716518	0.669792	0.655541	51.31	52.58	76.58	76.53	80.84	46.9	52.7	101.3	105	119.8	121.3	118.9	113	66.66	16.65	17.67	44.85	39.92	45.88	16.34	509438	267838
	FALSE	High	[K].SLDQEIARPLENENQEFLK.[S]		1.32583e-05	0.000270553	2	4	4	119573310; 76879682	119573310 [790-808]; 76879682 [187-205]		0	2273.14	1.186	0.594	2.319	2.873	2.719	4.34	0.844126	0.953178	0.575158	0.378278	0.510759	0.244036	135.61	93.44	70.01	90.57	76.29	99.82	67.9	80.6	38.7	150.1	162.7	113.2	246	58.32	83.29	85.27	53.82	68.79	51.91	66.08	703961	1.56846e+06
	FALSE	High	[R].SLEDENKEAFR.[S]		1.15173e-05	0.000270553	2	4	26	119573310; 76879682	119573310 [702-712]; 76879682 [99-109]		1	1337.63	2.763	1.849	2.909	2.314	3.324	2.44	0.599793	0.693886	0.497106	0.727327	0.525185	0.666183	85.78	85.49	83.94	93.69	87.45	95.1	48.9	124.3	90.4	138.2	98.2	128.6	99.2	72.49	36.92	29.48	38.04	36.02	35.4	33.86	627156	416262	129021
	FALSE	High	[K].SAGQENLETLK.[S]		0.000226698	0.000270553	2	4	26	119573310; 76879682	119573310 [831-841]; 76879682 [228-238]		0	1189.61	1.665	1.803	2.417	1.805	2.473	1.598	0.843038	0.746007	0.725581	0.818645	0.741055	0.833595	45.94	47.3	46.83	54.14	68.88	34.52	58.9	95.7	112.5	141.5	91.5	155.3	90.9	32.9	38.93	51.3	40.64	77.57	56.07	19.54	254836	187648
	FALSE	High	[R].RLGSLLPVLSPTSLPSPLPATLETPVPAFLK.[N]		4.44994e-11	0.000270553	1	5	12	119573310	119573310 [343-373]		1	3211.87
	FALSE	High	[R].SPEVGDEEALRPLTK.[E]		2.47137e-08	0.000270553	2	4	13	119573310; 76879682	119573310 [680-694]; 76879682 [77-91]		0	1640.85	0.786	0.581	1.092	0.851	1.033	0.776	0.997569	0.884226	0.969901	0.993953	0.971192	0.936771	62.58	62.5	54.52	76.05	61.58	54.35	120.4	103.7	69.1	131.5	75.3	142.8	84.6	55.41	35.55	29.25	29.48	55.62	40.33	23.48	318800	195736
	FALSE	High	[R].SPEEVDKESQR.[N]		7.74303e-05	0.000270553	2	3	10	119573310; 76879682	119573310 [905-915]; 76879682 [302-312]		1	1303.61	2.399	0.552	5.69	4.903	7.1	7.891	0.820659	0.560481	0.382179	0.38129	0.230638	0.125363	76.03	101.79	72.43	111.4	56.84	43.59	33.4	76.2	21	205.7	163.7	185.5	224.3	69.86	43.92	50.74	26.89	81.5	38.01	29.5	9929.05	27155.7
	FALSE	High	[K].FQLAVEALEQEK.[Q]		1.39335e-05	0.000270553	1	5	22	119573310	119573310 [260-271]		0	1404.74	1.031	1.19	1.095	1.16	0.892	0.78	0.965212	0.933618	0.969901	0.948496	0.998437	0.93405	83.49	88.68	84.7	83.48	97.72	98.45	88.6	106	105.5	97.1	102.8	96	81.1	75.3	33.88	19.25	18.96	26.21	20.02	27.45	372166	188579	57007.4
	FALSE	High	[R].AQDAPLSLLQTQGGR.[K]		1.38137e-07	0.000270553	1	5	22	119573310	119573310 [407-421]		0	1554.82	3.151	2.623	3.89	3.376	3.262	3.458	0.592731	0.525305	0.560105	0.605432	0.646841	0.514735	32.13	35.82	39.66	46.13	47.14	33.21	32	110.3	97	139.9	120.7	136.3	134.2	32.68	15.06	24.09	16.88	36.18	31.36	13.79	210236	116006
	FALSE	High	[R].AQDAPLSLLQTQGGRK.[Q]		0.000318713	0.000270553	1	5	1	119573310	119573310 [407-422]		1	1682.92	0.01	0.01	0.01	0.01	0.01	0.01	4.31803e-17	4.42105e-17	4.55932e-17	4.34758e-17	4.83887e-17	3.71042e-17							500							68.55							197106
	FALSE	High	[R].GEFLESDSVSVSVPWDDSLR.[G]		1.59898e-08	0.000270553	1	6	2	119573310	119573310 [1455-1474]		0	2224.04	0.776	1.102	0.831	1.112	1.012	1.227	0.982579	0.95269	0.986863	0.957355	0.977295	0.963672	2.78	45.81	41.63	38.91	40.87	8.5	103.7	80.4	114.3	86.2	115.4	97.7	118.4		11.29	45.42	38.05	39.5	43.46	34.56
	FALSE	High	[K].EIQEPLESVEVNQETFR.[L]		2.4948e-09	0.000270553	2	3	15	119573310; 76879682	119573310 [866-882]; 76879682 [263-279]		0	2047	1.583	1.699	1.925	2.405	2.109	2.055	0.833433	0.735449	0.755177	0.695981	0.732505	0.664347	44.27	45.66	47.84	46.67	46.39	45.21	56.8	104	100.9	129.4	108.9	123	109.1	44.15	17.58	41.83	19.43	31.13	28.52	12.51	322297
	FALSE	High	[K].EIQDSQVPLEK.[E]		0.000318713	0.000270553	1	5	27	119573310	119573310 [533-543]		0	1285.66	1.756	1.666	2.514	1.873	2.342	1.675	0.828818	0.784846	0.706526	0.801573	0.716435	0.814296	42.79	41.46	47.26	47.59	60.83	36.8	59.4	104.3	98.9	137.5	99.9	141.2	96.9	28.99	35.14	31.31	42.25	55.74	48.93	16.59	275438	151897
	FALSE	High	[K].ENQEPLRSPEVGDEEALRPLTK.[E]		3.49067e-09	0.000270553	2	4	8	119573310; 76879682	119573310 [673-694]; 76879682 [70-91]		1	2507.27	1.279	1.124	1.446	1.323	2.046	1.201	0.890651	0.952784	0.893012	0.91551	0.755981	0.970948	57.01	41.7	55.25	75.55	48.57	40.86	76.5	108.1	85.2	131.5	98.7	144.6	76.8	48.36	34.65	31.14	29.61	60.09	36.37	28.28	167128
	FALSE	High	[K].DVEVVRPLEK.[E]		0.000462196	0.000270553	1	2	13	119573310	119573310 [599-608]		0	1183.67	3.775	3.285	3.99	2.122	3.834	1.704	0.426976	0.307269	0.504302	0.717087	0.536035	0.874008	65.08	73.79	72.28	81.07	58.88	59.06	36.6	124.3	127.2	134.3	77.6	141.7	72.3	66.02	33.04	38.83	39.73	37.01	39.18	29.23	293195	178623	48457.3
	FALSE	High	[R].EEVMEPPLEEESLEAKR.[V]	1xOxidation [M4]	7.31174e-05	0.000270553	2	8	6	119573310; 76879682	119573310 [1117-1133]; 76879682 [514-530]		1	2030.96	3.712	2.418	3.374	3.345	4.53	2.745	0.489811	0.739937	0.678101	0.570512	0.467657	0.724095	56.29	101.89	59.09	67.02	54.8	54.65	32.3	127.7	105	111	124	115	118.8	55.83	16.85	51.4	11.34	39.22	26.04	44.08	33664.8	14607
	FALSE	High	[R].EDKVPGPLEIPSGMEDAGPGADIIGVNGQGPNLEGK.[S]	1xOxidation [M14]	0.000326185	0.000270553	1	5	1	119573310	119573310 [1510-1545]		1	3573.74	100	100	100	100	100	100	4.31803e-17	4.42105e-17	4.55932e-17	4.34758e-17	4.83887e-17	3.71042e-17								126.6	189.8	87.3	96.3	94.4	74.5		29.74	50.47	27.1	117.01	109.56	23.05
	FALSE	High	[K].EDTQTLQSLQK.[E]		0.000472575	0.000270553	2	4	23	119573310; 76879682	119573310 [620-630]; 76879682 [17-27]		0	1290.65	1.413	0.975	1.938	1.409	2.047	1.469	0.881183	0.994618	0.817863	0.91022	0.772219	0.938182	85.48	78.14	77.18	100.08	102.53	88.8	76.2	97	101.1	145.2	80.4	151.9	81.5	69.86	33.65	47.46	32.42	92.53	59.31	37.15	278799	215511	90466.7
	FALSE	High	[K].ELLKDVEVVRPLEK.[E]		8.31926e-07	0.000270553	1	2	11	119573310	119573310 [595-608]		1	1666.97	0.888	1.211	1.294	1.158	1.324	1.259	0.984055	0.923852	0.935791	0.936818	0.921893	0.943145	52.44	36.4	30.81	23.7	52.5	19.94	84.7	78.1	117.7	115.3	104.1	109.7	106.7	11.55	59.56	33.58	40.14	52.35	51.56	1.38	208426		167337
	FALSE	High	[R].EEVMEPPLEEESLEAK.[R]	1xOxidation [M4]	2.55178e-07	0.000270553	2	8	24	119573310; 76879682	119573310 [1117-1132]; 76879682 [514-529]		0	1874.86	4.388	3.599	4.924	4.237	4.594	4.151	0.435841	0.317093	0.431481	0.488664	0.488129	0.436644	33.01	71.98	40.31	28.71	38.13	33.63	26.1	116.1	112	141.2	104.6	136.5	108.8	34.05	16.54	52.57	21.1	29.89	25.3	23.77	198971	104992
	FALSE	High	[K].DLEEAGGLGTEFSELPGK.[S]		2.54998e-10	0.000270553	2	8	23	119573310; 76879682	119573310 [1143-1160]; 76879682 [540-557]		0	1848.89	2.578	2.625	2.686	3.12	2.958	2.891	0.545565	0.453334	0.668505	0.494593	0.584826	0.607898	15.84	29.77	18	17	20.47	33.59	41.7	110.7	107.1	112.5	128	121.6	113	14.78	7.3	30.34	14.25	22.32	14.98	31.39	98864.4
	FALSE	High	[R].DNLAEELEGVAGR.[C]		1.36997e-07	0.000270553	1	5	28	119573310	119573310 [82-94]		0	1372.67	0.862	0.677	0.845	1.035	0.824	1.023	0.970435	0.981463	0.962806	0.91022	0.977016	0.893583	43.92	36.15	63.29	44.51	38.38	43.66	116.3	112	80.5	85.4	105.9	87	102.8	49.15	19.03	9.04	19.73	23.86	19.77	30.38	554769	387124	139345
	FALSE	High	[R].KDLEEAGGLGTEFSELPGK.[S]		1.59236e-08	0.000270553	2	8	25	119573310; 76879682	119573310 [1142-1160]; 76879682 [539-557]		1	1976.98	4.614	4.291	4.9	5.099	4.758	4.884	0.195496	0.192032	0.254933	0.166629	0.269956	0.208182	44.27	52.87	40.19	45.11	36.79	51.3	25	116	103.6	127.6	127.7	123.2	127.9	48.3	12.47	29.64	11.35	25.51	15.78	29.34	338144	196231	87776.8
	FALSE	High	[R].GSPFQEEEGSALK.[TR]		1.01297e-05	0.000270553	2	6	19	119573310; 76879682	119573310 [1576-1588]; 76879682 [973-985]		0	1378.65	3.883	3	4.363	3.41	3.891	3.844	0.474761	0.436297	0.50269	0.571012	0.574983	0.455183	17.39	10.68	9.64	16.75	29.81	33.09	31.9	124	95.8	139.4	108.9	119.4	117.9		28.76	10.7	15.42	31.03	20.28	40.22	154471
	FALSE	High	[R].GPPAPAPEVEELAR.[R]		5.99543e-07	0.000270553	1	4	25	119573310	119573310 [167-180]		0	1432.74	1.529	1.158	1.689	1.894	1.73	1.818	0.747223	0.89245	0.705458	0.563936	0.694457	0.611709	52.7	85.44	67.77	55.95	57.86	71.27	67.2	102.7	89.5	113.5	127.2	116.5	122.4	57.65	16.76	47.37	22.96	24.46	25.1	25.82	814794	536257	266467
	FALSE	High	[K].ALEEQNELLSAELGGLR.[A]		4.28203e-10	0.000270553	1	4	25	119573310	119573310 [28-44]		0	1841.96	0.875	0.817	0.782	0.958	0.852	0.859	0.993238	0.962796	0.969901	0.99164	0.998878	0.961897	76.64	80.97	79.34	87.53	57.18	66.27	114.7	100.4	91.9	88.6	104.5	91.1	89.6	64.74	9.63	26.73	14.57	17.34	17.24	12.15	290964	239215	60499.8
	FALSE	High	[R].EESEAEAPR.[G]		0.00142534	0.000526665	2	8	20	119573310; 76879682	119573310 [1173-1181]; 76879682 [570-578]		0	1017.45	100	100	100	100	14.772	21.913	4.31803e-17	4.42105e-17	4.55932e-17	4.34758e-17	0.0231053	0.00343149					85.67	76.62		30.8	14.1	206	249.2	179	234.7		139.14	143.39	46.87	63.3	59.24	11.59
	FALSE	High	[R].TLLEAENSR.[L]		0.00218	0.000526665	1	5	23	119573310	119573310 [304-312]		0	1032.53	23.186	14.421	20.363	20.294	24.021	17.705	0.00471917	0.00113038	0.00985865	0.00418504	0.00505772	0.0187955	7.76	24.82	31.96	35.09	28.36	24.5	6.3	146.3	91	128.5	128	148.4	109.4		16.63	48.1	28.96	28.21	25.1	21.3		21977
	FALSE	High	[K].TSLSFQDPK.[L]		0.00126121	0.000526665	1	5	14	119573310	119573310 [322-330]		0	1022.52	2.096	1.126	2.124	2.333	2.454	2.247	0.707697	0.95269	0.765802	0.654692	0.686495	0.721843	88.64	82.19	88.56	94.55	71.87	81.62	55	115.3	84.5	116.9	128.3	131	120	73.95	24.59	45.11	33.75	34.93	35.73	16.32	342725	176555	51072.5
	FALSE	High	[R].SLEEDLETLK.[SK]		0.000875772	0.000526665	1	5	26	119573310	119573310 [578-587]		0	1176.6	1.808	1.609	2.732	2.084	2.864	1.99	0.670357	0.713788	0.50269	0.520619	0.486506	0.571854	97.1	102.24	96.84	97.07	97.09	97.09	52.9	95.6	96.7	144.5	110.2	149.9	104.2	107.51	19.11	57.07	33.83	35.98	37.78	21.15	977712		31891.5
	FALSE	High	[K].SLKEESVEAVK.[S]		0.00220938	0.000526665	1	3	14	119573310	119573310 [809-819]		1	1218.66	3.24	2.552	5.223	2.033	4.411	1.917	0.418377	0.486836	0.361413	0.778846	0.444312	0.833268	97.18	119.41	101.81	132.59	111.52	141.61	33.3	105.6	90.7	192.8	77.6	167.6	77.2	105.2	48.04	63.25	60.58	88.53	67.7	105.56	345533	110599	54318.1
	FALSE	High	[R].SLEKENQEPLK.[T]		0.0110038	0.000819305	2	4	5	119573310; 76879682	119573310 [713-723]; 76879682 [110-120]		1	1314.69	1.198	1.284	2.532	1.878	2.547	0.01	0.972402	0.992783	0.830694	0.927199	0.820234	3.71042e-17	90.5	85	77.81	85.08	82.24		71.8	72.2	84	151.4	120.5	264.1		76.48	54.76	39.34	24.26	34.6	29.99		50986.9	24317.8	11557.8
	FALSE	High	[R].VAHMETSLGQAR.[E]	1xOxidation [M4]	0.0112779	0.000819305	1	4	1	119573310	119573310 [197-208]		0	1315.64	0.273	0.456	0.31	0.401	0.478	0.411	0.18175	0.416195	0.434098	0.425366	0.736966	0.436644	67.33	76.31	67.72	80.38	130.83	140.05	204.9	56	93.4	63.4	82.2	79.5	68.3	149.52		17.62	0.81	36.25	9.62		15104.3	5069.13
	FALSE	High	[K].EAVGQLKPTGK.[E]		0.0122142	0.00111839	2	3	3	119573310; 76879682	119573310 [609-619]; 76879682 [6-16]		0	1127.64	0.926	1.068	1.695	1.563	1.732	1.68	0.9384	0.962451	0.922596	0.937834	0.914473	0.912493	110.39	86.71	82.64	95.77	90.22	85.72	98.1	58	71	152.9	120	153.8	131.2	81.11	55.35	35.83	29.05	39.29	37	20.26	124186	69663.1	18820.1
	FALSE	High	[R].VQGLEGPR.[K]		0.0170313	0.00137447	2	8	9	119573310; 76879682	119573310 [1134-1141]; 76879682 [531-538]		0	855.468	100	100	100	100	100	100	4.31803e-17	4.42105e-17	4.55932e-17	4.34758e-17	4.83887e-17	3.71042e-17	11.32	19.97	7.88	18.98	19.48	7.11	0.9	135.6	97.5	129.9	136.1	134.1	133.9		8.83	48.28	22.13	20.01	20.19	15.58
	FALSE	High	[K].NQEFLQAR.[T]		0.0211645	0.00163139	1	5	24	119573310	119573310 [374-381]		0	1005.51	2.762	1.799	2.527	2.132	2.432	1.525	0.64613	0.746924	0.718294	0.719053	0.728449	0.888695	58.3	75.35	67.41	63.5	75.07	29.28	59.8	144.7	81.3	108.7	105.6	126.1	93.9	50.5	24.64	61.1	35.23	27.5	29.76	5.47	313594	232090	99249.6
	FALSE	High	[R].RLEAYLAR.[V]		0.0396835	0.00403781	1	4	10	119573310	119573310 [18-25]		1	991.568	1.652	1.284	1.491	1.849	1.548	1.429	0.826146	0.907716	0.896412	0.779563	0.876739	0.918667	67.06	68.43	69.07	71.72	65.48	64.54	68.7	113.5	88.2	102.5	127	114.6	105.8	56.56	11.89	18.65	15.78	18.23	18.21	19.65	380816	208548	123121
	FALSE	High	[R].AHADDELAALR.[A]		0.0429999	0.00426457	1	5	1	119573310	119573310 [54-64]		0	1181.59	0.159	0.267	0.272	0.372	0.285	0.348	0.405889	0.513333	0.680752	0.84707	0.763663	0.78148	40.51	18.19	22.09	10.89	40.46	2.03	241.5	38.4	64.6	65.8	89.8	69.4	84.7		29.5	26.64	38.92	28.72	45.51	15.97
	FALSE	High	[K].VDLEPLK.[S]		0.0512371	0.00474081	2	4	10	119573310; 76879682	119573310 [783-789]; 76879682 [180-186]		0	813.472	1.286	1.284	2.389	1.541	2.432	1.57	0.912837	0.933513	0.702071	0.90976	0.661988	0.910529	62.35	79.57	61.18	80.59	56.12	55.52	68.5	94.9	91.2	155.3	90.1	167.9	88.8	62.38	42.58	55.52	23.24	49.98	35.9	27.85	162067	102910
	FALSE	High	[R].LEAYLAR.[V]		0.0502643	0.00474081	1	4	8	119573310	119573310 [19-25]		0	835.467	1.819	1.481	1.984	2.115	1.867	2.235	0.752871	0.862266	0.785121	0.718155	0.792843	0.759518	51.81	49.03	50.4	52.15	42.99	48.98	59.3	107.2	89.2	112.5	131.8	108.4	139.9	48.2	12.75	20.36	11.87	23.77	17.75	14.54	186947	92804.1	56586.6
	FALSE	High	[K].LELQFPR.[T]		0.0542025	0.0049698	1	5	14	119573310	119573310 [331-337]		0	902.509	2.008	2.346	3.27	2.969	2.961	3.388	0.721781	0.596356	0.617476	0.65813	0.661988	0.523952	82.91	74.97	87.51	77.99	88.78	80.03	44	82.2	103.3	130.6	139.9	114.8	157.4	68.91	41.59	9.35	35.61	34.34	37.26	22.82	383590	189533	59168.6
	FALSE	High	[R].GLVEGASVK.[G]		0.0554063	0.00574001	2	7	16	119573310; 76879682	119573310 [1024-1032]; 76879682 [421-429]		0	859.488	100	100	100	100	100	100	4.31803e-17	4.42105e-17	4.55932e-17	4.34758e-17	4.83887e-17	3.71042e-17								130.4	84.8	142.9	142	150.5	137.1		21.94	48.99	22.92	27.43	23.19	19.39
	FALSE	High	[R].EGREESEAEAPR.[G]		0.059072	0.00596279	2	8	1	119573310; 76879682	119573310 [1170-1181]; 76879682 [567-578]		1	1359.61	0.01	0.01	0.01	0.01	0.01	0.01	4.31803e-17	4.42105e-17	4.55932e-17	4.34758e-17	4.83887e-17	3.71042e-17							500							57.87							72532.3	64957.5	22380.3
	FALSE	High	[K].RVQGLEGPR.[K]		0.0662389	0.00714722	2	8	3	119573310; 76879682	119573310 [1133-1141]; 76879682 [530-538]		1	1011.57	100	100	100	100	100	100	4.31803e-17	4.42105e-17	4.55932e-17	4.34758e-17	4.83887e-17	3.71042e-17								86.7	104.5	182.3	126.5	137.8	178.9		29.58	49.1	24.47	36.02	26.91	28.64
	FALSE	High	[K].QAPEPLRAEAR.[V]		0.0660224	0.00714722	1	5	2	119573310	119573310 [423-433]		1	1237.66	8.307	5.152	7.868	7.466	100	100	0.083176	0.191129	0.149443	0.145909	4.83887e-17	3.71042e-17	41.67	26.58	30.39	26.58			17.4	130.6	91.1	138.4	122.5	147.4	121	49.24	36.1	30.62	19.19	14.13	18.61	11.52	17983.9	19294.5	4028.91
	FALSE	High	[R].AQSADTSWR.[A]		0.0759829	0.00953774	1	4	1	119573310	119573310 [45-53]		0	1021.47	0.01	0.472	1.056	1.221	1.102	1.482	4.31803e-17	0.430888	0.960295	0.972971	0.977295	0.967667		86.59	40.75	84.8	74.72	56.05	101.4		101.7	117.6	179.4	126.2	169.6	83.08		55.44	19.58	27.67	35.4	20.53	19145.3	18891.1
FALSE	High	Master Protein	24430192	keratin, type I cytoskeletal 16 [Homo sapiens]	0	481.071	82	49	935	28	473	51.2	5.05	23855	49	cell death;cell differentiation;cell organization and biogenesis;cell proliferation;cellular component movement;defense response;regulation of biological process;response to stimulus	cytoskeleton;cytosol;nucleus	protein binding;structural molecule activity	Pf00038, Pf07888, Pf13514	3868	KRT16	17		ENSG00000186832.8		Formation of the cornified envelope	3	0.316	0.203	0.238	0.263	0.225	0.281	0.201173	0.025349	0.0633172	0.0801249	0.0576415	0.102796	133.2	126.61	118.44	121.25	123.69	111.61	294.6	54.4	55.4	49.1
	Checked	Confidence	Annotated Sequence	Modifications	Qvality PEP	Qvality q-value	# Protein Groups	# Proteins	# PSMs	Master Protein Accessions	Positions in Master Proteins	Modifications in Master Proteins	# Missed Cleavages	Theo. MH+ [Da]	Abundance Ratio: (IgAN-I) / (Kidney transplant)	Abundance Ratio: (IgAN-II) / (Kidney transplant)	Abundance Ratio: (IgAVN-I) / (Kidney transplant)	Abundance Ratio: (IgAVN-II) / (Kidney transplant)	Abundance Ratio: (IgAVN-III) / (Kidney transplant)	Abundance Ratio: (IgAVN-IV) / (Kidney transplant)	Abundance Ratio Adj. P-Value: (IgAN-I) / (Kidney transplant)	Abundance Ratio Adj. P-Value: (IgAN-II) / (Kidney transplant)	Abundance Ratio Adj. P-Value: (IgAVN-I) / (Kidney transplant)	Abundance Ratio Adj. P-Value: (IgAVN-II) / (Kidney transplant)	Abundance Ratio Adj. P-Value: (IgAVN-III) / (Kidney transplant)	Abundance Ratio Adj. P-Value: (IgAVN-IV) / (Kidney transplant)	Abundance Ratio Variability [%]: (IgAN-I) / (Kidney transplant)	Abundance Ratio Variability [%]: (IgAN-II) / (Kidney transplant)	Abundance Ratio Variability [%]: (IgAVN-I) / (Kidney transplant)	Abundance Ratio Variability [%]: (IgAVN-II) / (Kidney transplant)	Abundance Ratio Variability [%]: (IgAVN-III) / (Kidney transplant)	Abundance Ratio Variability [%]: (IgAVN-IV) / (Kidney transplant)	Abundances (Grouped): Kidney transplant	Abundances (Grouped): IgAN-I	Abundances (Grouped): IgAN-II	Abundances (Grouped): IgAVN-I	Abundances (Grouped): IgAVN-II	Abundances (Grouped): IgAVN-III	Abundances (Grouped): IgAVN-IV	Abundances (Grouped) CV [%]: Kidney transplant	Abundances (Grouped) CV [%]: IgAN-I	Abundances (Grouped) CV [%]: IgAN-II	Abundances (Grouped) CV [%]: IgAVN-I	Abundances (Grouped) CV [%]: IgAVN-II	Abundances (Grouped) CV [%]: IgAVN-III	Abundances (Grouped) CV [%]: IgAVN-IV	Abundances (Normalized): F25: Sample, 2, Kidney transplant	Abundances (Normalized): F26: Sample, 3, Kidney transplant	Abundances (Normalized): F27: Sample, 4, Kidney transplant
	FALSE	High	[R].NKIIAATIENAQPILQIDNAR.[L]		7.52616e-10	0.000270553	1	2	3	24430192	24430192 [176-196]		1	2306.28	0.337	0.01	0.01	0.01	0.01	0.01	0.844032	4.42105e-17	4.55932e-17	4.34758e-17	4.83887e-17	3.71042e-17	315.03						374.1	125.9						127.96
	FALSE	High	[R].ISSVLAGGSCR.[A]	1xPropionamide [C10]	9.04387e-05	0.000270553	2	6	24	12803709; 24430192	12803709 [31-41]; 24430192 [31-41]		0	1120.58	0.198	0.311	0.107	0.197	0.111	0.286	0.612217	0.685319	0.579966	0.826765	0.635275	0.896117	127.51	101.76	72.72	81.51	91.33	56.78	292.7	46.8	79.3	29.9	51.4	24.4	78	51.43	177.1	73.42	51.42	66.3	77.46	38.57	550291	1.31076e+06	1.68913e+06
	FALSE	High	[R].QFTSSSSMKGSCGIGGGIGGGSSR.[I]	1xPropionamide [C12]; 1xOxidation [M8]	6.50262e-06	0.000270553	2	5	2	12803709; 24430192	12803709 [7-30]; 24430192 [7-30]		1	2292.03	2.191	0.01	0.01	0.01	0.01	0.01	0.69997	4.42105e-17	4.55932e-17	4.34758e-17	4.83887e-17	3.71042e-17	0						156.7	343.3
	FALSE	High	[R].QFTSSSSMKGSCGIGGGIGGGSSR.[I]	1xPropionamide [C12]	4.09395e-07	0.000270553	2	5	1	12803709; 24430192	12803709 [7-30]; 24430192 [7-30]		1	2276.04	0.462	0.576	0.688	1.15	0.691	1.281	0.705673	0.765402	0.915688	0.971763	0.914478	0.968754	75.34	91.87	62.54	99.24	66.83	105.14	134	42.4	77.2	92.2	154.1	89.2	165.4	83.14	81.74	22.35	90.2	11.6	92.96			182271
	FALSE	High	[R].QRPSEIKDYSPYFK.[T]	1xGln->pyro-Glu [N-Term]	1.17855e-06	0.000270553	1	4	1	24430192	24430192 [156-169]		1	1740.86	0.01	0.03	0.01	0.021	0.03	0.087	4.31803e-17	0.00134829	4.55932e-17	0.0553732	0.036313	0.230151	0	0	0	45.79	122.07	99.16	469.5	4.4	14	2.1	10.1	19.7	18.6					70.76	67.12	85.78
	FALSE	High	[R].QRPSEIKDYSPYFK.[T]		2.94632e-06	0.000270553	1	4	7	24430192	24430192 [156-169]		1	1757.89	0.382	0.027	0.128	0.067	0.059	0.042	0.841115	0.00157396	0.381944	0.181026	0.165269	0.0602121	135.29	126.13	130.19	131.92	141.03	132.4	311.6	122.2	8.5	41	16.7	24.8	21.7	152.29	165.14	142.41	101.12	161.23	131.53	128	134872	283159	494894
	FALSE	High	[R].LEQEIATYR.[RSH]		0.00028811	0.000270553	5	44	29	12803709; 131412225; 119581149; 4557701; 24430192	12803709 [408-416]; 131412225 [398-406]; 119581149 [197-205]; 4557701 [377-385]; 24430192 [410-418]		0	1122.58	0.706	0.72	0.447	0.398	0.35	0.498	0.982579	0.998198	0.987528	0.985148	0.962572	0.999505	79.57	81.44	64.81	78.74	77.46	67.42	149.5	85.9	137.6	71.5	55.6	51.1	70.8	60.68	112.77	64.82	50.55	93.47	81.6	46.09	416603	833221	1.36751e+06
	FALSE	High	[R].KNHEEEMLALR.[G]	1xOxidation [M7]	2.16793e-06	0.000270553	1	5	10	24430192	24430192 [253-263]		1	1385.68	0.688	0.366	0.591	0.465	0.634	0.38	0.890651	0.346266	0.817863	0.66727	0.846056	0.403363	135.25	131.72	125.92	141.16	135.31	131.99	228.1	93.6	54.4	70.4	53.4	59.9	63.6	170.39	171.19	113.72	72.32	167.11	136.39	104.36	12656.9	35988.7	97998
	FALSE	High	[R].LASYLDKVR.[A]		2.34644e-05	0.000270553	6	36	49	119581085; 12803709; 623409; 194382264; 4557701; 24430192	119581085 [157-165]; 12803709 [126-134]; 623409 [150-158]; 194382264 [96-104]; 4557701 [95-103]; 24430192 [128-136]		1	1064.61	0.293	0.334	0.362	0.251	0.285	0.244	0.798633	0.724093	0.95956	0.902154	0.926386	0.840662	74.88	81.77	64.5	77.06	85.2	81.49	240.5	58.8	67.3	80.4	53	57.3	62.8	47.32	127.05	76.95	30.92	72.94	57.39	25.7	1.57613e+07	4.77678e+07	4.33747e+07
	FALSE	High	[K].IIAATIENAQPILQIDNAR.[L]		1.17074e-11	0.000270553	1	4	16	24430192	24430192 [178-196]		0	2064.14	0.303	0.216	0.172	0.167	0.17	0.183	0.816322	0.427923	0.766707	0.768605	0.789544	0.747395	142.46	131.76	127.33	129.6	138.37	111.2	241.1	68.4	99.1	34.5	56.9	44.1	34.4	137.31	168.42	73.72	88.75	117.07	112.43	56.26	200096	505571	943625
	FALSE	High	[R].LLEGEDAHLSSQQASGQSYSSR.[E]		1.59486e-13	0.000270553	1	3	10	24430192	24430192 [420-441]		0	2350.09	0.845	0.291	0.29	0.681	0.339	0.49	0.997569	0.316617	0.58177	0.943957	0.741055	0.774803	124.7	87.7	100.1	92.95	106.03	97.91	129.3	155.7	54.9	51.2	108.9	69.4	77	121.16	108.83	59.54	71.2	39	67.15		92839.4	181764	209352
	FALSE	High	[R].ILNEMRDQYEQMAEK.[N]		8.47186e-05	0.000270553	1	4	3	24430192	24430192 [285-299]		1	1897.88	0.116	0.145	0.048	0.107	0.09	0.062	0.0623903	0.0452591	0.008606	0.0662054	0.0422428	0.020658	122.27	122.27	113.22	113.22	120.67	108.64	375.7	28.5	37.4	18.1	40.3	19.5	24.2	162.3	62.91	47.91	1.08		57.06		43145.2	75767.7	320585
	FALSE	High	[R].ILNEMRDQYEQMAEK.[N]	2xOxidation [M5; M12]	3.15907e-05	0.000270553	1	4	3	24430192	24430192 [285-299]		1	1929.87	39.357	0.996	0.681	0.534	0.557	0.539	0.000365613	0.95288	0.870954	0.669154	0.775968	0.635172	126.44	115.48	95.31	119.45	98.44	98.18	11.7	461.1	15.2	6.7	5.4	55.5	75.8	208.16		70.92	61.19	155.22	150.91	56.15	18076.4	23402.9	43361.2
	FALSE	High	[K].TRLEQEIATYR.[RS]		2.04568e-06	0.000270553	5	38	28	12803709; 131412225; 119581149; 4557701; 24430192	12803709 [406-416]; 131412225 [396-406]; 119581149 [195-205]; 4557701 [375-385]; 24430192 [408-418]		1	1379.73	0.381	0.546	0.25	0.224	0.281	0.252	0.881486	0.933513	0.888827	0.872854	0.922541	0.85497	97.5	85.83	81.82	86.94	99.95	73.46	211.1	63.9	129.2	52.6	43.2	39.5	53.5	57.29	148.97	70.04	63.05	112.67	94.37	18.55	1.55993e+06	2.4331e+06	4.85641e+06
	FALSE	High	[K].TRLEQEIATYRR.[L]		3.02052e-06	0.000270553	4	21	7	12803709; 119581149; 4557701; 24430192	12803709 [406-417]; 119581149 [195-206]; 4557701 [375-386]; 24430192 [408-419]		2	1535.83	0.113	0.227	0.087	0.176	0.101	0.047	0.309604	0.463058	0.491727	0.788523	0.596753	0.191409	142.6	56.29	68.04	84.04	86.22	84.59	290.9	24.6	103.8	29.3	51.3	36.6	15.1	53.78	162.01	42.11	50.37		43.3		340617	543069	1.26772e+06
	FALSE	High	[M].TTCSRQFTSSSSMKGSCGIGGGIGGGSSR.[I]	1xAcetyl [N-Term]; 2xPropionamide [C3; C17]	3.03307e-06	0.000270553	2	4	1	12803709; 24430192	12803709 [2-30]; 24430192 [2-30]	12803709 1xAcetyl [N-Term]; 24430192 1xAcetyl [N-Term]	2	2937.32	0.01	0.01	0.01	0.01	0.01	0.01	4.31803e-17	4.42105e-17	4.55932e-17	4.34758e-17	4.83887e-17	3.71042e-17							500
	FALSE	High	[R].YCMQLSQIQGLIGSVEEQLAQLR.[C]	1xPropionamide [C2]	3.04424e-09	0.000270553	1	4	3	24430192	24430192 [368-390]		0	2678.36	0.01	0.01	0.01	0.01	0.01	0.01	4.31803e-17	4.42105e-17	4.55932e-17	4.34758e-17	4.83887e-17	3.71042e-17							500							26.07							231417	143893	278014
	FALSE	High	[R].VLQGLEIELQSQLSMK.[A]		1.39867e-07	0.000270553	1	2	2	24430192	24430192 [339-354]		0	1815.99	0.054	0.081	0.01	0.01	0.01	0.01	0.076551	0.0487368	4.55932e-17	4.34758e-17	4.83887e-17	3.71042e-17	83.33	33.2					440.6	23.6	35.8					30.9	81.24
	FALSE	High	[R].VLQGLEIELQSQLSMK.[A]	1xOxidation [M15]	1.07388e-08	0.000270553	1	2	9	24430192	24430192 [339-354]		0	1831.98	0.482	0.234	0.167	0.264	0.168	0.178	0.902595	0.52525	0.508169	0.774231	0.55064	0.572722	138.06	129.53	119.54	127.73	129.91	125.75	264.9	68.6	86	35.6	45	28.6	48.4	114.49	178.64	93.12	94.29	122.75	126.98	94.6	90092.6	191348	512926
	FALSE	High	[K].VTMQNLNDRLASYLDKVR.[A]		1.25716e-08	0.000270553	4	15	5	119581085; 12803709; 623409; 24430192	119581085 [148-165]; 12803709 [117-134]; 623409 [141-158]; 24430192 [119-136]		2	2136.12	0.01	0.01	0.02	0.01	0.015	0.01	4.31803e-17	4.42105e-17	0.0521337	4.34758e-17	0.0379742	3.71042e-17			78.75		86.84		490.4			9.6		7.5		61								794999	2.11144e+06
	FALSE	High	[K].VTMQNLNDRLASYLDKVR.[A]	1xOxidation [M3]	1.15577e-07	0.000270553	4	15	8	119581085; 12803709; 623409; 24430192	119581085 [148-165]; 12803709 [117-134]; 623409 [141-158]; 24430192 [119-136]		2	2152.12	0.275	0.901	0.911	0.141	0.723	0.01	0.719779	0.96519	0.952176	0.38792	0.99987	3.71042e-17	66.35	112.63	68.75	113.98	84.35		127.4	49	130.6	164.5	28.5	110.2		73.61	55.07	98.84	55.41	109.2	77.88		263540	264510	401887
	FALSE	High	[K].VTMQNLNDRLASYLDK.[V]	1xOxidation [M3]	1.66958e-06	0.000270553	4	15	1	119581085; 12803709; 623409; 24430192	119581085 [148-163]; 12803709 [117-132]; 623409 [141-156]; 24430192 [119-134]		1	1896.95	100		100	100	100		4.31803e-17		4.55932e-17	4.34758e-17	4.83887e-17									177.1		138.6	184.4	232.6			86.64				18.51
	FALSE	High	[K-].VTMQNLNDR.[L]	1xOxidation [M3]	0.000591651	0.000270553	4	28	140	119581085; 12803709; 623409; 24430192	119581085 [148-156]; 12803709 [117-125]; 623409 [141-149]; 24430192 [119-127]		0	1106.53	0.174	0.127	0.223	0.229	0.314	0.417	0.544371	0.156162	0.849055	0.87824	0.94149	0.970028	100.12	78.98	79.09	95.42	77.26	25.78	283.6	47.1	43.3	74.9	51.1	68.6	87.2	61.86	95.86	39.6	39.7	75.45	74.53	6.54	4.0291e+06	1.34312e+07	2.33142e+07
	FALSE	High	[R].QTVEADVNGLR.[R]		0.000129867	0.000270553	1	3	11	24430192	24430192 [214-224]		0	1201.62	1.127	1.619	0.848	0.623	0.598	0.682	0.95591	0.822659	0.975987	0.887681	0.875066	0.87912	117.36	123.24	104.6	114.39	116.93	88.85	89.7	79.5	205.3	72.3	53.1	73.1	89.7	146.8	151.02	66.96	69.94	92.2	91.42	20.5	29991.1	64221.9	107169
	FALSE	High	[R].RLLEGEDAHLSSQQASGQSYSSR.[E]		2.32713e-05	0.000270553	1	3	2	24430192	24430192 [419-441]		1	2506.19	0.01	0.01	0.01	0.01	0.01	0.01	4.31803e-17	4.42105e-17	4.55932e-17	4.34758e-17	4.83887e-17	3.71042e-17							500							82.45
	FALSE	High	[R].RVLDELTLAR.[AT]		5.28569e-06	0.000270553	4	30	19	12803709; 119581149; 4557701; 24430192	12803709 [223-232]; 119581149 [12-21]; 4557701 [192-201]; 24430192 [225-234]		1	1185.69	0.459	0.75	0.309	0.331	0.307	0.489	0.93615	0.992783	0.929693	0.953406	0.938773	0.999505	94.05	88.09	81.78	76.32	83.42	78.03	138.2	61.8	189.8	56.5	53.8	41.9	84.3	76.52	134.2	48.86	50.94	89.37	87.4	25.65	229583	479191	1.19115e+06
	FALSE	High	[R].RVLQGLEIELQSQLSMK.[A]	1xOxidation [M16]	5.87241e-07	0.000270553	1	2	3	24430192	24430192 [338-354]		1	1988.08	0.072	0.057	0.126	0.243	0.143	0.065	0.16283	0.0259311	0.444394	0.782244	0.554402	0.201509	62.75	36.91	69.01	106.11	73.41	104.25	323.3	27.6	18.4	44.2	86.5	50.6	63.9	51.75	171.69	21	48.59	109.41	108.9	75.41			182118
	FALSE	High	[R].KNHEEEMLALR.[G]		1.82335e-05	0.000270553	1	5	3	24430192	24430192 [253-263]		1	1369.69	0.01	0.111	0.01	0.01	0.01	0.01	4.31803e-17	0.0503563	4.55932e-17	4.34758e-17	4.83887e-17	3.71042e-17		83.39					450.1		49.9					91.57								79328.3	165857
	FALSE	High	[R].TDLEMQIEGLKEELAYLR.[K]		1.1428e-08	0.000270553	1	5	1	24430192	24430192 [235-252]		1	2151.1	0.01	0.01	0.01	0.01	0.01	0.01	4.31803e-17	4.42105e-17	4.55932e-17	4.34758e-17	4.83887e-17	3.71042e-17							500
	FALSE	High	[R].TDLEMQIEGLKEELAYLR.[K]	1xOxidation [M5]	1.44916e-09	0.000270553	1	5	4	24430192	24430192 [235-252]		1	2167.1	0.24	0.126	0.312	0.328	0.731	0.29	0.707697	0.154562	0.930736	0.950199	0.939319	0.897161	138.08	154.26	107.29	114.98	85.65	89.27	241.5	73.5	30.5	75.3	79.2	138.4	54.8	138.27	140.03	90.2	60.79	68.52	0.26	6.11	40518.8		459736
	FALSE	High	[R].TDLEMQIEGLKEELAYLRK.[N]		0.000495742	0.000270553	1	5	2	24430192	24430192 [235-253]		2	2279.2	0.01	0.01	0.01	0.01	0.01	0.01	4.31803e-17	4.42105e-17	4.55932e-17	4.34758e-17	4.83887e-17	3.71042e-17							500							104.37
	FALSE	High	[R].TDLEMQIEGLKEELAYLRK.[N]	1xOxidation [M5]	1.79045e-09	0.000270553	1	5	4	24430192	24430192 [235-253]		2	2295.19	0.177	0.022	0.034	0.069	0.039	0.01	0.596302	0.000887214	0.195496	0.409569	0.228896	3.71042e-17	75.46	234.28	234.28	234.28	323.91		383.9	68	8.4	13.1	26.6	16.2		119.5	122.89				45.2				194848
	FALSE	High	[K].TEELNKEVASNSELVQSSR.[S]		1.89964e-10	0.000270553	1	4	21	24430192	24430192 [312-330]		1	2120.05	0.362	0.25	0.289	0.255	0.275	0.306	0.866546	0.530848	0.91897	0.906802	0.91822	0.912493	135.78	128.7	107.89	119.17	129.74	126.41	256.7	66.3	71.7	57.6	47.7	45.4	44.4	182.66	204.74	108.03	86.18	124.78	114.5	71.98	238034	445859	815990
	FALSE	High	[R].TKYEHELALR.[Q]		6.90317e-07	0.000270553	1	2	28	24430192	24430192 [204-213]		1	1259.67	0.404	0.182	0.3	0.271	0.274	0.321	0.900483	0.321753	0.922209	0.91022	0.914478	0.923387	99.15	129.69	112.37	103.01	112.03	89.38	213.7	86.3	65.3	68.5	66.1	57.7	76.2	160.81	186.8	106.74	81.49	119.93	112.31	53.26	194265	493621	502065
	FALSE	High	[R].DAETWFLSKTEELNKEVASNSELVQSSR.[S]		2.37809e-07	0.000270553	1	4	2	24430192	24430192 [303-330]		2	3197.56	0.01	0.01	0.01	0.01	0.01	0.01	4.31803e-17	4.42105e-17	4.55932e-17	4.34758e-17	4.83887e-17	3.71042e-17							500							123.28
	FALSE	High	[R].APSTYGGGLSVSSR.[F]		7.65718e-07	0.000270553	1	2	27	24430192	24430192 [42-55]		0	1338.66	0.485	0.37	0.288	0.367	0.302	0.381	0.948427	0.784517	0.91833	0.972971	0.93843	0.954315	133.12	115.92	112.11	114.85	128.67	109.59	232	72.3	74	54.7	67	51	68.9	177.16	186.8	95.48	96.99	107.35	109.2	67.61	264594	575167	1.1462e+06
	FALSE	High	[K].ASLENSLEETK.[G]		2.12483e-05	0.000270553	3	14	29	12803709; 119581149; 24430192	12803709 [353-363]; 119581149 [142-152]; 24430192 [355-365]		0	1220.6	0.691	1.164	0.631	0.518	0.467	0.612	0.984055	0.87446	0.969475	0.976183	0.999534	0.963672	90.81	98.4	84.46	87.7	96.66	92.71	132.8	84.2	140	77.1	65.8	56.6	94.3	53.79	125.34	83.62	70.15	105.01	100.66	20.98	731530	1.94608e+06	3.01567e+06
	FALSE	High	[K].ASLENSLEETKGR.[Y]		1.98971e-07	0.000270553	3	14	29	12803709; 119581149; 24430192	12803709 [353-365]; 119581149 [142-154]; 24430192 [355-367]		1	1433.72	0.222	0.279	0.166	0.164	0.155	0.165	0.671289	0.607981	0.758126	0.759569	0.75575	0.702001	106.53	112.35	75.8	96.78	78.42	52.85	285.4	45	77.1	45.7	46.8	40.2	48.1	66.86	195.56	97.19	34.3	109.3	101.96	6.51	706017	1.32014e+06	2.70125e+06
	FALSE	High	[R].EVFTSSSSSSSR.[Q]		7.04709e-05	0.000270553	1	3	17	24430192	24430192 [442-453]		0	1260.57	0.172	0.099	0.111	0.096	0.114	0.17	0.20604	0.0142284	0.0941719	0.0417519	0.116335	0.219204	117.82	103.63	106.78	120.41	102.5	118.92	335.5	57.6	39.3	39.9	27.7	42.4	48.8	152.4	130.17	61.39	75.8	106.73	103.97	109.58	55001.9	152870	219858
	FALSE	High	[K].EVASNSELVQSSR.[S]		4.10489e-06	0.000270553	1	4	14	24430192	24430192 [318-330]		0	1405.69	0.384	0.251	0.253	0.31	0.219	0.345	0.736282	0.280719	0.501498	0.570869	0.432063	0.552372	107.69	112.62	121.6	113.88	116.73	93.52	216.7	78.5	63.9	69.3	71.6	60.1	76.3	156.6	166.34	123.17	99.18	112.53	109.38	66.1	53384.1	157701	142516
	FALSE	High	[R].ALEEANADLEVK.[I]		1.86145e-05	0.000270553	3	29	32	12803709; 131412225; 24430192	12803709 [135-146]; 131412225 [124-135]; 24430192 [137-148]		0	1301.66	0.632	0.738	0.459	0.331	0.373	0.399	0.999941	0.995332	0.989097	0.953091	0.972653	0.963672	117.53	119.72	97.45	87.16	112.27	100	173.1	64.2	136.1	79.4	47.2	44.8	70.3	115.21	153.63	68.99	58.43	105.67	90.3	16.02	1.95151e+06	3.18859e+06	8.14473e+06
	FALSE	High	[R].ALEEANADLEVKIRDWYQR.[Q]		3.1202e-05	0.000270553	2	9	1	12803709; 24430192	12803709 [135-153]; 24430192 [137-155]		2	2319.17	0.01	0.01	0.01	0.01	0.01	0.01	4.31803e-17	4.42105e-17	4.55932e-17	4.34758e-17	4.83887e-17	3.71042e-17							500
	FALSE	High	[R].GQTGGDVNVEMDAAPGVDLSR.[I]	1xOxidation [M11]	5.44862e-14	0.000270553	1	4	27	24430192	24430192 [264-284]		0	2103.96	0.429	0.472	0.415	0.432	0.492	0.73	0.920377	0.891848	0.976938	0.997407	0.998437	0.933132	134.01	136.95	115.61	119.33	119.24	107.84	182.3	78.2	86	74.7	78.8	71.9	95.3	161.53	196.73	101.2	79.75	110.69	104.96	40.39	87966.7		456661
	FALSE	High	[R].GQTGGDVNVEMDAAPGVDLSR.[I]		2.43452e-13	0.000270553	1	4	4	24430192	24430192 [264-284]		0	2087.97	0.166	0.177	0.106	0.096	0.09	0.01	0.30847	0.169368	0.141529	0.068298	0.11657	3.71042e-17	94.42	85.61	91.52	85.47	90.25		315.3	61.2	56	37.2	30.3	31.2		178.23	18.19	4.5	19.7		16.78		96603.6	228095	215193
	FALSE	High	[K].GSCGIGGGIGGGSSR.[I]	1xPropionamide [C3]	4.76545e-06	0.000270553	2	5	24	12803709; 24430192	12803709 [16-30]; 24430192 [16-30]		0	1292.6	0.3	0.304	0.114	0.229	0.143	0.259	0.813651	0.66765	0.60796	0.878354	0.73145	0.865708	128.23	100.56	103.63	100.96	105.57	82.56	234.1	67.1	111.4	35.1	52.3	34.3	62.1	73.36	180.29	78.11	63.08	95.08	129.73	63.8	203875	495046	511632
	FALSE	High	[R].DQYEQMAEK.[N]		0.00247744	0.000526665	1	4	3	24430192	24430192 [291-299]		0	1141.48	0.173	0.255	0.01	0.01	0.01	0.01	0.154709	0.141063	4.55932e-17	4.34758e-17	4.83887e-17	3.71042e-17	75.02	90.39					340.4	72.9	86.7					107.82	45.57						31271.9	75551.6	80112.3
	FALSE	High	[R].DQYEQMAEK.[N]	1xOxidation [M6]	0.00716307	0.000526665	1	4	1	24430192	24430192 [291-299]		0	1157.48	0.087	0.01	0.01	0.01	0.01	0.01	0.00960355	4.42105e-17	4.55932e-17	4.34758e-17	4.83887e-17	3.71042e-17	86.99						460	40						182.28							13623.4	33448.8	82330.8
	FALSE	High	[R].QTVEADVNGLRR.[V]		0.00189865	0.000526665	1	3	11	24430192	24430192 [214-225]		1	1357.72	0.209	0.148	0.223	0.193	0.216	0.01	0.64515	0.216098	0.849055	0.823446	0.867892	3.71042e-17	130.26	117.98	108.02	112.39	118.73		316.4	38.8	34	49.8	61	58.8		168.71	190.95	92.95	63.85	92.47	81.58		246736	492794	1.04648e+06
	FALSE	High	[R].VLDELTLAR.[AT]		0.00154811	0.000526665	4	32	30	12803709; 119581149; 4557701; 24430192	12803709 [224-232]; 119581149 [13-21]; 4557701 [193-201]; 24430192 [226-234]		0	1029.59	0.342	0.505	0.273	0.304	0.228	0.412	0.850832	0.909248	0.907217	0.936818	0.879393	0.969587	88.4	99.83	79.23	85.28	70.03	51.37	194.4	60.2	131.6	57.3	56.4	42.6	77.6	91.57	145.99	72.65	50.27	98.2	92.31	28.85	3.6646e+06	7.10476e+06	1.10793e+07
	FALSE	High	[K-].VTMQNLNDR.[L]		0.00102504	0.000526665	4	28	25	119581085; 12803709; 623409; 24430192	119581085 [148-156]; 12803709 [117-125]; 623409 [141-149]; 24430192 [119-127]		0	1090.53	0.056	0.036	0.075	0.058	0.055	0.094	0.0780256	0.00307598	0.423535	0.306031	0.328236	0.448781	117.33	130.78	105.63	109.21	119.01	66.5	398.9	29	11.7	30	30.3	20.1	36.5	84.9	89.03	131.03	95.76	87.4	112.6	47.01	4.12646e+06	1.97781e+07	1.51396e+07
	FALSE	High	[R].DAETWFLSK.[T]		0.00537563	0.000526665	1	4	17	24430192	24430192 [303-311]		0	1096.53	0.309	0.173	0.212	0.216	0.16	0.224	0.821216	0.294639	0.835021	0.863703	0.76927	0.814296	123.9	127.82	105.11	121.68	113.46	104.68	204.9	95.6	100.9	45	53.6	39.5	50.2	190.15	138.29	82.09	74.28	79.96	81.36	70.58	256181	534533	670344
	FALSE	High	[K].NHEEEMLALR.[G]		0.00382884	0.000526665	1	5	2	24430192	24430192 [254-263]		0	1241.59	0.234	0.52	0.213	0.01	0.01	0.01	0.117877	0.527452	0.227866	4.34758e-17	4.83887e-17	3.71042e-17	94.52	96.92	96.92				254.1	59.6	132.2	54.1				125.48	2.73						14424.3	26834.3	41656.5
	FALSE	High	[R].QFTSSSSMK.[G]		0.00140968	0.000526665	2	8	5	12803709; 24430192	12803709 [7-15]; 24430192 [7-15]		0	1002.46	0.01	0.01	0.01	0.01	0.01	0.01	4.31803e-17	4.42105e-17	4.55932e-17	4.34758e-17	4.83887e-17	3.71042e-17		111.58					495.5		4.5					89.64							61355.5	144945	585857
	FALSE	High	[R].LEQEIATYRR.[L]		0.00570172	0.000526665	4	21	3	12803709; 119581149; 4557701; 24430192	12803709 [408-417]; 119581149 [197-206]; 4557701 [377-386]; 24430192 [410-419]		1	1278.68	0.393	0.34	0.128	0.136	0.151	0.106	0.787325	0.598596	0.207224	0.191776	0.350451	0.0567725	122.76	120.01	78.21	85.89	81.09	63.29	258.8	66.1	110.8	33	31.2	32.7	22.8	126.16	135.41	85	95.69	85.29	80.27	25.7	77856.6	124249	240489
	FALSE	High	[R].QTVEADVNGLR.[R]	1xGln->pyro-Glu [N-Term]	0.0188361	0.00137447	1	3	1	24430192	24430192 [214-224]		0	1184.59	0.302	0.748	0.405	0.355	0.358	0.438	0.442259	0.912435	0.646719	0.491416	0.61416	0.620479	31.68	69.3	46.58	26.34	38.37	23.85	178	53.8	133.1	72	63.1	60.9	74	2.54	75.62	53.17	75.1	47.25	58.44	53.07		166669	160778
	FALSE	High	[KR].LAADDFR.[ATILV]		0.0226689	0.00163139	12	80	100	4504927; 119581085; 119581136; 14917115; 10337581; 12803709; 623409; 119581140; 131412225; 4557701; 12653819; 24430192	4504927 [173-179]; 119581085 [229-235]; 119581136 [184-190]; 14917115 [136-142]; 10337581 [136-142]; 12803709 [195-201]; 623409 [222-228]; 119581140 [177-183]; 131412225 [185-191]; 4557701 [164-170]; 12653819 [159-165]; 24430192 [197-203]		0	807.4	0.384	0.751	0.373	0.318	0.375	0.709	0.885084	0.992783	0.960573	0.945628	0.972957	0.939399	75.34	107.94	74.49	82.85	69.75	78.81	229.6	70.6	81.8	58.7	59.3	66.5	81	48.14	113.5	70.19	73.84	82.79	80.76	68.96	3.00914e+07	8.95418e+07	8.98677e+07
	FALSE	High	[R].SEVTELRR.[V]		0.0352004	0.00383358	1	4	7	24430192	24430192 [331-338]		1	989.537	0.104	0.089	0.119	0.088	0.104	0.194	0.264174	0.0655121	0.321202	0.26782	0.316708	0.571854	108.42	108.94	90.31	94.35	96.66	91.22	354.4	34.1	34.7	49.7	27.1	35.2	72.4	101.15	203.54	101.78	58.29	94.24	98.37	57.64	146576	375031	500056
	FALSE	High	[R].LASYLDK.[VM-]		0.0391727	0.00403781	8	43	48	119581085; 12803709; 119571624; 623409; 194382264; 4557701; 55956899; 24430192	119581085 [157-163]; 12803709 [126-132]; 119571624 [8-14]; 623409 [150-156]; 194382264 [96-102]; 4557701 [95-101]; 55956899 [164-170]; 24430192 [128-134]		0	809.44	0.894	1.429	0.659	0.564	0.6	0.861	0.934037	0.783569	0.960573	0.965804	0.973166	0.894771	87	100.99	85.59	88.92	84.01	100.24	129.6	83.6	164.3	66.1	56.5	51.5	65.5	68.51	58.14	67.21	46.99	87.23	79.48	42.48	9.09382e+06	2.44317e+07	3.3804e+07
	FALSE	High	[R].QFTSSSSMK.[G]	1xOxidation [M8]	0.0538034	0.0049698	2	8	4	12803709; 24430192	12803709 [7-15]; 24430192 [7-15]		0	1018.45	0.01	0.01	0.01	0.01	0.01	0.01	4.31803e-17	4.42105e-17	4.55932e-17	4.34758e-17	4.83887e-17	3.71042e-17							500							129.22							34795.9	54656.1	110840
	FALSE	High	[R].QTRPILKEQSSSSFSQGQSS.[-]		0.0594841	0.00596279	1	3	1	24430192	24430192 [454-473]		1	2182.07	0.065	0.04	0.013	0.01	0.017	0.01	0.108897	0.00430894	0.0205134	4.34758e-17	0.0454851	3.71042e-17	153.69	153.69	153.69		96.35		447.5	29	17.8	5.8		7.2		101.78
	FALSE	High	[K].TIEDLRNKIIAATIENAQPILQIDNAR.[L]		0.0699846	0.00786055	1	2	1	24430192	24430192 [170-196]		2	3033.67
	FALSE	High	[R].SEVTELR.[R]		0.075272	0.00903752	1	4	10	24430192	24430192 [331-337]		0	833.436	0.238	0.27	0.195	0.249	0.205	0.334	0.39469	0.270258	0.338327	0.374448	0.361824	0.528197	104.58	108.17	95.2	103.54	86.67	76.77	260	54.3	78	50.8	56.9	49.4	69.2	111.21	188.69	86.75	66.37	116.9	125.35	57.15	69150.3	168124	263420
FALSE	High	Master Protein	5031839	keratin, type II cytoskeletal 6C [Homo sapiens]	0	569.169	66	61	1059	6	564	60	8	20900	61	cell death;cell differentiation;cell organization and biogenesis;defense response;metabolic process;regulation of biological process;response to stimulus	cytosol;membrane;nucleus	protein binding;structural molecule activity	Pf00038, Pf04111, Pf13166	3853	KRT6A	12	Ectoderm Differentiation	ENSG00000205420.10		Formation of the cornified envelope	4	0.569	0.293	0.208	0.201	0.269	0.127	0.570865	0.0920816	0.0411584	0.0338571	0.0999357	0.00772061	131.73	127.36	116.77	100.09	108.51	89.28	302.2	73.2	39.5	47.9
	Checked	Confidence	Annotated Sequence	Modifications	Qvality PEP	Qvality q-value	# Protein Groups	# Proteins	# PSMs	Master Protein Accessions	Positions in Master Proteins	Modifications in Master Proteins	# Missed Cleavages	Theo. MH+ [Da]	Abundance Ratio: (IgAN-I) / (Kidney transplant)	Abundance Ratio: (IgAN-II) / (Kidney transplant)	Abundance Ratio: (IgAVN-I) / (Kidney transplant)	Abundance Ratio: (IgAVN-II) / (Kidney transplant)	Abundance Ratio: (IgAVN-III) / (Kidney transplant)	Abundance Ratio: (IgAVN-IV) / (Kidney transplant)	Abundance Ratio Adj. P-Value: (IgAN-I) / (Kidney transplant)	Abundance Ratio Adj. P-Value: (IgAN-II) / (Kidney transplant)	Abundance Ratio Adj. P-Value: (IgAVN-I) / (Kidney transplant)	Abundance Ratio Adj. P-Value: (IgAVN-II) / (Kidney transplant)	Abundance Ratio Adj. P-Value: (IgAVN-III) / (Kidney transplant)	Abundance Ratio Adj. P-Value: (IgAVN-IV) / (Kidney transplant)	Abundance Ratio Variability [%]: (IgAN-I) / (Kidney transplant)	Abundance Ratio Variability [%]: (IgAN-II) / (Kidney transplant)	Abundance Ratio Variability [%]: (IgAVN-I) / (Kidney transplant)	Abundance Ratio Variability [%]: (IgAVN-II) / (Kidney transplant)	Abundance Ratio Variability [%]: (IgAVN-III) / (Kidney transplant)	Abundance Ratio Variability [%]: (IgAVN-IV) / (Kidney transplant)	Abundances (Grouped): Kidney transplant	Abundances (Grouped): IgAN-I	Abundances (Grouped): IgAN-II	Abundances (Grouped): IgAVN-I	Abundances (Grouped): IgAVN-II	Abundances (Grouped): IgAVN-III	Abundances (Grouped): IgAVN-IV	Abundances (Grouped) CV [%]: Kidney transplant	Abundances (Grouped) CV [%]: IgAN-I	Abundances (Grouped) CV [%]: IgAN-II	Abundances (Grouped) CV [%]: IgAVN-I	Abundances (Grouped) CV [%]: IgAVN-II	Abundances (Grouped) CV [%]: IgAVN-III	Abundances (Grouped) CV [%]: IgAVN-IV	Abundances (Normalized): F25: Sample, 2, Kidney transplant	Abundances (Normalized): F26: Sample, 3, Kidney transplant	Abundances (Normalized): F27: Sample, 4, Kidney transplant
	FALSE	High	[K].NKLEGLEDALQK.[A]		4.21452e-07	0.000270553	3	23	18	84040267; 119703753; 5031839	84040267 [425-436]; 119703753 [425-436]; 5031839 [425-436]		1	1357.73	0.293	0.193	0.174	0.211	0.179	0.225	0.799092	0.355968	0.769944	0.852168	0.804976	0.816224	127.58	101.16	100.97	100.41	109.8	89.22	263.3	74.8	49.2	42.6	70.1	46.8	86.6	74.23	155.43	113.87	86.66	68.3	85.26	43.15	678279	1.67923e+06	2.04123e+06
	FALSE	High	[K].NKLEGLEDALQKAK.[Q]		4.71931e-08	0.000270553	3	23	1	84040267; 119703753; 5031839	84040267 [425-438]; 119703753 [425-438]; 5031839 [425-438]		2	1556.86	0.321	0.01	0.106	1.214	0.358	0.01	0.427365	4.42105e-17	0.0616248	0.970314	0.551609	3.71042e-17	93.49		97.22	92.74	120.18		189.3	60.7		20.1	229.8	115.9		89.63	51.31				116.55				87770
	FALSE	High	[KR].NKYEDEINK.[RHC]		0.000499389	0.000270553	6	61	15	84040267; 119703753; 5031839; 386854; 375314777; 119395754	84040267 [251-259]; 119703753 [251-259]; 5031839 [251-259]; 386854 [117-125]; 375314777 [269-277]; 119395754 [256-264]		1	1152.55	0.348	0.423	0.183	0.138	0.155	0.17	0.772821	0.747633	0.453891	0.258256	0.396073	0.291152	73.11	101.16	88.56	74.93	90.81	71.93	246.9	70.4	103.5	49	30.2	36	40.7	68.55	52.41	78.08	49.42	104.87	90.19	32.58	183286	312692	756565
	FALSE	High	[KR].NKYEDEINKR.[T]		4.00257e-09	0.000270553	6	55	107	84040267; 119703753; 5031839; 386854; 375314777; 119395754	84040267 [251-260]; 119703753 [251-260]; 5031839 [251-260]; 386854 [117-126]; 375314777 [269-278]; 119395754 [256-265]		2	1308.65	0.258	0.342	0.155	0.14	0.149	0.202	0.742851	0.735449	0.727868	0.694415	0.742141	0.7812	79.24	112.89	85.22	92.57	93.96	66.97	259.8	67	84.9	51.8	36.4	39.8	51.6	72.38	47.17	94.22	53.99	116.27	105.73	21.6	1.46597e+07	2.30919e+07	6.56807e+07
	FALSE	High	[R].NLDLDSIIAEVK.[A]		2.79174e-06	0.000270553	6	42	38	84040267; 47132620; 119703753; 5031839; 181402; 119395754	84040267 [327-338]; 47132620 [342-353]; 119703753 [327-338]; 5031839 [327-338]; 181402 [348-359]; 119395754 [332-343]		0	1329.73	0.212	0.354	0.2	0.165	0.231	0.22	0.65337	0.761614	0.822081	0.760971	0.883357	0.810859	86.35	86.85	87.09	79.77	89.65	82.89	283.9	51.1	83.8	41.5	39.7	53.6	50.6	58.27	73.97	60.14	47.02	58.89	54.97	28.63	1.33656e+07	7.8721e+07	5.93479e+07
	FALSE	High	[R].ISIGGGSCAISGGYGSR.[A]	1xPropionamide [C8]	8.47819e-09	0.000270553	3	22	3	84040267; 119703753; 5031839	84040267 [70-86]; 119703753 [70-86]; 5031839 [70-86]		0	1612.77	0.343	0.331	0.251	0.282	0.251	0.331	0.811137	0.685849	0.646719	0.766078	0.732948	0.779966	105.04	116.82	90.97	87.97	96.88	113.62	280.9	56.4	68.5	43.6	50.5	51.5	45.2	74.72	80.72	91.32	91.59	84.15	83.57	90.11	174980	647130	346572
	FALSE	High	[R].NLDLDSIIAEVKAQYEEIAQR.[S]		9.18757e-14	0.000270553	5	25	23	84040267; 47132620; 119703753; 5031839; 181402	84040267 [327-347]; 47132620 [342-362]; 119703753 [327-347]; 5031839 [327-347]; 181402 [348-368]		1	2418.25	0.068	0.032	0.01	0.254	0.266	0.01	0.12142	0.00193116	4.55932e-17	0.906525	0.914473	3.71042e-17	136.76	217.38		89.54	131.29		365.6	27	14.4		93	93.4		166.42	68.27	124.03					199477	3.82181e+06	2.38281e+06
	FALSE	High	[R].NLDLDSIIAEVKAQYEEIAQRSR.[A]		3.22766e-06	0.000270553	3	23	1	84040267; 119703753; 5031839	84040267 [327-349]; 119703753 [327-349]; 5031839 [327-349]		2	2661.38	0.01	0.01	0.01	0.01	0.01	0.01	4.31803e-17	4.42105e-17	4.55932e-17	4.34758e-17	4.83887e-17	3.71042e-17							500
	FALSE	High	[R-].QNLEPLFEQYINNLRR.[Q]		7.93341e-06	0.000270553	4	32	30	84040267; 119703753; 5031839; 119395754	84040267 [208-223]; 119703753 [208-223]; 5031839 [208-223]; 119395754 [213-228]		1	2047.07	0.131	0.182	0.106	0.078	0.112	0.108	0.387147	0.322985	0.575557	0.43584	0.63802	0.513908	110.45	100.59	78.73	107.1	103.87	23	329.4	39.8	62	39.2	29.6	36.6	33.9	67.42	173.1	94.24	34.19	114.33	87.44	7.19	1.00934e+06	3.048e+06	4.6665e+06
	FALSE	High	[R-].QNLEPLFEQYINNLRR.[Q]	1xGln->pyro-Glu [N-Term]	3.90571e-06	0.000270553	4	32	4	84040267; 119703753; 5031839; 119395754	84040267 [208-223]; 119703753 [208-223]; 5031839 [208-223]; 119395754 [213-228]		1	2030.05	0.207	0.385	0.181	0.01	0.203	0.01	0.51048	0.703088	0.437479	4.34758e-17	0.53659	3.71042e-17	64.07	34.26	34.26		17.2		281.9	58.5	108.6	51		54.8		31.84	85.06							223294
	FALSE	High	[R-].QNLEPLFEQYINNLR.[R]	1xGln->pyro-Glu [N-Term]	2.24104e-06	0.000270553	4	32	2	84040267; 119703753; 5031839; 119395754	84040267 [208-222]; 119703753 [208-222]; 5031839 [208-222]; 119395754 [213-227]		0	1873.94	0.572	0.01	0.01	0.01	0.01	0.01	0.902352	4.42105e-17	4.55932e-17	4.34758e-17	4.83887e-17	3.71042e-17	94.56						278.1	221.9						65.96	71.65								78000.8
	FALSE	High	[R-].QNLEPLFEQYINNLR.[R]		9.91379e-08	0.000270553	4	32	29	84040267; 119703753; 5031839; 119395754	84040267 [208-222]; 119703753 [208-222]; 5031839 [208-222]; 119395754 [213-227]		0	1890.97	0.459	0.794	0.338	0.264	0.368	0.513	0.93615	0.982569	0.952176	0.91022	0.971192	0.996117	67.83	55.07	76.54	55.35	83.61	53.74	168.2	74.2	150.7	62.5	44.4	45.1	72.7	23.67	80.08	58.48	61.04	104.79	84.46	17.15			1.20116e+06
	FALSE	High	[R].NTKQEIAEINR.[M]		8.64668e-05	0.000270553	3	23	11	84040267; 119703753; 5031839	84040267 [376-386]; 119703753 [376-386]; 5031839 [376-386]		1	1315.7	0.149	0.113	0.118	0.136	0.11	0.111	0.435841	0.1522	0.388573	0.50572	0.362711	0.359856	144.18	125.63	99.28	119.29	107.99	90.16	317.2	44.5	47.8	33.6	56.9	42.5	52.6	127.11	219.96	78.78	66.1	114.83	110.67	40.89	141362	479881	427896
	FALSE	High	[K].LEGLEDALQK.[A]		0.000336397	0.000270553	3	23	3	84040267; 119703753; 5031839	84040267 [427-436]; 119703753 [427-436]; 5031839 [427-436]		0	1115.59	0.596	0.8	0.225	0.357	0.314	0.309	0.926423	0.971162	0.458112	0.654692	0.669792	0.483174	110.1	14.47	38.56	40.43	61.85	33.12	167.9	100.1	134.3	37.8	59.9	52	56.9	13.74	115.6		50.29	48.9	53.21	34.82
	FALSE	High	[K].LALDVEIATYR.[K]		2.76869e-06	0.000270553	7	51	29	84040267; 47132620; 119703753; 5031839; 181402; 109148552; 119395754	84040267 [456-466]; 47132620 [471-481]; 119703753 [456-466]; 5031839 [456-466]; 181402 [477-487]; 109148552 [493-503]; 119395754 [461-471]		0	1263.69	0.352	0.481	0.229	0.309	0.219	0.459	0.856992	0.894601	0.859305	0.938096	0.869711	0.990908	83.02	67.62	65.61	68.07	72.81	52.34	205.4	72.4	107.2	44.3	70.6	37	89.2	41.4	94.73	68.74	62.39	52.01	58.75	33.93	1.00409e+07	3.38876e+07	2.10127e+07
	FALSE	High	[K].LALDVEIATYRK.[L]		7.87741e-10	0.000270553	7	51	26	84040267; 47132620; 119703753; 5031839; 181402; 109148552; 119395754	84040267 [456-467]; 47132620 [471-482]; 119703753 [456-467]; 5031839 [456-467]; 181402 [477-488]; 109148552 [493-504]; 119395754 [461-472]		1	1391.79	0.05	0.082	0.072	0.072	0.069	0.071	0.059622	0.0504143	0.407776	0.395546	0.422521	0.327286	81.59	74.57	72.21	101.11	85.46	68.98	410.2	18.3	31.2	20.3	20	25.2	25.7	44.58	163.53	65.98	51.7	74.1	64.53	38.69	2.25645e+06	6.80215e+06	6.72383e+06
	FALSE	High	[R].LLKEYQELMNVK.[L]		2.47595e-05	0.000270553	3	22	2	84040267; 119703753; 5031839	84040267 [444-455]; 119703753 [444-455]; 5031839 [444-455]		1	1507.82	0.01	0.01	0.01	0.01	0.01	0.01	4.31803e-17	4.42105e-17	4.55932e-17	4.34758e-17	4.83887e-17	3.71042e-17							500							39.92
	FALSE	High	[R].LLKEYQELMNVK.[L]	1xOxidation [M9]	5.44151e-05	0.000270553	3	22	7	84040267; 119703753; 5031839	84040267 [444-455]; 119703753 [444-455]; 5031839 [444-455]		1	1523.81	1.495	0.63	0.748	0.961	0.783	0.791	0.855289	0.812866	0.942747	0.973515	0.93843	0.893223	139.41	129.09	116.86	121.43	119.66	106.84	100.4	150	64.8	114.2	70.6	78.8	80.3	128.87	171.46	105.11	61.24	98.84	95.19	33.8	42634.4	28837.6	103606
	FALSE	High	[K].VLETKWTLLQEQGTK.[T]		1.24677e-08	0.000270553	1	11	1	5031839	5031839 [190-204]		1	1773.97	0.01	0.01	0.01	0.01	0.01	0.01	4.31803e-17	4.42105e-17	4.55932e-17	4.34758e-17	4.83887e-17	3.71042e-17							500							126.44
	FALSE	High	[K].TLNNKFASFIDKVR.[F]		1.05742e-09	0.000270553	7	60	4	47132620; 119703753; 5031839; 181402; 109148552; 12803727; 119395754	47132620 [184-197]; 119703753 [169-182]; 5031839 [169-182]; 181402 [190-203]; 109148552 [204-217]; 12803727 [97-110]; 119395754 [174-187]		2	1652.91	0.096	0.081	0.16	0.036	0.116	0.01	0.235806	0.0484053	0.744305	0.145864	0.653355	3.71042e-17	139.43	119.62	124.46	139.46	139.03		353.1	34	35.1	65.2	12.6	41.3		162.17	13.15	74.61	72.1		88		42151.3	710464	1.61822e+06
	FALSE	High	[KR-].YEDEINKR.[T]		4.95046e-05	0.000270553	11	77	27	84040267; 47132620; 113414871; 119703753; 5031839; 181402; 109148552; 386854; 31074631; 375314777; 119395754	84040267 [253-260]; 47132620 [268-275]; 113414871 [254-261]; 119703753 [253-260]; 5031839 [253-260]; 181402 [274-281]; 109148552 [290-297]; 386854 [119-126]; 31074631 [254-261]; 375314777 [271-278]; 119395754 [258-265]		1	1066.52	0.104	0.115	0.084	0.095	0.104	0.124	0.271292	0.122757	0.47163	0.523602	0.610225	0.575557	88.67	115.19	90.36	85.61	93.3	60.72	383.1	33.1	26.6	30.9	26.3	33.5	41.8	62.3	46.56	72.26	50.19	72.45	74.36	16.04	828694	2.5839e+06	3.93758e+06
	FALSE	High	[K].YEELQVTAGR.[H]		3.45926e-05	0.000270553	2	24	27	84040267; 5031839	84040267 [360-369]; 5031839 [360-369]		0	1165.58	0.923	0.677	0.658	0.745	0.612	0.646	0.922739	0.988317	0.960573	0.91022	0.971192	0.952683	92.18	108.66	83.15	80.63	87.3	84.9	108.8	108.1	79.7	81.1	122.3	80.1	113.3	134.34	165.36	78.99	91.39	70.58	82.1	46.91	997551	1.26666e+06	1.32377e+06
	FALSE	High	[K].WTLLQEQGTK.[T]		0.000106017	0.000270553	4	30	24	84040267; 119703753; 5031839; 119395754	84040267 [195-204]; 119703753 [195-204]; 5031839 [195-204]; 119395754 [200-209]		0	1203.64	0.287	0.4	0.251	0.225	0.237	0.24	0.790564	0.820264	0.888827	0.872854	0.888109	0.833595	113.78	104.95	97.92	99.95	103.61	71.69	224.8	51	114.5	57	52.7	50.3	53.9	116.13	143.29	75.89	60.55	85.77	74.62	32	1.87928e+06	5.1436e+06	1.11268e+07
	FALSE	High	[K].TLNNKFASFIDK.[V-]		7.06445e-06	0.000270553	8	64	1	84040267; 47132620; 119703753; 5031839; 181402; 109148552; 12803727; 119395754	84040267 [169-180]; 47132620 [184-195]; 119703753 [169-180]; 5031839 [169-180]; 181402 [190-201]; 109148552 [204-215]; 12803727 [97-108]; 119395754 [174-185]		1	1397.74	0.01	0.01	0.01	0.01	0.01	0.01	4.31803e-17	4.42105e-17	4.55932e-17	4.34758e-17	4.83887e-17	3.71042e-17							500							145.04								107188	150358
	FALSE	High	[R].SGFSSVSVSR.[S]		0.000211077	0.000270553	1	8	28	5031839	5031839 [31-40]		0	1012.51	0.282	0.134	0.177	0.168	0.177	0.118	0.782294	0.176869	0.774317	0.77104	0.803011	0.55235	112.56	119.47	107.39	94.04	100.2	86.5	266	90.4	49	47.7	46.8	49	53.2	168.18	166.98	101.76	127.29	102.62	109.99	48.05	500731	965807	1.14791e+06
	FALSE	High	[R].TAAENEFVTLK.[K]		6.81978e-05	0.000270553	4	27	18	84040267; 119703753; 5031839; 109148552	84040267 [261-271]; 119703753 [261-271]; 5031839 [261-271]; 109148552 [298-308]		0	1222.63	0.475	0.352	0.295	0.373	0.308	0.322	0.869275	0.617985	0.68913	0.782487	0.727817	0.645107	124.98	114.37	100.42	93.65	100.69	83.97	234.6	79	66	44.8	75.6	56.5	91.4	75.94	174.36	99.78	94.49	107	104.83	54.04	124861	294445	454266
	FALSE	High	[R].TAAENEFVTLKK.[D-]		2.35845e-07	0.000270553	4	27	30	84040267; 119703753; 5031839; 109148552	84040267 [261-272]; 119703753 [261-272]; 5031839 [261-272]; 109148552 [298-309]		1	1350.73	0.344	0.18	0.242	0.26	0.226	0.206	0.851487	0.316898	0.873294	0.90976	0.879308	0.787169	110.88	110.47	109.49	84.95	118.38	98.62	241.6	79.5	55.7	57.7	65.5	50.4	57.8	101.02	206.65	111.69	111.04	115.16	110.96	53.46	704890	1.44325e+06	1.57822e+06
	FALSE	High	[R].SRAEAESWYQTKYEELQVTAGR.[H]		8.65581e-09	0.000270553	2	24	4	84040267; 5031839	84040267 [348-369]; 5031839 [348-369]		2	2602.25	0.16	0.135	0.084	0.077	0.069	0.112	0.467093	0.204644	0.170335	0.216787	0.11657	0.159927	119.41	122.73	111.44	117.08	109.99	112.72	368.3	52.2	28.7	24.6	26.1	24	38.6	192.78	130.23	55.51	31.59	33.92	25.45	14.92	119714	93369.3	543037
	FALSE	High	[R].SRGSGGLGGACGGAGFGSR.[S]	1xPropionamide [C11]	3.59497e-06	0.000270553	3	21	4	84040267; 119703753; 5031839	84040267 [41-59]; 119703753 [41-59]; 5031839 [41-59]		1	1681.78	5.55	0.058	0.118	0.024	0.058	0.01	0.291893	0.000315239	0.0691724	3.65992e-05	0.00656759	3.71042e-17	79.52	55.8	69.41	55.8	95.38		74.1	411.5	4.3	8.3	1.8	6.7		99.56			42.5		76.79		56302.1	189721	89720.9
	FALSE	High	[R].FLEQQNKVLETKWTLLQEQGTK.[T]		3.34888e-09	0.000270553	1	11	1	5031839	5031839 [183-204]		2	2661.42	0.01	0.01	0.01	0.01	0.01	0.01	4.31803e-17	4.42105e-17	4.55932e-17	4.34758e-17	4.83887e-17	3.71042e-17							500
	FALSE	High	[R].FLEQQNKVLETK.[W]		0.000668672	0.000270553	3	32	3	21755908; 5031839; 109148552	21755908 [131-142]; 5031839 [183-194]; 109148552 [218-229]		1	1476.81	0.01	0.01	0.17	0.01	0.077	0.1	4.31803e-17	4.42105e-17	0.358784	4.34758e-17	0.0621828	0.0761063			75.67		93.91	94.08	427.3			72.7		32.7	42.6	129.57			17.65		11.41				216151
	FALSE	High	[K].DVDAAYMNKVELQAK.[AV]	1xOxidation [M7]	1.59725e-05	0.000270553	3	35	25	84040267; 119703753; 5031839	84040267 [273-287]; 119703753 [273-287]; 5031839 [273-287]		1	1710.84	1.145	0.883	0.467	0.622	0.595	0.474	0.855346	0.956162	0.993086	0.944021	0.974814	0.994504	102.98	109.93	95.43	86.34	116.45	76.36	123.2	117	126.2	57.6	76	49.3	68.4	90.18	168.79	89.85	75.12	112.86	110.82	10.71	311430	450314	703168
	FALSE	High	[RK].EQIKTLNNKFASFIDKVR.[F]		0.000114064	0.000270553	6	55	1	47132620; 119703753; 5031839; 181402; 109148552; 119395754	47132620 [180-197]; 119703753 [165-182]; 5031839 [165-182]; 181402 [186-203]; 109148552 [200-217]; 119395754 [170-187]		3	2151.19	0.01	0.01	0.01	0.01	0.01	0.01	4.31803e-17	4.42105e-17	4.55932e-17	4.34758e-17	4.83887e-17	3.71042e-17							500							93.56									168891
	FALSE	High	[K].DVDAAYMNKVELQAK.[AV]		2.00028e-08	0.000270553	3	35	6	84040267; 119703753; 5031839	84040267 [273-287]; 119703753 [273-287]; 5031839 [273-287]		1	1694.84	0.01	0.01	0.108	0.01	0.103	0.194	4.31803e-17	4.42105e-17	0.608903	4.34758e-17	0.629962	0.769374			83.98		107.68	107.68	444.9			55.1		39.8	74.9	89.08			41.65				250959	872981	987696
	FALSE	High	[K].FASFIDKVR.[F]		2.92076e-05	0.000270553	11	87	34	28173564; 47132620; 113414871; 119703753; 5031839; 181402; 109148552; 27764565; 12803727; 31074631; 119395754	28173564 [143-151]; 47132620 [189-197]; 113414871 [175-183]; 119703753 [174-182]; 5031839 [174-182]; 181402 [195-203]; 109148552 [209-217]; 27764565 [151-159]; 12803727 [102-110]; 31074631 [175-183]; 119395754 [179-187]		1	1082.6	0.218	0.258	0.171	0.178	0.182	0.189	0.664549	0.555058	0.765802	0.793747	0.810124	0.759117	105.27	101.82	93.43	90.97	94.78	87.82	285.8	53.2	71.2	40.1	49.8	49.7	45.5	73.91	97.55	59.8	56.87	54.62	55.95	41.97	5.27465e+06	2.27505e+07	3.19853e+07
	FALSE	High	[K].ADTLTDEINFLR.[A]		8.72649e-06	0.000270553	3	21	31	84040267; 119703753; 5031839	84040267 [288-299]; 119703753 [288-299]; 5031839 [288-299]		0	1407.71	0.235	0.181	0.138	0.225	0.144	0.145	0.69997	0.320487	0.684617	0.872854	0.732724	0.642662	129.25	108.64	111.37	120.59	108.87	83.48	255.8	67.6	78	34.9	63.6	43	64.5	92.23	194.91	73.64	104.17	108.46	102.76	38.29	869243	2.40576e+06	2.36963e+06
	FALSE	High	[K].KDVDAAYMNKVELQAK.[AV]	1xOxidation [M8]	1.6306e-07	0.000270553	3	35	3	84040267; 119703753; 5031839	84040267 [272-287]; 119703753 [272-287]; 5031839 [272-287]		2	1838.93	1.594	1.694	0.338	0.691	0.416	0.01	0.825273	0.815485	0.535855	0.872854	0.655318	3.71042e-17	184.61	69.37	62.37	68.94	38.29		100.4	160	136.4	33.9	69.3	62.8		71.27	128.42	59.06	44.68	88.99	30.73
	FALSE	High	[R].AEAESWYQTK.[Y]		0.000628169	0.000270553	3	27	10	84040267; 119703753; 5031839	84040267 [350-359]; 119703753 [350-359]; 5031839 [350-359]		0	1212.55	0.588	0.482	0.406	0.371	0.402	0.294	0.934802	0.817378	0.821651	0.761491	0.84078	0.572453	127.96	133.56	128.59	112.83	129.39	111.65	191.2	87.6	116.8	42.7	61.7	41.7	57.8	162.79	139.79	87.33	103.61	87.59	91.16	74.09	78355.6	180296	377032
	FALSE	High	[R].GSGGLGGACGGAGFGSR.[S]	1xPropionamide [C9]	1.40027e-08	0.000270553	3	21	14	84040267; 119703753; 5031839	84040267 [43-59]; 119703753 [43-59]; 5031839 [43-59]		0	1438.65	0.443	0.211	0.121	0.251	0.126	0.191	0.902595	0.453984	0.360417	0.778846	0.41758	0.647351	120.55	97.92	106.25	88.84	103.59	93.16	254.7	118.7	32.3	30.9	63.4	32.8	87.3	73.21	146.77	83.86	88.62	63.99	72.08	70.71	325153	666158	401428
	FALSE	High	[R].AEAESWYQTKYEELQVTAGR.[H]		1.7452e-12	0.000270553	2	24	3	84040267; 5031839	84040267 [350-369]; 5031839 [350-369]		1	2359.12	0.01	0.01	0.01	0.01	0.01	0.01	4.31803e-17	4.42105e-17	4.55932e-17	4.34758e-17	4.83887e-17	3.71042e-17							500							160.83									203547
	FALSE	High	[R].KLLEGEECR.[LM-I]	1xPropionamide [C8]	6.30853e-05	0.000270553	8	51	8	84040267; 28173564; 47132620; 119703753; 5031839; 181402; 27764565; 119395754	84040267 [467-475]; 28173564 [436-444]; 47132620 [482-490]; 119703753 [467-475]; 5031839 [467-475]; 181402 [488-496]; 27764565 [458-466]; 119395754 [472-480]		1	1147.58	0.142	0.161	0.093	0.171	0.066	0.303	0.428063	0.256697	0.519674	0.77661	0.406534	0.908929	104.97	73.15	80.89	87.37	92.45	79.26	281.4	63.6	64.8	33.2	57	21.5	83.7	49.84	89.69	68.26	89.06	72.03	77.79	9.25	814844	3.13353e+06	3.04263e+06
	FALSE	High	[R].ALYDAELSQMQTHISDTSVVLSMDNNR.[N]		1.75045e-11	0.000270553	3	20	2	84040267; 119703753; 5031839	84040267 [300-326]; 119703753 [300-326]; 5031839 [300-326]		0	3038.42	0.103	0.01	0.01	0.148	0.105	0.01	0.294244	4.42105e-17	4.55932e-17	0.66727	0.507086	3.71042e-17	5.51			5.69	71.19		399.9	41.1			59	44.3		5.42	4.56
	FALSE	High	[R].ALYDAELSQMQTHISDTSVVLSMDNNR.[N]	2xOxidation [M10; M23]	7.39703e-13	0.000270553	3	20	15	84040267; 119703753; 5031839	84040267 [300-326]; 119703753 [300-326]; 5031839 [300-326]		0	3070.41	1.164	0.315	0.454	0.482	0.424	0.278	0.851082	0.693886	0.989097	0.988343	0.988654	0.888844	124.99	128.65	127.27	126.3	127.12	136.33	170.5	198.5	28	42.9	60.1	50.7	48.1	135.41	100.27	117.83	84	67.85	69.77	23.52	120294		297627
	FALSE	High	[R].ALYDAELSQMQTHISDTSVVLSMDNNR.[N]	1xOxidation [M]	6.82879e-12	0.000270553	3	20	3	84040267; 119703753; 5031839	84040267 [300-326]; 119703753 [300-326]; 5031839 [300-326]		0	3054.41	0.036	0.01	0.01	0.01	0.01	0.01	0.0259836	4.42105e-17	4.55932e-17	4.34758e-17	4.83887e-17	3.71042e-17	129.59						486.7	13.3						111.54	44.91
	FALSE	High	[R].AIGGGLSSVGGGSSTIK.[Y]		2.23981e-09	0.000270553	2	17	27	84040267; 5031839	84040267 [534-550]; 5031839 [534-550]		0	1447.78	0.272	0.16	0.189	0.154	0.201	0.122	0.768064	0.252044	0.803162	0.733469	0.842586	0.568466	119.67	116.4	95.11	99	97.41	88.35	277.2	73.3	52.8	54.1	42.6	56	33.9	150.47	103.49	91.74	136.49	121.29	117	15.9	568473	1.34831e+06	1.05572e+06
	FALSE	High	[R].GMQDLVEDFKNKYEDEINKR.[T]	1xOxidation [M2]	1.23329e-13	0.000270553	1	10	8	5031839	5031839 [241-260]		3	2487.18	5.138	1.187	0.882	1.971	0.879	0.01	0.159103	0.901774	0.998829	0.782244	0.986364	3.71042e-17	113.5	167.07	127.28	167.07	123.99		48.9	266.6	58.1	29.8	96.5	60.7		139.08	111.38		98.33		75.95		72911.5	98365.6
	FALSE	High	[R].GMQDLVEDFKNKYEDEINKR.[T]		9.43658e-12	0.000270553	1	10	6	5031839	5031839 [241-260]		3	2471.19	0.01	0.01	0.01	0.01	0.01	0.01	4.31803e-17	4.42105e-17	4.55932e-17	4.34758e-17	4.83887e-17	3.71042e-17							500							56.82							169521	431116	306036
	FALSE	High	[R].AIGGGLSSVGGGSSTIKYTTTSSSSR.[K]		4.72332e-16	0.000270553	2	16	4	84040267; 5031839	84040267 [534-559]; 5031839 [534-559]		1	2418.21	0.512	0.491	0.258	0.217	0.262	0.01	0.763074	0.582868	0.376323	0.147972	0.356461	3.71042e-17	136.55	96.7	96.7	96.7	100.14		184.4	137.5	90.5	47.5	40	50		174.2	114.24				12.68		32936.2	32008.6	92042.8
	FALSE	High	[K].DVDAAYMNK.[V]	1xOxidation [M7]	0.00143591	0.000526665	4	48	17	84040267; 119703753; 5031839; 119395754	84040267 [273-281]; 119703753 [273-281]; 5031839 [273-281]; 119395754 [278-286]		0	1042.45	0.173	0.319	0.28	0.239	0.205	0.456	0.338325	0.550447	0.637546	0.523602	0.536035	0.791951	92.15	69.7	67.44	80.69	86.52	58.65	267.9	37.6	76.7	69.5	48.4	46.4	104.1	43.86	103.96	55.55	58.73	65.52	69.11	33.02	88002.4	233713	329431
	FALSE	High	[K].DVDAAYMNK.[V]		0.0023869	0.000526665	4	48	4	84040267; 119703753; 5031839; 119395754	84040267 [273-281]; 119703753 [273-281]; 5031839 [273-281]; 119395754 [278-286]		0	1026.46	0.01	0.093	0.01	0.01	0.01	0.01	4.31803e-17	0.00986494	4.55932e-17	4.34758e-17	4.83887e-17	3.71042e-17		35.51					457.3		42.7					55.14							57367.9	188249	143157
	FALSE	High	[KR].AQYEEIAQR.[S]		0.000916744	0.000526665	5	36	56	84040267; 47132620; 119703753; 5031839; 181402	84040267 [339-347]; 47132620 [354-362]; 119703753 [339-347]; 5031839 [339-347]; 181402 [360-368]		0	1107.54	0.789	0.685	0.655	0.484	0.557	0.653	0.962152	0.990862	0.960573	0.988343	0.98194	0.951987	97.84	95.05	87.02	89.31	83.28	90.72	132.1	104.2	91.2	97.1	75.3	78.4	99	79.6	90.26	73.67	36.62	45.9	46.88	19.38	4.74468e+06	2.63453e+07	1.05946e+07
	FALSE	High	[R].SLYGLGGSKR.[I]		0.00106675	0.000526665	3	22	7	84040267; 119703753; 5031839	84040267 [60-69]; 119703753 [60-69]; 5031839 [60-69]		1	1037.57	0.203	0.194	0.084	0.156	0.096	0.158	0.497351	0.247896	0.111505	0.31764	0.183972	0.258646	134.97	112.56	109.98	87.59	105.72	84.45	260	78	80.5	40.3	41.2	40.8	40.5	185.39	152.53	103.46	73.7	5.21	65.39		103262	249026	237827
	FALSE	High	[R].SRAEAESWYQTK.[Y]		0.000937966	0.000526665	3	27	19	84040267; 119703753; 5031839	84040267 [348-359]; 119703753 [348-359]; 5031839 [348-359]		1	1455.69	0.348	0.116	0.201	0.244	0.257	0.237	0.770245	0.0729079	0.469595	0.562288	0.655318	0.453064	135.76	118.41	117.22	103.83	110.22	105.81	260.1	82.7	37.4	56.8	62.9	54.7	67.8	157.54	198.38	129.09	138.11	110.07	123.3	63.88	103614	346658	289443
	FALSE	High	[KR].LLEGEECR.[LM-I]	1xPropionamide [C7]	0.00326561	0.000526665	9	58	34	84040267; 21755908; 28173564; 47132620; 119703753; 5031839; 181402; 27764565; 119395754	84040267 [468-475]; 21755908 [416-423]; 28173564 [437-444]; 47132620 [483-490]; 119703753 [468-475]; 5031839 [468-475]; 181402 [489-496]; 27764565 [459-466]; 119395754 [473-480]		0	1019.48	0.156	0.173	0.075	0.139	0.072	0.198	0.47857	0.295142	0.423841	0.692925	0.441968	0.777121	118.65	98.92	100.64	81.17	88.71	47.56	315.4	48.6	61.2	24.9	49.9	23	63.8	55.46	111.07	93.77	93.52	58.3	69.89	14.83	970733	4.8599e+06	3.88854e+06
	FALSE	High	[R].GMQDLVEDFK.[N]		0.0012746	0.000526665	1	10	3	5031839	5031839 [241-250]		0	1181.55	0.01	0.01	0.01	0.047	0.01	0.043	4.31803e-17	4.42105e-17	4.55932e-17	0.00619251	4.83887e-17	0.00646912				98.57		84.17	477.4				22.6		20.6	69.11							97268.6	290249	109200
	FALSE	High	[R].GMQDLVEDFK.[N]	1xOxidation [M2]	0.0010739	0.000526665	1	10	8	5031839	5031839 [241-250]		0	1197.55	0.422	0.461	0.216	0.361	0.442	0.168	0.776637	0.703973	0.436134	0.665347	0.818373	0.220309	119.7	118.11	110.75	96.76	107.57	93.91	234.7	71.9	86.5	43.8	63.1	59.2	31	70	142.13	100.52	127.89	108.21	99.6	67.89	65716.3		162727
	FALSE	High	[R].GMQDLVEDFKNK.[Y]	1xOxidation [M2]	0.000822995	0.000526665	1	10	1	5031839	5031839 [241-252]		1	1439.68	1.358	0.841	0.255	0.01	0.258	0.01	0.969765	0.86932	0.308957	4.34758e-17	0.335814	3.71042e-17	120.87	88.23	88.23		110.36		144.8	196.6	121.7	36.9		36.9		79.2	101.67						8392.82	12942	41994.7
	FALSE	High	[R].LRSEIDHVKK.[Q]		0.00510072	0.000526665	3	22	1	84040267; 119703753; 5031839	84040267 [391-400]; 119703753 [391-400]; 5031839 [391-400]		2	1224.71	0.05	0.01	0.01	0.033	0.026	0.01	0.00117131	4.42105e-17	4.55932e-17	6.12268e-05	0.000238675	3.71042e-17	100.62			94.34	99.11		461.8	22.9			15.3	13.5		84.11	67.21			60.91	36.8		39735.9	123662	44978.3
	FALSE	High	[R].QLDSIVGER.[G]	1xGln->pyro-Glu [N-Term]	0.00362801	0.000526665	3	28	10	84040267; 5031839; 119395754	84040267 [224-232]; 5031839 [224-232]; 119395754 [229-237]		0	999.511	0.478	0.51	0.491	0.408	0.549	0.37	0.947457	0.91386	0.99952	0.988343	0.986135	0.950212	53.67	35.84	32.63	50.53	40.9	29.06	183.3	78.4	82.8	89.9	65.5	92.9	67.3	24.77	64.6	30.51	24.27	46.31	31.14	30.93	1.31674e+06	972044	793821
	FALSE	High	[R].QLDSIVGER.[G]		0.0020679	0.000526665	3	28	41	84040267; 5031839; 119395754	84040267 [224-232]; 5031839 [224-232]; 119395754 [229-237]		0	1016.54	0.362	0.53	0.246	0.227	0.217	0.247	0.865692	0.925639	0.880519	0.874522	0.867892	0.84541	79.88	83.62	68.42	72.89	80.27	68.04	200.3	64.7	128.7	60.8	45.4	45.9	61.9	48.3	149.99	69.75	48.07	106.39	96.16	29.94	3.52124e+06	6.92682e+06	1.1391e+07
	FALSE	High	[R].SLYGLGGSK.[R]		0.0110717	0.000819305	3	22	15	84040267; 119703753; 5031839	84040267 [60-68]; 119703753 [60-68]; 5031839 [60-68]		0	881.473	0.26	0.107	0.205	0.206	0.193	0.233	0.744735	0.102703	0.828035	0.84553	0.830948	0.826411	111.61	120.79	113.86	107.8	117.97	118.37	282.7	56.9	44.4	57.9	58.1	54.2	65.7	137.35	186.04	100.67	121.36	90.66	104.8	68.45		735808
	FALSE	High	[K].QEIAEINR.[M]		0.00887178	0.000819305	3	23	24	84040267; 119703753; 5031839	84040267 [379-386]; 119703753 [379-386]; 5031839 [379-386]		0	972.511	0.846	0.388	0.496	0.468	0.473	0.413	0.985255	0.806727	0.935791	0.937297	0.938773	0.908929	132.41	122.26	114.11	105.23	111.56	102.06	160.8	117.2	56.9	79.3	85.8	69	105.9	114.96	189.75	122.47	78.71	105.95	100.72	55.54	96961.8	360754	266038
	FALSE	High	[R].SEIDHVKK.[Q]		0.0112779	0.000819305	3	22	1	84040267; 119703753; 5031839	84040267 [393-400]; 119703753 [393-400]; 5031839 [393-400]		1	955.521	0.01	0.01	0.01	0.01	0.01	0.01	4.31803e-17	4.42105e-17	4.55932e-17	4.34758e-17	4.83887e-17	3.71042e-17							500							63.19							22263.7	54393.3
	FALSE	High	[R].GRLDSELR.[NG]		0.0227979	0.00163139	4	35	40	84040267; 119703753; 5031839; 119395754	84040267 [233-240]; 119703753 [233-240]; 5031839 [233-240]; 119395754 [238-245]		1	945.511	0.289	0.341	0.268	0.249	0.236	0.282	0.792036	0.735449	0.902047	0.90113	0.887198	0.893223	91.93	89.86	81.67	94.25	81.56	58.93	219.5	65.9	91.7	67.4	55.6	52.2	61.7	70.94	146.79	61.28	43.94	95.19	80.86	25.65	1.24709e+06	3.28281e+06	5.15106e+06
	FALSE	High	[M].ASTSTTIR.[S]	1xAcetyl [N-Term]	0.0247972	0.00163139	3	22	7	84040267; 119703753; 5031839	84040267 [2-9]; 119703753 [2-9]; 5031839 [2-9]	84040267 1xAcetyl [N-Term]; 119703753 1xAcetyl [N-Term]; 5031839 1xAcetyl [N-Term]	0	878.458	0.202	0.131	0.089	0.078	0.095	0.1	0.597004	0.202525	0.294422	0.290615	0.364917	0.323796	133.08	110.82	86.1	110.58	96.08	100.24	372.3	40.9	28.6	31.2	27	36.4	31	149.73	189.14	75.79	112.15	96.6	110.49	85.87	347346	900528	427870
	FALSE	High	[KR].EYQELMNVK.[L]		0.0306374	0.00274767	4	42	1	84040267; 119703753; 5031839; 1419564	84040267 [447-455]; 119703753 [447-455]; 5031839 [447-455]; 1419564 [169-177]		0	1153.56	0.01	0.01	0.01	0.092	0.096	0.096	4.31803e-17	4.42105e-17	4.55932e-17	0.510842	0.568972	0.473131				13.89	10.94	10.63	458				42	39.3	40.5	13.17				3.06	7.98			535661
	FALSE	High	[R].GFSANSAR.[L]		0.0289698	0.00274767	3	13	4	84040267; 119703753; 5031839	84040267 [17-24]; 119703753 [17-24]; 5031839 [17-24]		0	809.39	0.01	0.01	0.11	0.01	0.04	0.01	4.31803e-17	4.42105e-17	0.0624837	4.34758e-17	0.00132826	3.71042e-17			112.36		104.02		450.5			49.5		27.8		144.18					73.34		29008.3	119807	62011.3
	FALSE	High	[R].VRAEEREQIKTLNNK.[F]		0.041586	0.00403781	3	24	1	84040267; 119703753; 5031839	84040267 [159-173]; 119703753 [159-173]; 5031839 [159-173]		3	1828	0.01	0.01	0.01	0.01	0.01	0.01	4.31803e-17	4.42105e-17	4.55932e-17	4.34758e-17	4.83887e-17	3.71042e-17							500							168.98							9367.7		42834.6
	FALSE	High	[R].FLEQQNK.[VLAMI]		0.0431784	0.00426457	11	119	32	21755908; 62414289; 530400236; 119703753; 5031839; 1034599131; 4504935; 109148552; 12803727; 169790841; 119395754	21755908 [131-137]; 62414289 [123-129]; 530400236 [203-209]; 119703753 [183-189]; 5031839 [183-189]; 1034599131 [89-95]; 4504935 [143-149]; 109148552 [218-224]; 12803727 [111-117]; 169790841 [131-137]; 119395754 [188-194]		0	906.468	0.236	0.212	0.31	0.247	0.394	0.395	0.700225	0.416142	0.9303	0.900768	0.979485	0.963095	76.3	74.63	76.85	66.51	57.97	41.68	245.3	62	48.3	84.1	60.2	89.7	93.2	65.91	55.85	27.29	33.37	43.25	45.01	26.04	6.50622e+06	6.17233e+06	1.51871e+07
	FALSE	High	[KR].EYQELMNVK.[L]	1xOxidation [M6]	0.0459062	0.00426457	4	42	4	84040267; 119703753; 5031839; 1419564	84040267 [447-455]; 119703753 [447-455]; 5031839 [447-455]; 1419564 [169-177]		0	1169.55	0.539	0.298	0.341	0.33	0.346	0.414	0.837231	0.322462	0.662459	0.572874	0.672758	0.672382	110.69	99.69	89.43	73.57	80.23	70.2	177.4	103.7	53.3	97.2	68.4	78.2	98.1	104.7	163.87	105.67	46.03	93.81	80.97	30.49	140274	174400	186124
	FALSE	High	[R].LRSEIDHVK.[K]		0.047211	0.00450321	3	22	3	84040267; 119703753; 5031839	84040267 [391-399]; 119703753 [391-399]; 5031839 [391-399]		1	1096.61	0.46	0.211	0.01	0.399	0.415	0.01	0.772821	0.0858895	4.55932e-17	0.632432	0.670967	3.71042e-17	127.67	120.44		120.44	116.24		235.8	120.2	49.9		94.1	91.5		130.51	97.02				29.98		37084.9	103881	197601
	FALSE	High	[RK].EQIKTLNNK.[F]		0.0534053	0.0049698	7	63	2	84040267; 47132620; 119703753; 5031839; 181402; 109148552; 119395754	84040267 [165-173]; 47132620 [180-188]; 119703753 [165-173]; 5031839 [165-173]; 181402 [186-194]; 109148552 [200-208]; 119395754 [170-178]		1	1087.61	0.075	0.01	0.032	0.029	0.033	0.01	0.0942416	2.10389e-06	0.00963017	0.00602916	0.0159519	3.71042e-17	60.41	60.41	81.54	60.41	110.09		436.3	32.7	4.4	14.1	12.4	22.9		172.69			42.75		71.08		62565.2	227938	320806
	FALSE	High	[K].QEIAEINR.[M]	1xGln->pyro-Glu [N-Term]	0.0556078	0.00574001	3	23	3	84040267; 119703753; 5031839	84040267 [379-386]; 119703753 [379-386]; 5031839 [379-386]		0	955.484	0.744	0.044	0.01	0.472	0.01	0.01	0.920377	3.63885e-05	4.55932e-17	0.65813	4.83887e-17	3.71042e-17	97.2	97.81		97.81			267.1	95	11.7		126.2			67.2	115.35						38009.8	57252.4
FALSE	High	Master Protein	4501885	actin, cytoplasmic 1 [Homo sapiens]	0	342.931	83	28	694	2	375	41.7	5.48	20538	28	cell organization and biogenesis;cellular component movement;metabolic process;regulation of biological process;response to stimulus	cytoplasm;cytoskeleton;cytosol;membrane;nucleus	DNA binding;nucleotide binding;protein binding;structural molecule activity	Pf00022	60	ACTB	7	Arrhythmogenic Right Ventricular Cardiomyopathy; Pathogenic Escherichia coli infection; Common Pathways Underlying Drug Addiction; Myometrial Relaxation and Contraction Pathways; Focal Adhesion; Fas Ligand (FasL) pathway and Stress induction of Heat Shock Proteins (HSP) regulation; Regulation of Actin Cytoskeleton	ENSG00000075624.13	Arrhythmogenic right ventricular cardiomyopathy (ARVC); Proteoglycans in cancer; Hypertrophic cardiomyopathy (HCM); Phagosome; Vibrio cholerae infection; Rap1 signaling pathway; Leukocyte transendothelial migration; Pathogenic Escherichia coli infection; Salmonella infection; Shigellosis; Apoptosis; Influenza A; Oxytocin signaling pathway; Bacterial invasion of epithelial cells; Dilated cardiomyo…	Formation of annular gap junctions; Cell-extracellular matrix interactions; UCH proteinases; MAP2K and MAPK activation; Interaction between L1 and Ankyrins; Factors involved in megakaryocyte development and platelet production; Translocation of GLUT4 to the plasma membrane; EPH-ephrin mediated repulsion of cells; Prefoldin mediated transfer of substrate to CCT/TriC; EPHB-mediated forward signalin…	102	1.357	1.468	1.695	1.865	1.747	2.331	0.885205	0.779794	0.790443	0.679241	0.668574	0.641086	60.99	77.1	53.99	68.21	71.74	80.09	66	98.8	98.2	115
	Checked	Confidence	Annotated Sequence	Modifications	Qvality PEP	Qvality q-value	# Protein Groups	# Proteins	# PSMs	Master Protein Accessions	Positions in Master Proteins	Modifications in Master Proteins	# Missed Cleavages	Theo. MH+ [Da]	Abundance Ratio: (IgAN-I) / (Kidney transplant)	Abundance Ratio: (IgAN-II) / (Kidney transplant)	Abundance Ratio: (IgAVN-I) / (Kidney transplant)	Abundance Ratio: (IgAVN-II) / (Kidney transplant)	Abundance Ratio: (IgAVN-III) / (Kidney transplant)	Abundance Ratio: (IgAVN-IV) / (Kidney transplant)	Abundance Ratio Adj. P-Value: (IgAN-I) / (Kidney transplant)	Abundance Ratio Adj. P-Value: (IgAN-II) / (Kidney transplant)	Abundance Ratio Adj. P-Value: (IgAVN-I) / (Kidney transplant)	Abundance Ratio Adj. P-Value: (IgAVN-II) / (Kidney transplant)	Abundance Ratio Adj. P-Value: (IgAVN-III) / (Kidney transplant)	Abundance Ratio Adj. P-Value: (IgAVN-IV) / (Kidney transplant)	Abundance Ratio Variability [%]: (IgAN-I) / (Kidney transplant)	Abundance Ratio Variability [%]: (IgAN-II) / (Kidney transplant)	Abundance Ratio Variability [%]: (IgAVN-I) / (Kidney transplant)	Abundance Ratio Variability [%]: (IgAVN-II) / (Kidney transplant)	Abundance Ratio Variability [%]: (IgAVN-III) / (Kidney transplant)	Abundance Ratio Variability [%]: (IgAVN-IV) / (Kidney transplant)	Abundances (Grouped): Kidney transplant	Abundances (Grouped): IgAN-I	Abundances (Grouped): IgAN-II	Abundances (Grouped): IgAVN-I	Abundances (Grouped): IgAVN-II	Abundances (Grouped): IgAVN-III	Abundances (Grouped): IgAVN-IV	Abundances (Grouped) CV [%]: Kidney transplant	Abundances (Grouped) CV [%]: IgAN-I	Abundances (Grouped) CV [%]: IgAN-II	Abundances (Grouped) CV [%]: IgAVN-I	Abundances (Grouped) CV [%]: IgAVN-II	Abundances (Grouped) CV [%]: IgAVN-III	Abundances (Grouped) CV [%]: IgAVN-IV	Abundances (Normalized): F25: Sample, 2, Kidney transplant	Abundances (Normalized): F26: Sample, 3, Kidney transplant	Abundances (Normalized): F27: Sample, 4, Kidney transplant
	FALSE	High	[K].MTQIMFETFNTPAMYVAIQAVLSLYASGR.[T]		6.6686e-13	0.000270553	2	31	1	4501885; 62421170	4501885 [119-147]; 62421170 [36-64]		0	3253.61	0.01	0.01	0.01	0.01	0.01	0.01	4.31803e-17	4.42105e-17	4.55932e-17	4.34758e-17	4.83887e-17	3.71042e-17							500
	FALSE	High	[K].MTQIMFETFNTPAMYVAIQAVLSLYASGR.[T]	2xOxidation [M]	6.29248e-13	0.000270553	2	31	4	4501885; 62421170	4501885 [119-147]; 62421170 [36-64]		0	3285.6	0.01	0.01	0.01	0.01	0.01	0.01	4.31803e-17	4.42105e-17	4.55932e-17	4.34758e-17	4.83887e-17	3.71042e-17							500
	FALSE	High	[K].MTQIMFETFNTPAMYVAIQAVLSLYASGR.[T]	3xOxidation [M1; M5; M14]	1.96596e-11	0.000270553	2	31	28	4501885; 62421170	4501885 [119-147]; 62421170 [36-64]		0	3301.59	0.01	1.744	1.597	0.645	1.017	0.01	4.31803e-17	0.665751	0.725453	0.937297	0.875053	3.71042e-17		47.98	48.11	90.44	98.51		97.3		169.6	155.3	77.8	186		53.46		2.08		89.91	59.63		653876	415860
	FALSE	High	[KR].IWHHTFYNELR.[V]		0.000232144	0.000270553	2	91	4	28336; 4501885	28336 [85-95]; 4501885 [85-95]		0	1515.75	0.228	0.151	0.09	0.098	0.08	0.224	0.685882	0.225887	0.505419	0.537027	0.495401	0.814296	0	72.85	95.02	56.48	89.56	16.35	318.9	72.9	48.2	28.8	31.2	23.8	66.3			58.62	82.94	62.06	75.21	21.43
	FALSE	High	[K].QEYDESGPSIVHR.[K]	1xGln->pyro-Glu [N-Term]	1.71875e-06	0.000270553	2	47	14	28336; 4501885	28336 [360-372]; 4501885 [360-372]		0	1499.68	7.221	13.334	10.952	14.074	10.563	14.8	0.0585389	0.00692774	0.0712293	0.0210525	0.0625009	0.0251535	52.25	22.73	34.66	23.02	45.53	9.51	10.7	77.5	143.1	117.6	151.1	110.7	155.1		41	31.93	40.3	26.69	39.49	18.32
	FALSE	High	[K].QEYDESGPSIVHR.[K]		2.86205e-06	0.000270553	2	47	29	28336; 4501885	28336 [360-372]; 4501885 [360-372]		0	1516.7	1.486	2.378	1.854	2.768	2.553	3.899	0.85435	0.599168	0.835021	0.682596	0.702227	0.451983	71.29	58.59	74.94	44.97	53.43	30.9	49.2	81.2	114.8	109.8	145	106.9	158.4	132.88	36.94	41.48	36.33	25.96	33.09	17.5	197946	158213	165840
	FALSE	High	[K].QEYDESGPSIVHRK.[C]	1xGln->pyro-Glu [N-Term]	3.91477e-05	0.000270553	2	47	1	28336; 4501885	28336 [360-373]; 4501885 [360-373]		1	1627.77	0.53	0.01	0.183	0.306	0.287	0.187	0.84187	4.42105e-17	0.261408	0.510842	0.564218	0.246825	73.7		0	18.99	11.66	0	247.6	131.2		45.4	75.8	73.4	47.9		62.95			25.48	30.79
	FALSE	High	[R].KYSVWIGGSILASLSTFQQMWISK.[Q]	1xOxidation [M20]	2.98177e-09	0.000270553	2	31	2	28336; 4501885	28336 [336-359]; 4501885 [336-359]		1	2746.43	0.01	0.01	0.01	0.01	0.01	0.01	4.31803e-17	4.42105e-17	4.55932e-17	4.34758e-17	4.83887e-17	3.71042e-17							500
	FALSE	High	[K].LCYVALDFEQEMATAASSSSLEK.[S]	1xPropionamide [C2]; 1xOxidation [M12]	3.93223e-08	0.000270553	2	31	7	28336; 4501885	28336 [216-238]; 4501885 [216-238]		0	2580.18	1.761	0.771	1.34	1.191	1.038	1.715	0.775463	0.907268	0.9317	0.948496	0.992487	0.871374	74.3	68.19	60.49	37.78	65.18	66.18	82.2	141.4	63.4	110.2	102.7	93.3	142.5	31.08	62.22	62.06	54.9	38.63	55.09	65.03	109850		78016.8
	FALSE	High	[R].LDLAGRDLTDYLMK.[I]	1xOxidation [M13]	3.04387e-05	0.000270553	4	41	11	28336; 4501885; 193784876; 49168516	28336 [178-191]; 4501885 [178-191]; 193784876 [179-192]; 49168516 [179-192]		1	1639.84	0.743	0.443	0.564	0.62	0.445	0.714	0.982484	0.729421	0.918402	0.93791	0.878002	0.964933	74.98	73.62	65.28	72.57	56.8	62.78	151.9	104.4	67.3	84.3	92.1	68.1	107.3	71.9	47.61	20.9	17.06	27.96	27.55	19.06	818847	346671	114073
	FALSE	High	[R].VAPEEHPVLLTEAPLNPK.[A]		4.38489e-09	0.000270553	3	35	24	28336; 4501885; 62421170	28336 [96-113]; 4501885 [96-113]; 62421170 [13-30]		0	1954.06	0.655	0.532	0.566	0.912	0.79	1.546	0.977265	0.927695	0.987943	0.936774	0.981745	0.684297	60.99	80.12	71.4	29.48	71.48	78.22	115.6	84.1	99.2	91.2	109.9	88.4	159.2	79.99	37.3	60.55	77.98	33.51	59.75	49.16	423688	404710	397322
	FALSE	High	[R].TTGIVMDSGDGVTHTVPIYEGYALPHAILR.[L]	1xOxidation [M6]	2.02241e-14	0.000270553	4	34	13	62420949; 28336; 4501885; 62421170	62420949 [65-94]; 28336 [148-177]; 4501885 [148-177]; 62421170 [65-94]		0	3199.61	0.019	0.062	0.01	0.025	0.01	0.056	0.00346067	0.0213084	4.55932e-17	0.0764505	4.83887e-17	0.239573	33.26	45.26	114.81	43.67	106.62	39.04	449.3	8.5	27.9	3	11.3	3.2	24		49.61	37.74	125.1	57.96	84.87	53.28
	FALSE	High	[R].TTGIVMDSGDGVTHTVPIYEGYALPHAILR.[L]		1.62572e-08	0.000270553	4	34	1	62420949; 28336; 4501885; 62421170	62420949 [65-94]; 28336 [148-177]; 4501885 [148-177]; 62421170 [65-94]		0	3183.61	0.317	0.26	0.199	0.537	0.247	0.429	0.778399	0.560517	0.538867	0.94781	0.7142	0.884567	51.48	83.11	18.82	81.45	35.13	49.12	216.1	68.5	56.3	43.1	116.1	54.5	94.4		46.39	69.69	17.81	70.66	104.01	44.48
	FALSE	High	[KR].YSVWIGGSILASLSTFQQMWISK.[Q]	1xOxidation [M19]	1.22119e-08	0.000270553	2	32	2	28336; 4501885	28336 [337-359]; 4501885 [337-359]		0	2618.33	0.305	0.673	0.222	1.236	0.01	0.547	0.395634	0.802147	0.233146	0.961321	4.83887e-17	0.67263	96.65	94.3	92.49	91.93		107.61	151.4	46.2	82.8	32.4	187.2		103.8	88.68		86.16	57			110.13	41148.3	118217
	FALSE	High	[K-R].SYELPDGQVITIGNER.[F]		6.06633e-10	0.000270553	4	60	76	28336; 4501885; 193784876; 49168516	28336 [239-254]; 4501885 [239-254]; 193784876 [240-255]; 49168516 [240-255]		0	1790.89	1.943	1.384	2.171	2.116	1.761	1.916	0.637698	0.798252	0.602892	0.513589	0.686518	0.588242	54.61	64.96	54.86	56.82	37.82	34.2	57	110.8	87.6	123.8	120.7	113.8	126.7	59.65	10.61	43.41	7.72	14.51	12.01	9.04	8.41099e+06	5.31196e+06	1.72354e+06
	FALSE	High	[R].CPEALFQPSFLGMESCGIHETTFNSIMK.[C]	2xPropionamide [C1; C16]; 2xOxidation [M13; M27]	8.01452e-07	0.000270553	2	28	1	28336; 4501885	28336 [257-284]; 4501885 [257-284]		0	3291.48
	FALSE	High	[R-].AVFPSIVGRPR.[HQL]		1.15173e-05	0.000270553	4	51	36	28336; 4501885; 193784876; 49168516	28336 [29-39]; 4501885 [29-39]; 193784876 [30-40]; 49168516 [30-40]		0	1198.71	2.2	1.289	2.455	2.274	2.399	3.089	0.569129	0.832603	0.551655	0.481787	0.564218	0.372913	60.44	85.73	54.44	61.89	63.96	63.96	50.8	111.7	80.2	137.1	120.2	119.1	149	54.75	11.21	68.55	18.43	32.51	24.04	24.49	1.25547e+07	8.0036e+06	6.32848e+06
	FALSE	High	[K].EITALAPSTMK.[I]	1xOxidation [M10]	0.000506751	0.000270553	3	43	29	28336; 4501885; 49168516	28336 [316-326]; 4501885 [316-326]; 49168516 [317-327]		0	1177.61	2.585	1.742	2.827	2.709	2.47	2.798	0.474761	0.665974	0.487965	0.401665	0.550655	0.419768	77.72	79.38	78.06	76.84	66.79	61.26	46.4	119.9	85	131.1	117.6	108.3	133.3	66.23	17.36	39.82	15.18	32.13	25.47	20.23	3.8859e+06	2.42769e+06	1.23504e+06
	FALSE	High	[R].EKMTQIMFETFNTPAMYVAIQAVLSLYASGR.[T]	3xOxidation [M3; M7; M16]	3.31505e-11	0.000270553	2	29	15	4501885; 62421170	4501885 [117-147]; 62421170 [34-64]		1	3558.73	0.01	1.654	1.766	0.597	0.685	1.939	4.31803e-17	0.697447	0.688251	0.980719	0.977295	0.582174		0	0	0	0	0	99.7		164.9	176	59.5	63.2	179.1
	FALSE	High	[R].EKMTQIMFETFNTPAMYVAIQAVLSLYASGR.[T]	2xOxidation [M3; M7]	2.7476e-10	0.000270553	2	29	1	4501885; 62421170	4501885 [117-147]; 62421170 [34-64]		1	3542.74
	FALSE	High	[K].DSYVGDEAQSK.[R]		5.85918e-05	0.000270553	4	32	76	28336; 4501885; 193784876; 49168516	28336 [51-61]; 4501885 [51-61]; 193784876 [52-62]; 49168516 [52-62]		0	1198.52	2.066	1.426	2.894	3.062	2.053	3.261	0.775463	0.86932	0.610022	0.550335	0.767944	0.446229	89.08	104.83	69.62	76.6	77.11	22.86	53.4	107.4	64.8	127.7	146.7	105.9	171.5	83.19	35.13	77.46	37	34.48	43.12	6.28	348448	302035	147676
	FALSE	High	[K].DSYVGDEAQSKR.[G]		3.23827e-05	0.000270553	4	32	20	28336; 4501885; 193784876; 49168516	28336 [51-62]; 4501885 [51-62]; 193784876 [52-63]; 49168516 [52-63]		1	1354.62	0.318	0.07	0.475	0.59	0.559	0.82	0.626303	0.00287502	0.849055	0.90976	0.916083	0.948706	73.22	61.78	54.39	53.71	63.54	55.67	199.4	63.4	13.9	99.1	124.2	103.6	142.6	87	65.31	37.55	28.64	29.99	36.16	14.33	336112	292193	244845
	FALSE	High	[K].DLYANTVLSGGTTMYPGIADR.[M]		2.32764e-10	0.000270553	1	28	1	4501885	4501885 [292-312]		0	2215.07	0.01	0.01	0.01	0.01	0.01	0.01	4.31803e-17	4.42105e-17	4.55932e-17	4.34758e-17	4.83887e-17	3.71042e-17							500							112.99
	FALSE	High	[K].DLYANTVLSGGTTMYPGIADR.[M]	1xOxidation [M14]	1.61783e-11	0.000270553	1	28	29	4501885	4501885 [292-312]		0	2231.06	2.06	2.006	2.443	2.5	1.883	2.677	0.602483	0.566243	0.553113	0.437597	0.659723	0.436957	80.18	96.19	73.4	86.14	94.11	93.02	47.7	102.4	105.6	116.6	127.7	101.1	146.6	85.12	32.25	46.34	9.68	24.6	15.12	19	1.71068e+06	1.05211e+06	431882
	FALSE	High	[R].KDLYANTVLSGGTTMYPGIADR.[M]	1xOxidation [M15]	1.1093e-11	0.000270553	1	28	37	4501885	4501885 [291-312]		1	2359.16	1.212	1.131	1.456	1.6	1.334	2.136	0.837231	0.886207	0.762187	0.6417	0.787163	0.540806	38.54	64.37	35.4	53.32	45.67	46.85	87.5	93	99	109.1	111.4	93.7	147.2	30.86	22.26	45.27	14.72	38.44	18.13	19.78	1.67809e+06	1.63098e+06	816628
	FALSE	High	[R].KDLYANTVLSGGTTMYPGIADR.[M]		9.78423e-11	0.000270553	1	28	1	4501885	4501885 [291-312]		1	2343.16	0.01	0.01	0.01	0.635	0.176	0.348	4.31803e-17	4.42105e-17	4.55932e-17	0.99164	0.676976	0.887648				0	0	0	305.8				194.2	39.2	77.3
	FALSE	High	[K-].AGFAGDDAPR.[A]		5.95622e-05	0.000270553	4	55	103	28336; 4501885; 193784876; 49168516	28336 [19-28]; 4501885 [19-28]; 193784876 [20-29]; 49168516 [20-29]		0	976.448	2.071	1.049	2.026	2.116	2.225	2.106	0.600342	0.907716	0.630625	0.513589	0.598564	0.547134	63.83	90.84	63.48	62.63	53.73	59.42	66.3	125.7	69.4	101.7	136.8	107.8	129.6	51.29	23.33	58	32.17	22.71	27.3	17.79	3.1629e+06	3.91247e+06	1.44147e+06
	FALSE	High	[K-].IIAPPERK.[Y]		0.00331684	0.000526665	4	45	10	28336; 4501885; 193784876; 49168516	28336 [329-336]; 4501885 [329-336]; 193784876 [330-337]; 49168516 [330-337]		1	923.567	0.728	0.449	1.136	1.198	1.05	1.758	0.976176	0.881755	0.838184	0.76093	0.867344	0.627316	86.57	96.52	71.92	65.27	73.96	84.58	120	71.7	50.4	136.8	121.1	107.7	180.3	65.9	50.53	64.56	31	30.02	22.96	9.79	1.07055e+06	948406	527716
	FALSE	High	[K].IKIIAPPERK.[Y]		0.00368681	0.000526665	4	44	1	28336; 4501885; 193784876; 49168516	28336 [327-336]; 4501885 [327-336]; 193784876 [328-337]; 49168516 [328-337]		2	1164.75	1.202	0.774	0.899	0.773	0.762	1.433	0.972402	0.806989	0.924651	0.823446	0.903427	0.982852	88.86	54.8	69.11	83.65	82.68	19.11	81.8	127.8	72.9	96.9	120.6	99.6	117.4	98.84	36.32	32.35	37.72	63.67	58.71	1.59	15486.2	12861.2
	FALSE	High	[K].EITALAPSTMK.[I]		0.00183651	0.000526665	3	43	5	28336; 4501885; 49168516	28336 [316-326]; 4501885 [316-326]; 49168516 [317-327]		0	1161.62	0.265	0.142	0.206	0.191	0.244	0.094	0.64563	0.131523	0.521414	0.430954	0.636115	0.0949946	84.58	117.63	73.15	92.55	67.04	85.8	253.7	71.4	42.8	78.5	53.6	87.5	51.6	57.87	177.44	102.67	48.38	72.38	50.72	60.78	333603	330871	757271
	FALSE	High	[R].GYSFTTTAER.[E]		0.000737861	0.000526665	2	22	52	28336; 4501885	28336 [197-206]; 4501885 [197-206]		0	1132.53	2.134	1.156	2.38	2.128	1.981	2.193	0.584405	0.877563	0.562934	0.510842	0.645775	0.526536	62.74	70.93	64.89	62.74	61.09	57.29	54.7	116.7	82	130.2	116.4	118.7	122	56.28	17.51	44.17	17.98	21.04	22.53	10.04	1.57004e+07	9.05473e+06	5.06371e+06
	FALSE	High	[K].CDVDIRK.[D]	1xPropionamide [C1]	0.00780085	0.000819305	2	30	4	28336; 4501885	28336 [285-291]; 4501885 [285-291]		1	919.467	1.084	0.282	1.236	1.388	1.566	2.057	0.995451	0.171317	0.969475	0.936592	0.911712	0.783165	96.65	98.63	98.04	95.29	117.43	123.43	95	103	49.4	119.8	132.7	114	149.7	115.09	22.23	50.94	41.26	19.93	26.43	26.08	286316	73155.3	99654.1
	FALSE	High	[K].IKIIAPPER.[KR]		0.015107	0.00137447	4	45	16	28336; 4501885; 193784876; 49168516	28336 [327-335]; 4501885 [327-335]; 193784876 [328-336]; 49168516 [328-336]		1	1036.65	2.756	1.278	1.995	2.636	2.086	2.492	0.464904	0.933513	0.779693	0.596644	0.742141	0.696758	66.08	76.87	61.93	65.37	56.49	56.04	52.3	136.9	66.9	105.9	138	110.9	132.5	52.18	45.49	46.97	22.14	22.2	29.15	9.99	215698	130845	85885.4
	FALSE	High	[R].DLTDYLMK.[I]	1xOxidation [M7]	0.041586	0.00403781	4	41	36	28336; 4501885; 193784876; 49168516	28336 [184-191]; 4501885 [184-191]; 193784876 [185-192]; 49168516 [185-192]		0	1014.48	1.4	1.053	1.488	1.472	1.35	1.685	0.79032	0.907268	0.755098	0.679079	0.782106	0.643424	69.21	82.4	71.69	72.84	70.23	80.59	76.9	107.6	94	111	110.5	108.3	113.6	57.78	11.34	44.95	20.07	33.53	25.47	29.41	1.65483e+07	8.60801e+06	3.6797e+06
	FALSE	High	[R].HQGVMVGMGQK.[D]	1xOxidation [M8]	0.0396835	0.00403781	4	33	1	28336; 4501885; 193784876; 49168516	28336 [40-50]; 4501885 [40-50]; 193784876 [41-51]; 49168516 [41-51]		0	1187.57	0.01	0.01	0.01	0.01	0.01	0.01	4.31803e-17	4.42105e-17	4.55932e-17	4.34758e-17	4.83887e-17	3.71042e-17							500							123.53							5414.86
	FALSE	High	[R].HQGVMVGMGQKDSYVGDEAQSK.[R]	2xOxidation [M5; M8]	0.0634536	0.00695502	4	31	1	28336; 4501885; 193784876; 49168516	28336 [40-61]; 4501885 [40-61]; 193784876 [41-62]; 49168516 [41-62]		1	2383.07	0.01	0.01	0.01	0.01	0.01	0.01	4.31803e-17	4.42105e-17	4.55932e-17	4.34758e-17	4.83887e-17	3.71042e-17							500
	FALSE	High	[R].DLTDYLMK.[I]		0.0798792	0.00996651	4	41	2	28336; 4501885; 193784876; 49168516	28336 [184-191]; 4501885 [184-191]; 193784876 [185-192]; 49168516 [185-192]		0	998.486	0.01	0.01	0.01	0.01	0.01	0.01	4.31803e-17	4.42105e-17	4.55932e-17	4.34758e-17	4.83887e-17	3.71042e-17							500							118.14							528135	322019	164059
FALSE	High	Master Protein	119703753	keratin, type II cytoskeletal 6B [Homo sapiens]	0	537.274	66	59	1029	3	564	60	8	20500	59	cell death;cell organization and biogenesis;metabolic process	cytosol	catalytic activity;motor activity;protein binding;structural molecule activity	Pf00038, Pf01576, Pf04111, Pf13166	3854	KRT6B	12		ENSG00000185479.5		Formation of the cornified envelope	3	0.552	0.429	0.453	0.348	0.405	0.265	0.547187	0.262501	0.328301	0.174058	0.268607	0.0881114	121.2	99.36	105.46	102.11	110.06	70.82	173.8	105.3	57.3	83.9
	Checked	Confidence	Annotated Sequence	Modifications	Qvality PEP	Qvality q-value	# Protein Groups	# Proteins	# PSMs	Master Protein Accessions	Positions in Master Proteins	Modifications in Master Proteins	# Missed Cleavages	Theo. MH+ [Da]	Abundance Ratio: (IgAN-I) / (Kidney transplant)	Abundance Ratio: (IgAN-II) / (Kidney transplant)	Abundance Ratio: (IgAVN-I) / (Kidney transplant)	Abundance Ratio: (IgAVN-II) / (Kidney transplant)	Abundance Ratio: (IgAVN-III) / (Kidney transplant)	Abundance Ratio: (IgAVN-IV) / (Kidney transplant)	Abundance Ratio Adj. P-Value: (IgAN-I) / (Kidney transplant)	Abundance Ratio Adj. P-Value: (IgAN-II) / (Kidney transplant)	Abundance Ratio Adj. P-Value: (IgAVN-I) / (Kidney transplant)	Abundance Ratio Adj. P-Value: (IgAVN-II) / (Kidney transplant)	Abundance Ratio Adj. P-Value: (IgAVN-III) / (Kidney transplant)	Abundance Ratio Adj. P-Value: (IgAVN-IV) / (Kidney transplant)	Abundance Ratio Variability [%]: (IgAN-I) / (Kidney transplant)	Abundance Ratio Variability [%]: (IgAN-II) / (Kidney transplant)	Abundance Ratio Variability [%]: (IgAVN-I) / (Kidney transplant)	Abundance Ratio Variability [%]: (IgAVN-II) / (Kidney transplant)	Abundance Ratio Variability [%]: (IgAVN-III) / (Kidney transplant)	Abundance Ratio Variability [%]: (IgAVN-IV) / (Kidney transplant)	Abundances (Grouped): Kidney transplant	Abundances (Grouped): IgAN-I	Abundances (Grouped): IgAN-II	Abundances (Grouped): IgAVN-I	Abundances (Grouped): IgAVN-II	Abundances (Grouped): IgAVN-III	Abundances (Grouped): IgAVN-IV	Abundances (Grouped) CV [%]: Kidney transplant	Abundances (Grouped) CV [%]: IgAN-I	Abundances (Grouped) CV [%]: IgAN-II	Abundances (Grouped) CV [%]: IgAVN-I	Abundances (Grouped) CV [%]: IgAVN-II	Abundances (Grouped) CV [%]: IgAVN-III	Abundances (Grouped) CV [%]: IgAVN-IV	Abundances (Normalized): F25: Sample, 2, Kidney transplant	Abundances (Normalized): F26: Sample, 3, Kidney transplant	Abundances (Normalized): F27: Sample, 4, Kidney transplant
	FALSE	High	[K].NKLEGLEDALQK.[A]		4.21452e-07	0.000270553	3	23	18	84040267; 119703753; 5031839	84040267 [425-436]; 119703753 [425-436]; 5031839 [425-436]		1	1357.73	0.293	0.193	0.174	0.211	0.179	0.225	0.799092	0.355968	0.769944	0.852168	0.804976	0.816224	127.58	101.16	100.97	100.41	109.8	89.22	263.3	74.8	49.2	42.6	70.1	46.8	86.6	74.23	155.43	113.87	86.66	68.3	85.26	43.15	678279	1.67923e+06	2.04123e+06
	FALSE	High	[K].NKLEGLEDALQKAK.[Q]		4.71931e-08	0.000270553	3	23	1	84040267; 119703753; 5031839	84040267 [425-438]; 119703753 [425-438]; 5031839 [425-438]		2	1556.86	0.321	0.01	0.106	1.214	0.358	0.01	0.427365	4.42105e-17	0.0616248	0.970314	0.551609	3.71042e-17	93.49		97.22	92.74	120.18		189.3	60.7		20.1	229.8	115.9		89.63	51.31				116.55				87770
	FALSE	High	[KR].NKYEDEINK.[RHC]		0.000499389	0.000270553	6	61	15	84040267; 119703753; 5031839; 386854; 375314777; 119395754	84040267 [251-259]; 119703753 [251-259]; 5031839 [251-259]; 386854 [117-125]; 375314777 [269-277]; 119395754 [256-264]		1	1152.55	0.348	0.423	0.183	0.138	0.155	0.17	0.772821	0.747633	0.453891	0.258256	0.396073	0.291152	73.11	101.16	88.56	74.93	90.81	71.93	246.9	70.4	103.5	49	30.2	36	40.7	68.55	52.41	78.08	49.42	104.87	90.19	32.58	183286	312692	756565
[truncated: 6,153 more rows]
[truncated: 40 more columns]
